# Supplementary material for: Genetic and epigenetic markers in the METTL21C gene associated with umbilical hernia in pigs
Source: BMC Genomics. 2025 Nov 18;26:1096. doi: 10.1186/s12864-025-12315-0 (PMC12696900; doi:10.1186/s12864-025-12315-0)
Supplement: Supplementary file 2 — Supplementary Material 2. [file 12864_2025_12315_MOESM2_ESM.zip]

Archive with 3 entries (3 files):
- Additional file 4.xlsx
- Additional file 3.xlsx
- Additional file 2.xlsx
