# Supplementary material for: Genetic and epigenetic markers in the METTL21C gene associated with umbilical hernia in pigs
Source: BMC Genomics. 2025 Nov 18;26:1096. doi: 10.1186/s12864-025-12315-0 (PMC12696900; doi:10.1186/s12864-025-12315-0)
Supplement: Supplementary file 2 — Supplementary Material 2. [file 12864_2025_12315_MOESM2_ESM.zip › Additional file 4.xlsx]

## Sheet: All SNPs
List of SNPs detected in RNA-seq analysis
ID	chr	poz	ref	alt	freq.ref.T	freq.alt.T	freq.ref.C	freq.alt.C	p.val.Fisher	p.adj.Fisher	p.val.glm	p.adj.glm	allel	consequence	impact	gene_symbol	Ensembl_ID	Transcript	Transcript_ID	transcript_type	exon/intron number	tr_coordite	codon change	strand	HUGO identifier	HGNC identifier	score
rs341141319	4	122458918	T	G	30	0	18	12	0.000123618	1	0.0959098	0.909274	G	downstream_gene_variant	MODIFIER	ALG14	ENSSSCG00000006885	Transcript	ENSSSCT00000064305	protein_coding		1496		1	HGNC	HGNC:28287	0.41
rs326654481	9	20623534	G	T	23	7	8	22	0.000230893	1	0.00479422	0.909274	T	downstream_gene_variant	MODIFIER	PRSS23	ENSSSCG00000014921	Transcript	ENSSSCT00000087926	protein_coding		176		1	HGNC	HGNC:14370	0.211
rs335657056	9	20623564	T	C	23	7	8	22	0.000230893	1	0.00466689	0.909274	C	downstream_gene_variant	MODIFIER	PRSS23	ENSSSCG00000014921	Transcript	ENSSSCT00000087926	protein_coding		206		1	HGNC	HGNC:14370	0.211
1:269316369_C/A	1	269316369	C	A	19	11	30	0	0.000318805	1	0.225693	0.909274	A	intron_variant	MODIFIER	SH3GLB2	ENSSSCG00000005668	Transcript	ENSSSCT00000078550	protein_coding				-1	HGNC	HGNC:10834	0.487
rs710339520	15	116322266	G	C	29	1	17	13	0.00043102	1	0.134297	0.909274	C	intron_variant	MODIFIER	SPAG16	ENSSSCG00000016166	Transcript	ENSSSCT00000053955	protein_coding				1	HGNC	HGNC:23225	0.541
rs326000201	13	3392345	A	G	14	16	27	3	0.000631025	1	0.257084	0.909274	G	upstream_gene_variant	MODIFIER	OXNAD1	ENSSSCG00000011197	Transcript	ENSSSCT00000063662	protein_coding		3445		1	HGNC	HGNC:25128	0.589
rs690035467	13	140830476	T	C	23	7	9	21	0.00063457	1	0.00578412	0.909274	C	3_prime_UTR_variant	MODIFIER	TMEM39A	ENSSSCG00000011901	Transcript	ENSSSCT00000013023	protein_coding	9/9	1879		1	HGNC	HGNC:25600	0.327
rs1113721382	1	238352	A	C	10	20	0	30	0.000797013	1	0.995933	1	C	non_coding_transcript_exon_variant	MODIFIER		ENSSSCG00000041881	Transcript	ENSSSCT00000091536	lncRNA	2/2	4065		1
X:11433449_A/G	X	11433449	A	G	10	20	0	30	0.000797013	1	0.994811	1	G	intron_variant	MODIFIER	MOSPD2	ENSSSCG00000012131	Transcript	ENSSSCT00000036081	protein_coding				1	HGNC	HGNC:28381
rs327656939	1	21368747	A	G	16	14	28	2	0.000909813	1	0.0303855	0.909274	G	synonymous_variant	LOW	PLAGL1	ENSSSCG00000004127	Transcript	ENSSSCT00000058859	protein_coding	13/13	1438 180 60	aaA/aaG	1	HGNC	HGNC:9046	0.255
rs331112364	11	2737303	G	A	28	2	16	14	0.000909813	1	0.117209	0.909274	A	synonymous_variant	LOW	MIPEP	ENSSSCG00000009290	Transcript	ENSSSCT00000091540	protein_coding	16/19	1866 1797 599	taC/taT	-1	HGNC	HGNC:7104	0.961
rs322629826	4	122458993	G	A	28	2	16	14	0.000909813	1	0.117209	0.909274	A	downstream_gene_variant	MODIFIER	ALG14	ENSSSCG00000006885	Transcript	ENSSSCT00000064305	protein_coding		1571		1	HGNC	HGNC:28287	0.41
rs341088174	AEMK02000452.1	3183949	A	G	26	4	13	17	0.000916244	1	0.0213036	0.909274	G	3_prime_UTR_variant	MODIFIER	CDCA4	ENSSSCG00000002559	Transcript	ENSSSCT00000055324	protein_coding	2/2	4710		-1	HGNC	HGNC:14625	0.404
rs81389939	6	95188759	A	G	17	13	4	26	0.000916244	1	0.018276	0.909274	G	intron_variant	MODIFIER	MACF1	ENSSSCG00000003654	Transcript	ENSSSCT00000043147	protein_coding				1	HGNC	HGNC:13664	0.458
rs323349219	8	101855926	G	T	29	1	18	12	0.00105076	1	0.0259722	0.909274	T	missense_variant	MODERATE	KIAA1109	ENSSSCG00000009090	Transcript	ENSSSCT00000065880	protein_coding	30/87	4180 3990 1330	gaC/gaA	-1	HGNC	HGNC:26953	0.845
rs81214626	8	132043298	T	C	18	12	29	1	0.00105076	1	0.00286295	0.909274	C	synonymous_variant	LOW	PTPN13	ENSSSCG00000026655	Transcript	ENSSSCT00000083700	protein_coding	44/47	6802 6333 2111	aaA/aaG	-1	HGNC	HGNC:9646	0.839
rs80812892	14	992798	A	G	25	5	12	18	0.00119316	1	0.0113461	0.909274	G	synonymous_variant	LOW	SEMA4D	ENSSSCG00000009584	Transcript	ENSSSCT00000087518	protein_coding	2/15	165 165 55	caT/caC	-1	HGNC	HGNC:10732	0.787
rs80963565	14	992804	A	G	25	5	12	18	0.00119316	1	0.0113461	0.909274	G	synonymous_variant	LOW	SEMA4D	ENSSSCG00000009584	Transcript	ENSSSCT00000087518	protein_coding	2/15	159 159 53	aaT/aaC	-1	HGNC	HGNC:10732	0.787
rs325268204	14	992883	G	A	25	5	12	18	0.00119316	1	0.0113461	0.909274	A	missense_variant	MODERATE	SEMA4D	ENSSSCG00000009584	Transcript	ENSSSCT00000087518	protein_coding	2/15	80 80 27	tCc/tTc	-1	HGNC	HGNC:10732	0.787
rs3469944401	13	140730555	C	T	23	7	10	20	0.00160339	1	0.00918742	0.909274	T	3_prime_UTR_variant	MODIFIER	TIMMDC1	ENSSSCG00000037639	Transcript	ENSSSCT00000041479	protein_coding	8/8	1523		-1	HGNC	HGNC:1321
rs341627428	14	292387	T	G	23	7	10	20	0.00160339	1	0.00918742	0.909274	G	intron_variant	MODIFIER	SPIN1	ENSSSCG00000035901	Transcript	ENSSSCT00000043382	protein_coding				1
rs342782018	14	292759	A	G	23	7	10	20	0.00160339	1	0.00918742	0.909274	G	intron_variant	MODIFIER	SPIN1	ENSSSCG00000035901	Transcript	ENSSSCT00000043382	protein_coding				1
rs324991699	14	293063	C	T	23	7	10	20	0.00160339	1	0.00918742	0.909274	T	intron_variant	MODIFIER	SPIN1	ENSSSCG00000035901	Transcript	ENSSSCT00000043382	protein_coding				1
rs326057813	14	293169	A	G	23	7	10	20	0.00160339	1	0.00918742	0.909274	G	intron_variant	MODIFIER	SPIN1	ENSSSCG00000035901	Transcript	ENSSSCT00000043382	protein_coding				1
rs3472476088	13	140729749	G	T	22	8	9	21	0.00169422	1	0.0075172	0.909274	T	downstream_gene_variant	MODIFIER	TIMMDC1	ENSSSCG00000037639	Transcript	ENSSSCT00000041479	protein_coding		360		-1	HGNC	HGNC:1321
rs3471194298	13	140729764	T	C	22	8	9	21	0.00169422	1	0.0075172	0.909274	C	downstream_gene_variant	MODIFIER	TIMMDC1	ENSSSCG00000037639	Transcript	ENSSSCT00000041479	protein_coding		345		-1	HGNC	HGNC:1321
rs3472578631	13	140730211	C	T	22	8	9	21	0.00169422	1	0.0075172	0.909274	T	3_prime_UTR_variant	MODIFIER	TIMMDC1	ENSSSCG00000037639	Transcript	ENSSSCT00000041479	protein_coding	8/8	1867		-1	HGNC	HGNC:1321
rs3469769711	13	140730959	C	T	22	8	9	21	0.00169422	1	0.0075172	0.909274	T	3_prime_UTR_variant	MODIFIER	TIMMDC1	ENSSSCG00000037639	Transcript	ENSSSCT00000041479	protein_coding	8/8	1119		-1	HGNC	HGNC:1321
rs3473445029	13	140755475	T	C	22	8	9	21	0.00169422	1	0.0075172	0.909274	C	synonymous_variant	LOW	TIMMDC1	ENSSSCG00000037639	Transcript	ENSSSCT00000041479	protein_coding	3/8	365 240 80	gcA/gcG	-1	HGNC	HGNC:1321
rs81210945	13	140825055	T	C	22	8	9	21	0.00169422	1	0.0075172	0.909274	C	synonymous_variant	LOW	TMEM39A	ENSSSCG00000011901	Transcript	ENSSSCT00000013023	protein_coding	7/9	1420 1056 352	caT/caC	1	HGNC	HGNC:25600	0.327
rs326784215	13	99503002	G	C	30	0	21	9	0.0019356	1	0.151047	0.909274	C	intron_variant	MODIFIER		ENSSSCG00000011729	Transcript	ENSSSCT00000080367	protein_coding				1
3:51433010_T/C	3	51433010	T	C	30	0	21	9	0.0019356	1	0.0578409	0.909274	C	intron_variant	MODIFIER		ENSSSCG00000008150	Transcript	ENSSSCT00000076933	protein_coding				-1
rs3472433412	5	101796919	C	A	0	30	9	21	0.0019356	1	0.995359	1	A	intron_variant	MODIFIER	PAWR	ENSSSCG00000036560	Transcript	ENSSSCT00000082243	protein_coding				1	HGNC	HGNC:8614
rs700148779	6	80450692	T	C	0	30	9	21	0.0019356	1	0.997636	1	C	synonymous_variant	LOW	ZBTB40	ENSSSCG00000026276	Transcript	ENSSSCT00000030884	protein_coding	2/18	639 639 213	tcT/tcC	1	HGNC	HGNC:29045	0.524
4:89290810_C/A	4	89290810	C	A	2	28	13	17	0.00212856	1	0.994752	1	A	upstream_gene_variant	MODIFIER	PPOX	ENSSSCG00000006361	Transcript	ENSSSCT00000072078	protein_coding		2936		-1	HGNC	HGNC:9280	0.0727
rs332584008	4	122457123	G	A	28	2	17	13	0.00212856	1	0.0819911	0.909274	A	3_prime_UTR_variant	MODIFIER	ALG14	ENSSSCG00000006885	Transcript	ENSSSCT00000064305	protein_coding	4/4	2047		1	HGNC	HGNC:28287	0.41
rs1109014299	6	119285653	C	G	17	13	28	2	0.00212856	1	0.0440098	0.909274	G	5_prime_UTR_variant	MODIFIER	GALNT1	ENSSSCG00000003743	Transcript	ENSSSCT00000088109	protein_coding	2/8	215		1	HGNC	HGNC:4123	0.408
rs319855910	11	2790634	C	G	26	4	14	16	0.00215219	1	0.0831727	0.909274	G	5_prime_UTR_variant	MODIFIER	MIPEP	ENSSSCG00000009290	Transcript	ENSSSCT00000091540	protein_coding	1/19	24		-1	HGNC	HGNC:7104	0.961
rs345337772	11	4969961	T	G	26	4	14	16	0.00215219	1	0.00689054	0.909274	G	synonymous_variant	LOW	LNX2	ENSSSCG00000009308	Transcript	ENSSSCT00000010196	protein_coding	9/12	1683 1410 470	atA/atC	-1	HGNC	HGNC:20421	0.629
rs336430542	5	7013116	C	T	14	16	26	4	0.00215219	1	0.0291243	0.909274	T	splice_region_variant&splice_polypyrimidine_tract_variant&intron_variant	LOW	POLR3H	ENSSSCG00000000063	Transcript	ENSSSCT00000077900	protein_coding				1	HGNC	HGNC:30349	0.122
rs333695083	1	225024350	G	A	1	29	11	19	0.00246586	1	0.00212727	0.909274	A	synonymous_variant	LOW	CEMIP2	ENSSSCG00000024257	Transcript	ENSSSCT00000049032	protein_coding	2/24	632 99 33	gtC/gtT	-1	HGNC	HGNC:11869
rs326307535	15	120685689	T	C	29	1	19	11	0.00246586	1	0.301071	0.909274	C	intron_variant	MODIFIER	PLCD4	ENSSSCG00000016192	Transcript	ENSSSCT00000074703	protein_coding				1	HGNC	HGNC:9062	0.801
rs704761392	15	120685695	C	G	29	1	19	11	0.00246586	1	0.301071	0.909274	G	intron_variant	MODIFIER	PLCD4	ENSSSCG00000016192	Transcript	ENSSSCT00000074703	protein_coding				1	HGNC	HGNC:9062	0.801
rs3471098462	3	96872239	A	C	11	19	1	29	0.00246586	1	0.994748	1	C	upstream_gene_variant	MODIFIER		ENSSSCG00000044521	Transcript	ENSSSCT00000071734	lncRNA		1115		-1
rs326225979	11	2783793	C	G	25	5	13	17	0.00277967	1	0.0224704	0.909274	G	synonymous_variant	LOW	MIPEP	ENSSSCG00000009290	Transcript	ENSSSCT00000091540	protein_coding	4/19	543 474 158	ctG/ctC	-1	HGNC	HGNC:7104	0.961
rs3476635432	11	2786644	T	C	25	5	13	17	0.00277967	1	0.0224704	0.909274	C	missense_variant	MODERATE	MIPEP	ENSSSCG00000009290	Transcript	ENSSSCT00000091540	protein_coding	2/19	238 169 57	Acg/Gcg	-1	HGNC	HGNC:7104	0.961
rs323825186	6	85551270	C	T	13	17	25	5	0.00277967	1	0.0674047	0.909274	T	intron_variant	MODIFIER	RCC1	ENSSSCG00000029097	Transcript	ENSSSCT00000063001	protein_coding				1	HGNC	HGNC:1913	0.121
rs328819057	9	45451939	C	T	13	17	25	5	0.00277967	1	0.0213401	0.909274	T	3_prime_UTR_variant	MODIFIER		ENSSSCG00000029199	Transcript	ENSSSCT00000060640	protein_coding	6/6	3763		-1
rs343138902	X	98035508	C	A	6	24	18	12	0.00332995	1	0.0230627	0.909274	A	intron_variant	MODIFIER	SEPTIN6	ENSSSCG00000012619	Transcript	ENSSSCT00000082303	protein_coding				-1	HGNC	HGNC:15848
rs328759293	X	98035651	C	T	6	24	18	12	0.00332995	1	0.0216867	0.909274	T	intron_variant	MODIFIER	SEPTIN6	ENSSSCG00000012619	Transcript	ENSSSCT00000082303	protein_coding				-1	HGNC	HGNC:15848
rs336083506	14	980239	C	G	24	6	12	18	0.00332995	1	0.021049	0.909274	G	synonymous_variant	LOW	SEMA4D	ENSSSCG00000009584	Transcript	ENSSSCT00000087518	protein_coding	8/15	735 735 245	acG/acC	-1	HGNC	HGNC:10732	0.787
rs343881924	14	981228	G	C	24	6	12	18	0.00332995	1	0.021049	0.909274	C	synonymous_variant	LOW	SEMA4D	ENSSSCG00000009584	Transcript	ENSSSCT00000087518	protein_coding	7/15	693 693 231	cgC/cgG	-1	HGNC	HGNC:10732	0.787
rs320480931	14	981321	A	T	24	6	12	18	0.00332995	1	0.021049	0.909274	T	synonymous_variant	LOW	SEMA4D	ENSSSCG00000009584	Transcript	ENSSSCT00000087518	protein_coding	7/15	600 600 200	ccT/ccA	-1	HGNC	HGNC:10732	0.787
rs341436866	15	91709414	C	A	12	18	24	6	0.00332995	1	0.0164306	0.909274	A	downstream_gene_variant	MODIFIER	ITGAV	ENSSSCG00000016027	Transcript	ENSSSCT00000081238	protein_coding		389		1	HGNC	HGNC:6150	0.178
rs342960020	9	46347647	C	T	12	18	24	6	0.00332995	1	0.021049	0.909274	T	downstream_gene_variant	MODIFIER	ABCG4	ENSSSCG00000015113	Transcript	ENSSSCT00000089818	protein_coding		659		1	HGNC	HGNC:13884
rs339417845	1	271181564	G	C	27	3	16	14	0.00342116	1	0.0473615	0.909274	C	missense_variant	MODERATE	NUP214	ENSSSCG00000005711	Transcript	ENSSSCT00000070977	protein_coding	29/35	4741 4741 1581	Gcc/Ccc	1	HGNC	HGNC:8064	0.247
rs3474443227	2	147110372	G	A	16	14	27	3	0.00342116	1	0.00685184	0.909274	A	3_prime_UTR_variant	MODIFIER	PRELID2	ENSSSCG00000014406	Transcript	ENSSSCT00000067794	protein_coding	9/9	4223		-1	HGNC	HGNC:28306
rs329315097	3	93632270	C	T	16	14	27	3	0.00342116	1	0.0194345	0.909274	T	downstream_gene_variant	MODIFIER	MCFD2	ENSSSCG00000021325	Transcript	ENSSSCT00000067645	protein_coding		981		1	HGNC	HGNC:18451	0.0726
rs331016280	4	122458253	G	T	27	3	16	14	0.00342116	1	0.165657	0.909274	T	downstream_gene_variant	MODIFIER	ALG14	ENSSSCG00000006885	Transcript	ENSSSCT00000064305	protein_coding		831		1	HGNC	HGNC:28287	0.41
rs3475526809	6	97946881	C	T	16	14	27	3	0.00342116	1	0.0763407	0.909274	T	downstream_gene_variant	MODIFIER	PIEZO2	ENSSSCG00000034765	Transcript	ENSSSCT00000085005	protein_coding		2463		1	HGNC	HGNC:26270
rs319034752	8	11000124	C	T	14	16	3	27	0.00342116	1	0.994732	1	T	upstream_gene_variant	MODIFIER		ENSSSCG00000046192	Transcript	ENSSSCT00000073621	pseudogene		597		1
rs322000981	10	11839834	A	G	19	11	7	23	0.00375634	1	0.993674	1	G	missense_variant	MODERATE	CHML	ENSSSCG00000031212	Transcript	ENSSSCT00000041144	protein_coding	2/2	1176 566 189	gAt/gGt	1	HGNC	HGNC:1941	0.22
rs336693796	10	53956590	G	A	11	19	23	7	0.00375634	1	0.0197049	0.909274	A	3_prime_UTR_variant	MODIFIER	NEBL	ENSSSCG00000011090	Transcript	ENSSSCT00000079252	protein_coding	31/31	9453		1	HGNC	HGNC:16932	0.97
rs336579350	14	291662	A	G	23	7	11	19	0.00375634	1	0.0134405	0.909274	G	intron_variant	MODIFIER	SPIN1	ENSSSCG00000035901	Transcript	ENSSSCT00000043382	protein_coding				1
rs334093985	15	91709667	G	A	11	19	23	7	0.00375634	1	0.0122764	0.909274	A	downstream_gene_variant	MODIFIER	ITGAV	ENSSSCG00000016027	Transcript	ENSSSCT00000081238	protein_coding		642		1	HGNC	HGNC:6150	0.178
rs3474480976	16	72210634	A	T	11	19	23	7	0.00375634	1	0.0161209	0.909274	T	3_prime_UTR_variant	MODIFIER	CCT5	ENSSSCG00000024126	Transcript	ENSSSCT00000087752	protein_coding	10/11	3016		-1	HGNC	HGNC:1618	0.0744
rs329126304	3	107389006	C	T	7	23	19	11	0.00375634	1	0.0134405	0.909274	T	downstream_gene_variant	MODIFIER	SLC30A6	ENSSSCG00000008518	Transcript	ENSSSCT00000082965	protein_coding		1261		-1	HGNC	HGNC:19305	0.275
rs319830480	7	114165994	A	G	19	11	7	23	0.00375634	1	0.994353	1	G	3_prime_UTR_variant	MODIFIER	RIN3	ENSSSCG00000002451	Transcript	ENSSSCT00000002721	protein_coding	13/13	3237		1	HGNC	HGNC:18751	0.446
rs322587666	7	114166054	A	G	19	11	7	23	0.00375634	1	0.994353	1	G	3_prime_UTR_variant	MODIFIER	RIN3	ENSSSCG00000002451	Transcript	ENSSSCT00000002721	protein_coding	13/13	3297		1	HGNC	HGNC:18751	0.446
rs345776179	7	114166262	T	G	19	11	7	23	0.00375634	1	0.994353	1	G	3_prime_UTR_variant	MODIFIER	RIN3	ENSSSCG00000002451	Transcript	ENSSSCT00000002721	protein_coding	13/13	3505		1	HGNC	HGNC:18751	0.446
rs335544747	10	11842500	G	A	8	22	20	10	0.00402546	1	0.0150116	0.909274	A	3_prime_UTR_variant	MODIFIER	CHML	ENSSSCG00000031212	Transcript	ENSSSCT00000041144	protein_coding	2/2	3842		1	HGNC	HGNC:1941	0.22
rs321568617	12	14961374	G	C	10	20	22	8	0.00402546	1	0.0162667	0.909274	C	3_prime_UTR_variant	MODIFIER	ICAM2	ENSSSCG00000039909	Transcript	ENSSSCT00000086540	protein_coding	21/21	4320		1			0.764
rs325174133	13	140765524	C	A	22	8	10	20	0.00402546	1	0.012205	0.909274	A	3_prime_UTR_variant	MODIFIER	POGLUT1	ENSSSCG00000032313	Transcript	ENSSSCT00000041017	protein_coding	10/10	1572		-1	HGNC	HGNC:22954
rs343838135	9	20623470	C	T	20	10	8	22	0.00402546	1	0.0134357	0.909274	T	downstream_gene_variant	MODIFIER	PRSS23	ENSSSCG00000014921	Transcript	ENSSSCT00000087926	protein_coding		112		1	HGNC	HGNC:14370	0.211
rs703967265	9	20623744	C	T	20	10	8	22	0.00402546	1	0.0134357	0.909274	T	downstream_gene_variant	MODIFIER	PRSS23	ENSSSCG00000014921	Transcript	ENSSSCT00000087926	protein_coding		386		1	HGNC	HGNC:14370	0.211
rs331547771	9	20623863	A	G	20	10	8	22	0.00402546	1	0.0134357	0.909274	G	downstream_gene_variant	MODIFIER	PRSS23	ENSSSCG00000014921	Transcript	ENSSSCT00000087926	protein_coding		505		1	HGNC	HGNC:14370	0.211
rs337695279	9	70508663	G	A	10	20	22	8	0.00402546	1	0.012205	0.909274	A	intron_variant	MODIFIER	CDK14	ENSSSCG00000015307	Transcript	ENSSSCT00000016680	protein_coding				1	HGNC	HGNC:8883	0.366
5:794811_T/C	5	794811	T	C	0	30	8	22	0.00457506	1	0.99279	1	C	splice_polypyrimidine_tract_variant&intron_variant	LOW	BRD1	ENSSSCG00000032820	Transcript	ENSSSCT00000060209	protein_coding				1	HGNC	HGNC:1102	0.35
7:91573410_C/G	7	91573410	C	G	0	30	8	22	0.00457506	1	0.99279	1	G	intron_variant	MODIFIER	ZFYVE26	ENSSSCG00000002298	Transcript	ENSSSCT00000090519	protein_coding				-1	HGNC	HGNC:20761	0.892
7:91573414_T/G	7	91573414	T	G	0	30	8	22	0.00457506	1	0.99279	1	G	intron_variant	MODIFIER	ZFYVE26	ENSSSCG00000002298	Transcript	ENSSSCT00000090519	protein_coding				-1	HGNC	HGNC:20761	0.892
rs698234974	12	47785273	C	T	30	0	22	8	0.00457506	1	0.151047	0.909274	T	5_prime_UTR_variant	MODIFIER	PITPNA	ENSSSCG00000025248	Transcript	ENSSSCT00000083100	protein_coding	1/12	104		-1	HGNC	HGNC:9001
rs333152090	12	47794297	T	G	30	0	22	8	0.00457506	1	0.151047	0.909274	G	3_prime_UTR_variant	MODIFIER	SLC43A2	ENSSSCG00000024108	Transcript	ENSSSCT00000044929	protein_coding	14/14	5311		-1	HGNC	HGNC:23087	0.403
rs326518878	12	47797010	G	A	30	0	22	8	0.00457506	1	0.151047	0.909274	A	synonymous_variant	LOW	SLC43A2	ENSSSCG00000024108	Transcript	ENSSSCT00000044929	protein_coding	14/14	2598 1689 563	aaC/aaT	-1	HGNC	HGNC:23087	0.403
rs323486920	13	146286427	A	G	30	0	22	8	0.00457506	1	0.151047	0.909274	G	downstream_gene_variant	MODIFIER	USF3	ENSSSCG00000011918	Transcript	ENSSSCT00000013042	protein_coding		4070		1	HGNC	HGNC:30494
rs3475931380	15	941617	A	G	22	8	30	0	0.00457506	1	0.151047	0.909274	G	5_prime_UTR_variant	MODIFIER	NMI	ENSSSCG00000022011	Transcript	ENSSSCT00000022256	protein_coding	1/11	113		1	HGNC	HGNC:7854	0.901
rs708144244	15	32553279	T	C	30	0	22	8	0.00457506	1	0.151047	0.909274	C	synonymous_variant	LOW		ENSSSCG00000028195	Transcript	ENSSSCT00000046863	protein_coding	4/6	718 681 227	gcA/gcG	-1
rs699699418	15	44886675	C	T	22	8	30	0	0.00457506	1	0.225693	0.909274	T	upstream_gene_variant	MODIFIER	CDKN2AIP	ENSSSCG00000015779	Transcript	ENSSSCT00000017180	protein_coding		15		1	HGNC	HGNC:24325	0.0138
rs321731163	15	45039974	G	A	22	8	30	0	0.00457506	1	0.225693	0.909274	A	3_prime_UTR_variant	MODIFIER	TRAPPC11	ENSSSCG00000015777	Transcript	ENSSSCT00000058860	protein_coding	29/29	3565		1	HGNC	HGNC:25751
rs323773556	15	45040416	G	A	22	8	30	0	0.00457506	1	0.225693	0.909274	A	3_prime_UTR_variant	MODIFIER	TRAPPC11	ENSSSCG00000015777	Transcript	ENSSSCT00000058860	protein_coding	29/29	4007		1	HGNC	HGNC:25751
rs329801343	15	45040433	A	T	22	8	30	0	0.00457506	1	0.225693	0.909274	T	3_prime_UTR_variant	MODIFIER	TRAPPC11	ENSSSCG00000015777	Transcript	ENSSSCT00000058860	protein_coding	29/29	4024		1	HGNC	HGNC:25751
rs340121808	17	31797596	G	A	30	0	22	8	0.00457506	1	0.225693	0.909274	A	downstream_gene_variant	MODIFIER	PANK2	ENSSSCG00000007142	Transcript	ENSSSCT00000088825	protein_coding		1188		-1	HGNC	HGNC:15894	0.132
rs3473005076	5	101796955	T	G	30	0	22	8	0.00457506	1	0.320621	0.909274	G	intron_variant	MODIFIER	PAWR	ENSSSCG00000036560	Transcript	ENSSSCT00000082243	protein_coding				1	HGNC	HGNC:8614
rs345594781	6	80903754	C	T	30	0	22	8	0.00457506	1	0.0959098	0.909274	T	missense_variant	MODERATE	KDM1A	ENSSSCG00000003531	Transcript	ENSSSCT00000062834	protein_coding	1/20	259 200 67	cCg/cTg	1	HGNC	HGNC:29079	0.337
rs338500534	7	54770487	T	C	22	8	30	0	0.00457506	1	0.0959098	0.909274	C	intron_variant	MODIFIER	ABHD2	ENSSSCG00000001835	Transcript	ENSSSCT00000062921	protein_coding				1	HGNC	HGNC:18717	0.419
rs331476972	7	54770924	A	G	22	8	30	0	0.00457506	1	0.0959098	0.909274	G	intron_variant	MODIFIER	ABHD2	ENSSSCG00000001835	Transcript	ENSSSCT00000062921	protein_coding				1	HGNC	HGNC:18717	0.419
rs343666738	7	54771077	G	C	22	8	30	0	0.00457506	1	0.0959098	0.909274	C	intron_variant	MODIFIER	ABHD2	ENSSSCG00000001835	Transcript	ENSSSCT00000062921	protein_coding				1	HGNC	HGNC:18717	0.419
rs323217484	7	54771085	A	G	22	8	30	0	0.00457506	1	0.0959098	0.909274	G	intron_variant	MODIFIER	ABHD2	ENSSSCG00000001835	Transcript	ENSSSCT00000062921	protein_coding				1	HGNC	HGNC:18717	0.419
rs320887374	7	54772902	T	C	22	8	30	0	0.00457506	1	0.0959098	0.909274	C	intron_variant	MODIFIER	ABHD2	ENSSSCG00000001835	Transcript	ENSSSCT00000062921	protein_coding				1	HGNC	HGNC:18717	0.419
rs324252318	7	54774654	A	G	22	8	30	0	0.00457506	1	0.0959098	0.909274	G	intron_variant	MODIFIER	ABHD2	ENSSSCG00000001835	Transcript	ENSSSCT00000062921	protein_coding				1	HGNC	HGNC:18717	0.419
rs335546959	7	54775256	C	T	22	8	30	0	0.00457506	1	0.0959098	0.909274	T	intron_variant	MODIFIER	ABHD2	ENSSSCG00000001835	Transcript	ENSSSCT00000062921	protein_coding				1	HGNC	HGNC:18717	0.419
rs325974914	7	54775664	T	C	22	8	30	0	0.00457506	1	0.0959098	0.909274	C	intron_variant	MODIFIER	ABHD2	ENSSSCG00000001835	Transcript	ENSSSCT00000062921	protein_coding				1	HGNC	HGNC:18717	0.419
rs337869803	7	54775680	A	G	22	8	30	0	0.00457506	1	0.0959098	0.909274	G	intron_variant	MODIFIER	ABHD2	ENSSSCG00000001835	Transcript	ENSSSCT00000062921	protein_coding				1	HGNC	HGNC:18717	0.419
rs319215004	1	21369176	C	T	18	12	28	2	0.00476917	1	0.0544881	0.909274	T	synonymous_variant	LOW	PLAGL1	ENSSSCG00000004127	Transcript	ENSSSCT00000058859	protein_coding	13/13	1867 609 203	acC/acT	1	HGNC	HGNC:9046	0.255
12:50501250_G/T	12	50501250	G	T	12	18	2	28	0.00476917	1	0.0544881	0.909274	T	splice_region_variant&splice_polypyrimidine_tract_variant&intron_variant	LOW	MYBBP1A	ENSSSCG00000017882	Transcript	ENSSSCT00000050473	protein_coding				-1	HGNC	HGNC:7546	0.961
rs323912320	4	122457678	G	T	28	2	18	12	0.00476917	1	0.182704	0.909274	T	downstream_gene_variant	MODIFIER	ALG14	ENSSSCG00000006885	Transcript	ENSSSCT00000064305	protein_coding		256		1	HGNC	HGNC:28287	0.41
rs334473254	4	122459025	C	A	28	2	18	12	0.00476917	1	0.182704	0.909274	A	downstream_gene_variant	MODIFIER	ALG14	ENSSSCG00000006885	Transcript	ENSSSCT00000064305	protein_coding		1603		1	HGNC	HGNC:28287	0.41
rs339146702	6	150831950	C	T	12	18	2	28	0.00476917	1	0.992665	1	T	downstream_gene_variant	MODIFIER	NFIA	ENSSSCG00000023243	Transcript	ENSSSCT00000088190	protein_coding		3514		-1	HGNC	HGNC:7784	0.0782
rs338528654	7	93142031	T	C	28	2	18	12	0.00476917	1	0.00378058	0.909274	C	intron_variant	MODIFIER	SLC39A9	ENSSSCG00000028600	Transcript	ENSSSCT00000074491	protein_coding				1	HGNC	HGNC:20182	0.478
rs340277142	10	11839749	A	G	15	15	26	4	0.00478888	1	0.143785	0.909274	G	missense_variant	MODERATE	CHML	ENSSSCG00000031212	Transcript	ENSSSCT00000041144	protein_coding	2/2	1091 481 161	Aac/Gac	1	HGNC	HGNC:1941	0.22
rs327911448	10	11839860	G	A	26	4	15	15	0.00478888	1	0.041322	0.909274	A	missense_variant	MODERATE	CHML	ENSSSCG00000031212	Transcript	ENSSSCT00000041144	protein_coding	2/2	1202 592 198	Gta/Ata	1	HGNC	HGNC:1941	0.22
rs338430512	10	11842463	C	A	26	4	15	15	0.00478888	1	0.143785	0.909274	A	3_prime_UTR_variant	MODIFIER	CHML	ENSSSCG00000031212	Transcript	ENSSSCT00000041144	protein_coding	2/2	3805		1	HGNC	HGNC:1941	0.22
rs341375150	11	4984662	C	T	26	4	15	15	0.00478888	1	0.0666177	0.909274	T	synonymous_variant	LOW	LNX2	ENSSSCG00000009308	Transcript	ENSSSCT00000010196	protein_coding	4/12	870 597 199	ccG/ccA	-1	HGNC	HGNC:20421	0.629
rs332946725	13	133179214	G	A	15	15	26	4	0.00478888	1	0.0172569	0.909274	A	upstream_gene_variant	MODIFIER	NCBP2	ENSSSCG00000027323	Transcript	ENSSSCT00000073124	protein_coding		4377		1	HGNC	HGNC:7659	0.476
rs80921532	14	138500010	A	G	15	15	26	4	0.00478888	1	0.232356	0.909274	G	upstream_gene_variant	MODIFIER	MGMT	ENSSSCG00000010756	Transcript	ENSSSCT00000065335	protein_coding		2215		1	HGNC	HGNC:7059	0.823
rs337203667	3	1236266	A	G	15	15	4	26	0.00478888	1	0.994706	1	G	downstream_gene_variant	MODIFIER		ENSSSCG00000048640	Transcript	ENSSSCT00000072849	lncRNA		2529		1
rs327590088	6	85565229	C	G	15	15	26	4	0.00478888	1	0.0172569	0.909274	G	downstream_gene_variant	MODIFIER	RCC1	ENSSSCG00000029097	Transcript	ENSSSCT00000063001	protein_coding		2869		1	HGNC	HGNC:1913	0.121
rs55618523	9	73721589	A	G	26	4	15	15	0.00478888	1	0.00489333	0.909274	G	non_coding_transcript_exon_variant	MODIFIER		ENSSSCG00000015324	Transcript	ENSSSCT00000073424	lncRNA	2/2	311		-1
rs1113502041	1	225975	C	T	20	10	29	1	0.00557909	1	0.0344672	0.909274	T	upstream_gene_variant	MODIFIER		ENSSSCG00000041881	Transcript	ENSSSCT00000091536	lncRNA		4225		1
rs342423467	13	26174610	G	A	20	10	29	1	0.00557909	1	0.0121827	0.909274	A	downstream_gene_variant	MODIFIER	NKTR	ENSSSCG00000011284	Transcript	ENSSSCT00000061772	protein_coding		72		1	HGNC	HGNC:7833	0.493
rs1108498785	2	10829675	G	A	20	10	29	1	0.00557909	1	0.0044289	0.909274	A	intron_variant	MODIFIER	TMEM109	ENSSSCG00000013110	Transcript	ENSSSCT00000087893	protein_coding				-1	HGNC	HGNC:28771	0.243
rs81217434	3	97201452	C	T	20	10	29	1	0.00557909	1	0.0121827	0.909274	T	synonymous_variant	LOW	ZFP36L2	ENSSSCG00000038549	Transcript	ENSSSCT00000085136	protein_coding	2/3	509 213 71	ccC/ccT	1	HGNC	HGNC:1108
rs342686896	3	97202292	C	T	20	10	29	1	0.00557909	1	0.0121827	0.909274	T	synonymous_variant	LOW	ZFP36L2	ENSSSCG00000038549	Transcript	ENSSSCT00000085136	protein_coding	2/3	1349 1053 351	gcC/gcT	1	HGNC	HGNC:1108
rs81217440	3	97202574	C	T	20	10	29	1	0.00557909	1	0.0121827	0.909274	T	synonymous_variant	LOW	ZFP36L2	ENSSSCG00000038549	Transcript	ENSSSCT00000085136	protein_coding	2/3	1631 1335 445	ccC/ccT	1	HGNC	HGNC:1108
rs81217441	3	97202634	G	A	20	10	29	1	0.00557909	1	0.0121827	0.909274	A	synonymous_variant	LOW	ZFP36L2	ENSSSCG00000038549	Transcript	ENSSSCT00000085136	protein_coding	2/3	1691 1395 465	tcG/tcA	1	HGNC	HGNC:1108
rs325805324	3	97202799	C	G	20	10	29	1	0.00557909	1	0.0121827	0.909274	G	intron_variant	MODIFIER	ZFP36L2	ENSSSCG00000038549	Transcript	ENSSSCT00000085136	protein_coding				1	HGNC	HGNC:1108
rs339600160	3	97202822	G	A	20	10	29	1	0.00557909	1	0.0121827	0.909274	A	splice_polypyrimidine_tract_variant&intron_variant	LOW	ZFP36L2	ENSSSCG00000038549	Transcript	ENSSSCT00000085136	protein_coding				1	HGNC	HGNC:1108
rs334490137	5	7013656	C	T	29	1	20	10	0.00557909	1	0.0044289	0.909274	T	3_prime_UTR_variant	MODIFIER	POLR3H	ENSSSCG00000000063	Transcript	ENSSSCT00000077900	protein_coding	7/7	4408		1	HGNC	HGNC:30349	0.122
rs327765857	5	15080650	C	G	20	10	29	1	0.00557909	1	0.105666	0.909274	G	non_coding_transcript_exon_variant	MODIFIER		ENSSSCG00000042640	Transcript	ENSSSCT00000076326	pseudogene	5/10	973		-1
rs337149429	10	11840693	G	A	14	16	25	5	0.00610722	1	0.0347319	0.909274	A	synonymous_variant	LOW	CHML	ENSSSCG00000031212	Transcript	ENSSSCT00000041144	protein_coding	2/2	2035 1425 475	ccG/ccA	1	HGNC	HGNC:1941	0.22
rs341166667	11	2737396	A	G	25	5	14	16	0.00610722	1	0.0347319	0.909274	G	synonymous_variant	LOW	MIPEP	ENSSSCG00000009290	Transcript	ENSSSCT00000091540	protein_coding	16/19	1773 1704 568	gcT/gcC	-1	HGNC	HGNC:7104	0.961
rs342666348	2	137071253	C	T	14	16	25	5	0.00610722	1	0.0152185	0.909274	T	synonymous_variant	LOW	TXNDC15	ENSSSCG00000026106	Transcript	ENSSSCT00000083459	protein_coding	3/6	230 108 36	ccC/ccT	1	EntrezGene	EntrezGene	0.492
rs336456525	X	98037244	C	T	6	24	17	13	0.00727479	1	0.0355299	0.909274	T	downstream_gene_variant	MODIFIER	SEPTIN6	ENSSSCG00000012619	Transcript	ENSSSCT00000089642	protein_coding		4704		-1	HGNC	HGNC:15848
rs326462120	11	4961782	C	T	27	3	17	13	0.00740978	1	0.0127234	0.909274	T	3_prime_UTR_variant	MODIFIER	LNX2	ENSSSCG00000009308	Transcript	ENSSSCT00000010196	protein_coding	12/12	2874		-1	HGNC	HGNC:20421	0.629
rs793153974	14	6279889	T	C	17	13	27	3	0.00740978	1	0.0480678	0.909274	C	downstream_gene_variant	MODIFIER	XPO7	ENSSSCG00000009611	Transcript	ENSSSCT00000073283	protein_coding		173		1	HGNC	HGNC:14108	0.133
rs3473507429	3	107421696	T	C	27	3	17	13	0.00740978	1	0.0480678	0.909274	C	5_prime_UTR_variant	MODIFIER	SLC30A6	ENSSSCG00000008518	Transcript	ENSSSCT00000082965	protein_coding	4/16	4234		-1	HGNC	HGNC:19305	0.275
rs321887824	4	122457099	T	C	27	3	17	13	0.00740978	1	0.0473615	0.909274	C	3_prime_UTR_variant	MODIFIER	ALG14	ENSSSCG00000006885	Transcript	ENSSSCT00000064305	protein_coding	4/4	2023		1	HGNC	HGNC:28287	0.41
rs326170762	4	122457986	C	G	27	3	17	13	0.00740978	1	0.165657	0.909274	G	downstream_gene_variant	MODIFIER	ALG14	ENSSSCG00000006885	Transcript	ENSSSCT00000064305	protein_coding		564		1	HGNC	HGNC:28287	0.41
rs340397616	4	122458018	G	A	27	3	17	13	0.00740978	1	0.165657	0.909274	A	downstream_gene_variant	MODIFIER	ALG14	ENSSSCG00000006885	Transcript	ENSSSCT00000064305	protein_coding		596		1	HGNC	HGNC:28287	0.41
rs320561704	4	122458106	G	A	27	3	17	13	0.00740978	1	0.165657	0.909274	A	downstream_gene_variant	MODIFIER	ALG14	ENSSSCG00000006885	Transcript	ENSSSCT00000064305	protein_coding		684		1	HGNC	HGNC:28287	0.41
rs331640490	4	122458110	G	A	27	3	17	13	0.00740978	1	0.165657	0.909274	A	downstream_gene_variant	MODIFIER	ALG14	ENSSSCG00000006885	Transcript	ENSSSCT00000064305	protein_coding		688		1	HGNC	HGNC:28287	0.41
rs325136612	4	122458502	T	C	27	3	17	13	0.00740978	1	0.165657	0.909274	C	downstream_gene_variant	MODIFIER	ALG14	ENSSSCG00000006885	Transcript	ENSSSCT00000064305	protein_coding		1080		1	HGNC	HGNC:28287	0.41
rs81001461	5	6891370	G	A	17	13	27	3	0.00740978	1	0.0614503	0.909274	A	intron_variant	MODIFIER	SNU13	ENSSSCG00000000058	Transcript	ENSSSCT00000038079	protein_coding				1
rs80851160	5	6891379	C	T	17	13	27	3	0.00740978	1	0.0614503	0.909274	T	intron_variant	MODIFIER	SNU13	ENSSSCG00000000058	Transcript	ENSSSCT00000038079	protein_coding				1
rs695507972	6	14329122	C	T	27	3	17	13	0.00740978	1	0.00487264	0.909274	T	missense_variant	MODERATE	CMTR2	ENSSSCG00000033156	Transcript	ENSSSCT00000060062	protein_coding	2/2	357 310 104	Gtg/Atg	-1	HGNC	HGNC:25635
rs323869109	6	92322653	C	T	27	3	17	13	0.00740978	1	0.0127234	0.909274	T	downstream_gene_variant	MODIFIER		ENSSSCG00000044284	Transcript	ENSSSCT00000090857	lncRNA		4959		-1
rs335754982	7	92899082	C	T	27	3	17	13	0.00740978	1	0.0127234	0.909274	T	missense_variant	MODERATE	EXD2	ENSSSCG00000002305	Transcript	ENSSSCT00000079649	protein_coding	5/11	1109 1013 338	cCc/cTc	1	HGNC	HGNC:20217	0.937
rs341151132	7	93017882	C	T	27	3	17	13	0.00740978	1	0.0034047	0.909274	T	missense_variant	MODERATE	GALNT16	ENSSSCG00000002306	Transcript	ENSSSCT00000074669	protein_coding	8/15	1272 838 280	Cgg/Tgg	1	HGNC	HGNC:23233
rs3470200509	9	73127820	G	A	17	13	27	3	0.00740978	1	0.0127234	0.909274	A	intron_variant	MODIFIER	VPS50	ENSSSCG00000022982	Transcript	ENSSSCT00000089131	protein_coding				1	HGNC	HGNC:25956
rs3472893818	9	73327315	T	C	27	3	17	13	0.00740978	1	0.0034047	0.909274	C	synonymous_variant	LOW	CALCR	ENSSSCG00000015320	Transcript	ENSSSCT00000091076	protein_coding	5/10	472 153 51	gaA/gaG	-1	HGNC	HGNC:1440	0.939
rs319538609	X	98524102	C	T	17	13	27	3	0.00740978	1	0.0473615	0.909274	T	intron_variant	MODIFIER	ATP1B4	ENSSSCG00000012606	Transcript	ENSSSCT00000087709	protein_coding				1	HGNC	HGNC:808	0.812
rs344088990	8	11000175	G	A	13	17	3	27	0.00740978	1	0.992635	1	A	upstream_gene_variant	MODIFIER		ENSSSCG00000046192	Transcript	ENSSSCT00000073621	pseudogene		546		1
rs343505954	10	11839847	T	C	18	12	7	23	0.00821403	1	0.994143	1	C	synonymous_variant	LOW	CHML	ENSSSCG00000031212	Transcript	ENSSSCT00000041144	protein_coding	2/2	1189 579 193	gaT/gaC	1	HGNC	HGNC:1941	0.22
rs327216573	10	11842456	A	G	7	23	18	12	0.00821403	1	0.0227774	0.909274	G	3_prime_UTR_variant	MODIFIER	CHML	ENSSSCG00000031212	Transcript	ENSSSCT00000041144	protein_coding	2/2	3798		1	HGNC	HGNC:1941	0.22
rs343586390	10	11842703	A	G	18	12	7	23	0.00821403	1	0.994543	1	G	3_prime_UTR_variant	MODIFIER	CHML	ENSSSCG00000031212	Transcript	ENSSSCT00000041144	protein_coding	2/2	4045		1	HGNC	HGNC:1941	0.22
rs81473536	X	98035745	C	T	7	23	18	12	0.00821403	1	0.0409506	0.909274	T	intron_variant	MODIFIER	SEPTIN6	ENSSSCG00000012619	Transcript	ENSSSCT00000082303	protein_coding				-1	HGNC	HGNC:15848
rs329653253	9	46345863	C	T	12	18	23	7	0.00821403	1	0.0372563	0.909274	T	synonymous_variant	LOW	ABCG4	ENSSSCG00000015113	Transcript	ENSSSCT00000089818	protein_coding	8/12	1226 975 325	tgC/tgT	1	HGNC	HGNC:13884
rs320488214	9	46346963	G	A	12	18	23	7	0.00821403	1	0.0372563	0.909274	A	missense_variant	MODERATE	ABCG4	ENSSSCG00000015113	Transcript	ENSSSCT00000089818	protein_coding	12/12	1477 1226 409	tGc/tAc	1	HGNC	HGNC:13884
rs81410572	9	46347281	T	C	12	18	23	7	0.00821403	1	0.0372563	0.909274	C	downstream_gene_variant	MODIFIER	ABCG4	ENSSSCG00000015113	Transcript	ENSSSCT00000089818	protein_coding		293		1	HGNC	HGNC:13884
rs345049304	9	46347412	A	G	12	18	23	7	0.00821403	1	0.0372563	0.909274	G	downstream_gene_variant	MODIFIER	ABCG4	ENSSSCG00000015113	Transcript	ENSSSCT00000089818	protein_coding		424		1	HGNC	HGNC:13884
rs324332430	9	46347503	C	T	12	18	23	7	0.00821403	1	0.0372563	0.909274	T	downstream_gene_variant	MODIFIER	ABCG4	ENSSSCG00000015113	Transcript	ENSSSCT00000089818	protein_coding		515		1	HGNC	HGNC:13884
rs333482135	9	46347528	T	C	12	18	23	7	0.00821403	1	0.0372563	0.909274	C	downstream_gene_variant	MODIFIER	ABCG4	ENSSSCG00000015113	Transcript	ENSSSCT00000089818	protein_coding		540		1	HGNC	HGNC:13884
rs328334363	9	46347708	T	C	12	18	23	7	0.00821403	1	0.0372563	0.909274	C	downstream_gene_variant	MODIFIER	ABCG4	ENSSSCG00000015113	Transcript	ENSSSCT00000089818	protein_coding		720		1	HGNC	HGNC:13884
rs80984564	5	7040676	G	A	22	8	11	19	0.00886958	1	0.219503	0.909274	A	synonymous_variant	LOW	ACO2	ENSSSCG00000000064	Transcript	ENSSSCT00000000070	protein_coding	2/20	149 144 48	ctC/ctT	-1	EntrezGene	EntrezGene	0.428
rs329876669	6	97216806	T	C	11	19	22	8	0.00886958	1	0.0241331	0.909274	C	non_coding_transcript_exon_variant	MODIFIER		ENSSSCG00000022947	Transcript	ENSSSCT00000025900	pseudogene	8/20	1035		1
rs345017559	7	93040087	G	A	22	8	11	19	0.00886958	1	0.118177	0.909274	A	intron_variant	MODIFIER	GALNT16	ENSSSCG00000002306	Transcript	ENSSSCT00000002568	protein_coding				1	HGNC	HGNC:23233
rs80801511	7	93040100	G	A	22	8	11	19	0.00886958	1	0.118177	0.909274	A	intron_variant	MODIFIER	GALNT16	ENSSSCG00000002306	Transcript	ENSSSCT00000002568	protein_coding				1	HGNC	HGNC:23233
14:46314412_T/G	14	46314412	T	G	8	22	19	11	0.00886958	1	0.0476226	0.909274	G	intron_variant	MODIFIER	KREMEN1	ENSSSCG00000009972	Transcript	ENSSSCT00000084292	protein_coding				1	HGNC	HGNC:17550	0.554
rs3475423001	16	72209394	C	T	8	22	19	11	0.00886958	1	0.0241331	0.909274	T	3_prime_UTR_variant	MODIFIER	CCT5	ENSSSCG00000024126	Transcript	ENSSSCT00000087752	protein_coding	11/11	4194		-1	HGNC	HGNC:1618	0.0744
rs3470729801	2	1469548	A	G	19	11	8	22	0.00886958	1	0.0439259	0.909274	G	downstream_gene_variant	MODIFIER	ssc-mir-10383	ENSSSCG00000050961	Transcript	ENSSSCT00000088311	miRNA		4884		-1
rs81365921	2	136830275	T	C	8	22	19	11	0.00886958	1	0.994389	1	C	downstream_gene_variant	MODIFIER	JADE2	ENSSSCG00000014303	Transcript	ENSSSCT00000065974	protein_coding		4213		1	HGNC	HGNC:22984
rs337481188	9	20623980	G	T	19	11	8	22	0.00886958	1	0.0206861	0.909274	T	downstream_gene_variant	MODIFIER	PRSS23	ENSSSCG00000014921	Transcript	ENSSSCT00000087926	protein_coding		622		1	HGNC	HGNC:14370	0.211
rs340065458	12	14962953	G	A	10	20	21	9	0.00920597	1	0.0190903	0.909274	A	3_prime_UTR_variant	MODIFIER	ICAM2	ENSSSCG00000039909	Transcript	ENSSSCT00000086540	protein_coding	21/21	5899		1			0.764
rs322240420	15	110284996	G	A	21	9	10	20	0.00920597	1	0.0166806	0.909274	A	downstream_gene_variant	MODIFIER	KLF7	ENSSSCG00000029998	Transcript	ENSSSCT00000086730	protein_coding		2808		-1	HGNC	HGNC:6350	0.21
rs3476879408	6	97961663	C	G	10	20	21	9	0.00920597	1	0.0229504	0.909274	G	3_prime_UTR_variant	MODIFIER	NAPG	ENSSSCG00000038533	Transcript	ENSSSCT00000078740	protein_coding	13/13	2329		-1	HGNC	HGNC:7642	0.62
rs81211045	6	126031715	C	T	21	9	10	20	0.00920597	1	0.99347	1	T	synonymous_variant	LOW	PIK3C3	ENSSSCG00000003749	Transcript	ENSSSCT00000082692	protein_coding	23/24	2595 2511 837	caC/caT	1	HGNC	HGNC:8974	0.481
rs320848781	6	128016180	A	T	21	9	10	20	0.00920597	1	0.99347	1	T	synonymous_variant	LOW		ENSSSCG00000038475	Transcript	ENSSSCT00000053793	protein_coding	2/6	302 213 71	gcA/gcT	1
rs335014435	6	125894431	T	C	20	10	9	21	0.00920597	1	0.9939	1	C	synonymous_variant	LOW	PIK3C3	ENSSSCG00000003749	Transcript	ENSSSCT00000082692	protein_coding	2/24	195 111 37	gcT/gcC	1	HGNC	HGNC:8974	0.481
rs3473266364	6	127894216	A	G	20	10	9	21	0.00920597	1	0.9939	1	G	3_prime_UTR_variant	MODIFIER	SLC66A2	ENSSSCG00000023171	Transcript	ENSSSCT00000082958	protein_coding	7/7	1435		-1	HGNC	HGNC:26188
7:115216430_C/A	7	115216430	C	A	9	21	20	10	0.00920597	1	0.0459054	0.909274	A	intron_variant	MODIFIER	ASB2	ENSSSCG00000002467	Transcript	ENSSSCT00000049938	protein_coding				-1	HGNC	HGNC:16012	0.687
rs325005857	9	45452020	C	T	9	21	20	10	0.00920597	1	0.141776	0.909274	T	3_prime_UTR_variant	MODIFIER		ENSSSCG00000029199	Transcript	ENSSSCT00000060640	protein_coding	6/6	3682		-1
rs327514576	9	45452423	C	A	9	21	20	10	0.00920597	1	0.141776	0.909274	A	3_prime_UTR_variant	MODIFIER		ENSSSCG00000029199	Transcript	ENSSSCT00000060640	protein_coding	6/6	3279		-1
rs328203856	9	45452581	A	G	9	21	20	10	0.00920597	1	0.141776	0.909274	G	3_prime_UTR_variant	MODIFIER		ENSSSCG00000029199	Transcript	ENSSSCT00000060640	protein_coding	6/6	3121		-1
rs336827519	9	45452666	C	T	9	21	20	10	0.00920597	1	0.141776	0.909274	T	3_prime_UTR_variant	MODIFIER		ENSSSCG00000029199	Transcript	ENSSSCT00000060640	protein_coding	6/6	3036		-1
rs340914755	9	45452717	T	C	9	21	20	10	0.00920597	1	0.141776	0.909274	C	3_prime_UTR_variant	MODIFIER		ENSSSCG00000029199	Transcript	ENSSSCT00000060640	protein_coding	6/6	2985		-1
rs320208086	9	45452738	T	C	9	21	20	10	0.00920597	1	0.141776	0.909274	C	3_prime_UTR_variant	MODIFIER		ENSSSCG00000029199	Transcript	ENSSSCT00000060640	protein_coding	6/6	2964		-1
rs329645533	9	45452831	T	C	9	21	20	10	0.00920597	1	0.141776	0.909274	C	3_prime_UTR_variant	MODIFIER		ENSSSCG00000029199	Transcript	ENSSSCT00000060640	protein_coding	6/6	2871		-1
rs340332771	9	45452881	G	C	9	21	20	10	0.00920597	1	0.141776	0.909274	C	3_prime_UTR_variant	MODIFIER		ENSSSCG00000029199	Transcript	ENSSSCT00000060640	protein_coding	6/6	2821		-1
rs332144714	9	45453108	C	A	9	21	20	10	0.00920597	1	0.141776	0.909274	A	3_prime_UTR_variant	MODIFIER		ENSSSCG00000029199	Transcript	ENSSSCT00000060640	protein_coding	6/6	2594		-1
rs341856761	9	45453302	T	C	9	21	20	10	0.00920597	1	0.141776	0.909274	C	3_prime_UTR_variant	MODIFIER		ENSSSCG00000029199	Transcript	ENSSSCT00000060640	protein_coding	6/6	2400		-1
rs318982802	9	45454596	T	C	9	21	20	10	0.00920597	1	0.141776	0.909274	C	intron_variant	MODIFIER		ENSSSCG00000029199	Transcript	ENSSSCT00000060640	protein_coding				-1
rs322560139	14	48303908	T	C	16	14	26	4	0.010123	1	0.143785	0.909274	C	downstream_gene_variant	MODIFIER	PISD	ENSSSCG00000010032	Transcript	ENSSSCT00000063316	protein_coding		704		-1	HGNC	HGNC:8999	0.122
rs321892343	14	49319981	A	G	16	14	26	4	0.010123	1	0.0428298	0.909274	G	upstream_gene_variant	MODIFIER		ENSSSCG00000043349	Transcript	ENSSSCT00000077190	protein_coding		2638		-1
rs341343698	4	122458988	G	A	26	4	16	14	0.010123	1	0.232356	0.909274	A	downstream_gene_variant	MODIFIER	ALG14	ENSSSCG00000006885	Transcript	ENSSSCT00000064305	protein_coding		1566		1	HGNC	HGNC:28287	0.41
rs3471527692	6	97974266	C	T	26	4	16	14	0.010123	1	0.0111376	0.909274	T	intron_variant	MODIFIER	NAPG	ENSSSCG00000038533	Transcript	ENSSSCT00000078740	protein_coding				-1	HGNC	HGNC:7642	0.62
rs1113010160	7	56438997	A	G	14	16	4	26	0.010123	1	0.994619	1	G	downstream_gene_variant	MODIFIER	ETFA	ENSSSCG00000001862	Transcript	ENSSSCT00000079975	protein_coding		1623		-1	HGNC	HGNC:3481	0.245
rs1110318291	7	56439350	G	A	14	16	4	26	0.010123	1	0.994619	1	A	downstream_gene_variant	MODIFIER	ETFA	ENSSSCG00000001862	Transcript	ENSSSCT00000079975	protein_coding		1270		-1	HGNC	HGNC:3481	0.245
rs1112645362	7	56439677	T	C	14	16	4	26	0.010123	1	0.994619	1	C	downstream_gene_variant	MODIFIER	ETFA	ENSSSCG00000001862	Transcript	ENSSSCT00000079975	protein_coding		943		-1	HGNC	HGNC:3481	0.245
rs328722442	1	860365	C	T	19	11	28	2	0.0102489	1	0.109403	0.909274	T	synonymous_variant	LOW	THBS2	ENSSSCG00000004012	Transcript	ENSSSCT00000085457	protein_coding	4/21	859 573 191	taC/taT	1	HGNC	HGNC:11786	0.108
rs340663074	1	224961762	G	A	2	28	11	19	0.0102489	1	0.994769	1	A	3_prime_UTR_variant	MODIFIER	CEMIP2	ENSSSCG00000024257	Transcript	ENSSSCT00000049032	protein_coding	24/24	5963		-1	HGNC	HGNC:11869
rs330186336	1	224963314	G	C	2	28	11	19	0.0102489	1	0.994769	1	C	3_prime_UTR_variant	MODIFIER	CEMIP2	ENSSSCG00000024257	Transcript	ENSSSCT00000049032	protein_coding	23/24	4771		-1	HGNC	HGNC:11869
rs81209578	1	224963323	G	T	2	28	11	19	0.0102489	1	0.994769	1	T	3_prime_UTR_variant	MODIFIER	CEMIP2	ENSSSCG00000024257	Transcript	ENSSSCT00000049032	protein_coding	23/24	4762		-1	HGNC	HGNC:11869
rs343905165	1	225193262	G	A	28	2	19	11	0.0102489	1	0.00905308	0.909274	A	upstream_gene_variant	MODIFIER	C9orf85	ENSSSCG00000031105	Transcript	ENSSSCT00000079039	protein_coding		457		1	HGNC	HGNC:28784	0.556
rs327245256	1	225193275	C	G	2	28	11	19	0.0102489	1	0.994174	1	G	upstream_gene_variant	MODIFIER	C9orf85	ENSSSCG00000031105	Transcript	ENSSSCT00000079039	protein_coding		444		1	HGNC	HGNC:28784	0.556
rs324832258	1	271181613	G	A	28	2	19	11	0.0102489	1	0.0314127	0.909274	A	missense_variant	MODERATE	NUP214	ENSSSCG00000005711	Transcript	ENSSSCT00000070977	protein_coding	29/35	4790 4790 1597	cGa/cAa	1	HGNC	HGNC:8064	0.247
rs320828517	11	2783823	A	G	28	2	19	11	0.0102489	1	0.00261502	0.909274	G	synonymous_variant	LOW	MIPEP	ENSSSCG00000009290	Transcript	ENSSSCT00000091540	protein_coding	4/19	513 444 148	agT/agC	-1	HGNC	HGNC:7104	0.961
rs330055154	11	2790636	G	C	28	2	19	11	0.0102489	1	0.00905308	0.909274	C	5_prime_UTR_variant	MODIFIER	MIPEP	ENSSSCG00000009290	Transcript	ENSSSCT00000091540	protein_coding	1/19	22		-1	HGNC	HGNC:7104	0.961
rs321460875	11	5482364	T	C	28	2	19	11	0.0102489	1	0.00261502	0.909274	C	non_coding_transcript_exon_variant	MODIFIER		ENSSSCG00000049656	Transcript	ENSSSCT00000071042	lncRNA	3/3	761		-1
rs336599617	11	45987442	G	A	28	2	19	11	0.0102489	1	0.0314127	0.909274	A	3_prime_UTR_variant	MODIFIER	KLF12	ENSSSCG00000025130	Transcript	ENSSSCT00000055878	protein_coding	8/8	5001		-1	HGNC	HGNC:6346	0.07
rs322451710	13	140369944	G	A	28	2	19	11	0.0102489	1	0.0314127	0.909274	A	downstream_gene_variant	MODIFIER	NR1I2	ENSSSCG00000011890	Transcript	ENSSSCT00000085646	protein_coding		3624		-1	HGNC	HGNC:7968
rs343043884	15	7699423	C	G	19	11	28	2	0.0102489	1	0.00261502	0.909274	G	intron_variant	MODIFIER	GTDC1	ENSSSCG00000015670	Transcript	ENSSSCT00000038661	protein_coding				1	HGNC	HGNC:20887	0.973
rs326979862	15	81938262	G	C	19	11	28	2	0.0102489	1	0.0824854	0.909274	C	downstream_gene_variant	MODIFIER	HOXD8	ENSSSCG00000040349	Transcript	ENSSSCT00000090436	protein_coding		4209		1	HGNC	HGNC:5139
rs331242133	2	12250800	C	T	11	19	2	28	0.0102489	1	0.994769	1	T	3_prime_UTR_variant	MODIFIER	FAM111A	ENSSSCG00000033703	Transcript	ENSSSCT00000057269	protein_coding	2/2	4709		-1	HGNC	HGNC:24725	0.239
rs332426160	2	12251665	T	C	11	19	2	28	0.0102489	1	0.994769	1	C	3_prime_UTR_variant	MODIFIER	FAM111A	ENSSSCG00000033703	Transcript	ENSSSCT00000057269	protein_coding	2/2	3844		-1	HGNC	HGNC:24725	0.239
rs332941240	3	103095616	T	A	28	2	19	11	0.0102489	1	0.00261502	0.909274	A	downstream_gene_variant	MODIFIER	GPATCH11	ENSSSCG00000008497	Transcript	ENSSSCT00000089218	protein_coding		2971		-1	HGNC	HGNC:26768
rs339503005	4	122454716	C	G	28	2	19	11	0.0102489	1	0.279943	0.909274	G	intron_variant	MODIFIER	ALG14	ENSSSCG00000006885	Transcript	ENSSSCT00000064305	protein_coding				1	HGNC	HGNC:28287	0.41
rs335253637	4	122457683	G	A	28	2	19	11	0.0102489	1	0.279943	0.909274	A	downstream_gene_variant	MODIFIER	ALG14	ENSSSCG00000006885	Transcript	ENSSSCT00000064305	protein_coding		261		1	HGNC	HGNC:28287	0.41
rs1109431801	1	33789967	A	G	23	7	30	0	0.0105425	1	0.151047	0.909274	G	synonymous_variant	LOW		ENSSSCG00000004207	Transcript	ENSSSCT00000048337	protein_coding	56/63	8256 1578 526	atT/atC	-1
rs1108594635	10	10125477	C	A	23	7	30	0	0.0105425	1	0.225693	0.909274	A	3_prime_UTR_variant	MODIFIER	C1orf115	ENSSSCG00000027882	Transcript	ENSSSCT00000022625	protein_coding	2/2	472		1	HGNC	HGNC:25873
rs344807935	10	10125584	G	A	23	7	30	0	0.0105425	1	0.225693	0.909274	A	3_prime_UTR_variant	MODIFIER	C1orf115	ENSSSCG00000027882	Transcript	ENSSSCT00000022625	protein_coding	2/2	579		1	HGNC	HGNC:25873
rs329776373	10	10125881	A	C	23	7	30	0	0.0105425	1	0.225693	0.909274	C	3_prime_UTR_variant	MODIFIER	C1orf115	ENSSSCG00000027882	Transcript	ENSSSCT00000022625	protein_coding	2/2	876		1	HGNC	HGNC:25873
rs338748323	11	5928340	C	T	23	7	30	0	0.0105425	1	0.320621	0.909274	T	intron_variant&non_coding_transcript_variant	MODIFIER		ENSSSCG00000049125	Transcript	ENSSSCT00000079555	lncRNA				-1
rs343566337	13	3393398	C	T	30	0	23	7	0.0105425	1	0.225693	0.909274	T	upstream_gene_variant	MODIFIER	OXNAD1	ENSSSCG00000011197	Transcript	ENSSSCT00000063662	protein_coding		2392		1	HGNC	HGNC:25128	0.589
rs712354609	13	146216215	T	C	30	0	23	7	0.0105425	1	0.151047	0.909274	C	3_prime_UTR_variant	MODIFIER	NAA50	ENSSSCG00000011917	Transcript	ENSSSCT00000040413	protein_coding	5/7	2234		1	HGNC	HGNC:29533
rs338161150	15	45039835	G	A	23	7	30	0	0.0105425	1	0.225693	0.909274	A	3_prime_UTR_variant	MODIFIER	TRAPPC11	ENSSSCG00000015777	Transcript	ENSSSCT00000058860	protein_coding	29/29	3426		1	HGNC	HGNC:25751
rs340464785	16	148211	G	A	30	0	23	7	0.0105425	1	0.320621	0.909274	A	upstream_gene_variant	MODIFIER	ANKRD33B	ENSSSCG00000039609	Transcript	ENSSSCT00000063198	protein_coding		737		1	HGNC	HGNC:35240
rs333964469	16	76218337	T	C	7	23	0	30	0.0105425	1	0.997666	1	C	synonymous_variant	LOW		ENSSSCG00000049253	Transcript	ENSSSCT00000087731	protein_coding	10/15	2422 99 33	ccA/ccG	-1
rs331711287	18	9135075	T	C	30	0	23	7	0.0105425	1	0.320621	0.909274	C	intron_variant	MODIFIER	NDUFB2	ENSSSCG00000032390	Transcript	ENSSSCT00000087119	protein_coding				-1			0.543
rs342445681	3	5132924	C	T	23	7	30	0	0.0105425	1	0.225693	0.909274	T	intron_variant	MODIFIER	PMS2	ENSSSCG00000007590	Transcript	ENSSSCT00000087889	protein_coding				1	HGNC	HGNC:9122	0.382
rs338747526	3	5135565	A	G	23	7	30	0	0.0105425	1	0.225693	0.909274	G	intron_variant	MODIFIER	PMS2	ENSSSCG00000007590	Transcript	ENSSSCT00000087889	protein_coding				1	HGNC	HGNC:9122	0.382
rs319300490	3	5144910	A	G	23	7	30	0	0.0105425	1	0.225693	0.909274	G	5_prime_UTR_variant	MODIFIER		ENSSSCG00000043513	Transcript	ENSSSCT00000089045	protein_coding	1/17	284		1
rs340730863	3	5144916	C	A	23	7	30	0	0.0105425	1	0.225693	0.909274	A	5_prime_UTR_variant	MODIFIER		ENSSSCG00000043513	Transcript	ENSSSCT00000089045	protein_coding	1/17	290		1
rs342498316	4	122458826	T	A	30	0	23	7	0.0105425	1	0.225693	0.909274	A	downstream_gene_variant	MODIFIER	ALG14	ENSSSCG00000006885	Transcript	ENSSSCT00000064305	protein_coding		1404		1	HGNC	HGNC:28287	0.41
rs80801807	5	32989861	G	A	23	7	30	0	0.0105425	1	0.434609	0.909274	A	5_prime_UTR_variant	MODIFIER	NUP107	ENSSSCG00000000486	Transcript	ENSSSCT00000087741	protein_coding	1/26	68		1	HGNC	HGNC:29914	0.177
rs332461259	6	14723396	C	T	23	7	30	0	0.0105425	1	0.151047	0.909274	T	3_prime_UTR_variant	MODIFIER	AP1G1	ENSSSCG00000002740	Transcript	ENSSSCT00000087850	protein_coding	23/24	3409		-1	HGNC	HGNC:555	0.247
rs319409592	6	14723585	A	T	23	7	30	0	0.0105425	1	0.151047	0.909274	T	3_prime_UTR_variant	MODIFIER	AP1G1	ENSSSCG00000002740	Transcript	ENSSSCT00000087850	protein_coding	23/24	3220		-1	HGNC	HGNC:555	0.247
rs333696745	6	14869597	A	C	23	7	30	0	0.0105425	1	0.151047	0.909274	C	intron_variant	MODIFIER	IST1	ENSSSCG00000002743	Transcript	ENSSSCT00000065301	protein_coding				1	HGNC	HGNC:28977
rs325054094	6	14869599	G	C	23	7	30	0	0.0105425	1	0.151047	0.909274	C	intron_variant	MODIFIER	IST1	ENSSSCG00000002743	Transcript	ENSSSCT00000065301	protein_coding				1	HGNC	HGNC:28977
rs329596662	6	14953522	C	T	23	7	30	0	0.0105425	1	0.151047	0.909274	T	synonymous_variant	LOW	DHODH	ENSSSCG00000002746	Transcript	ENSSSCT00000086301	protein_coding	6/9	789 789 263	atC/atT	1	HGNC	HGNC:2867	0.178
rs334340097	6	14988595	C	T	23	7	30	0	0.0105425	1	0.151047	0.909274	T	3_prime_UTR_variant	MODIFIER	TXNL4B	ENSSSCG00000025218	Transcript	ENSSSCT00000090206	protein_coding	5/5	925		-1	HGNC	HGNC:26041	0.38
rs332466618	6	19321139	C	A	23	7	30	0	0.0105425	1	0.225693	0.909274	A	synonymous_variant	LOW		ENSSSCG00000024759	Transcript	ENSSSCT00000023148	protein_coding	2/4	319 319 107	Cgg/Agg	1
rs3475431267	6	77266404	G	A	30	0	23	7	0.0105425	1	0.151047	0.909274	A	3_prime_UTR_variant	MODIFIER	PAX7	ENSSSCG00000034627	Transcript	ENSSSCT00000040423	protein_coding	10/10	3448		1	HGNC	HGNC:8621	0.00758
rs81214654	6	81613526	C	T	30	0	23	7	0.0105425	1	0.151047	0.909274	T	intron_variant	MODIFIER	LYPLA2	ENSSSCG00000023191	Transcript	ENSSSCT00000064849	protein_coding				1	HGNC	HGNC:6738	0.0699
rs334847723	6	81645425	A	T	30	0	23	7	0.0105425	1	0.151047	0.909274	T	intron_variant	MODIFIER	LYPLA2	ENSSSCG00000023191	Transcript	ENSSSCT00000064849	protein_coding				1	HGNC	HGNC:6738	0.0699
rs324141262	8	937923	T	C	30	0	23	7	0.0105425	1	0.225693	0.909274	C	intron_variant&non_coding_transcript_variant	MODIFIER		ENSSSCG00000049380	Transcript	ENSSSCT00000089740	lncRNA				-1
rs341460038	8	130323380	G	A	30	0	23	7	0.0105425	1	0.151047	0.909274	A	3_prime_UTR_variant	MODIFIER	FAM13A	ENSSSCG00000026196	Transcript	ENSSSCT00000082222	protein_coding	17/19	2501		1	HGNC	HGNC:19367	0.987
rs344121918	8	135208767	G	A	23	7	30	0	0.0105425	1	0.225693	0.909274	A	intron_variant	MODIFIER		ENSSSCG00000009239	Transcript	ENSSSCT00000010119	protein_coding				1
rs321105100	9	74432929	C	T	30	0	23	7	0.0105425	1	0.434609	0.909274	T	synonymous_variant	LOW	SGCE	ENSSSCG00000015328	Transcript	ENSSSCT00000091608	protein_coding	6/11	829 744 248	ccG/ccA	-1	HGNC	HGNC:10808	0.0924
AEMK02000258.1:289440_G/A	AEMK02000258.1	289440	G	A	23	7	30	0	0.0105425	1	0.151047	0.909274	A	downstream_gene_variant	MODIFIER	TFCP2	ENSSSCG00000031206	Transcript	ENSSSCT00000078051	protein_coding		916		1	HGNC	HGNC:11748	0.792
rs80880058	X	97983055	G	A	23	7	30	0	0.0105425	1	0.320621	0.909274	A	synonymous_variant	LOW	STEEP1	ENSSSCG00000012622	Transcript	ENSSSCT00000079359	protein_coding	2/6	241 186 62	gcC/gcT	-1	HGNC	HGNC:26239
rs80932860	11	13245524	A	G	21	9	29	1	0.0121829	1	0.210874	0.909274	G	synonymous_variant	LOW	POSTN	ENSSSCG00000009361	Transcript	ENSSSCT00000087159	protein_coding	9/17	1258 1216 406	Ttg/Ctg	-1	HGNC	HGNC:16953	0.0534
rs330352837	12	52931525	C	T	29	1	21	9	0.0121829	1	0.00876064	0.909274	T	3_prime_UTR_variant	MODIFIER	ATP1B2	ENSSSCG00000017951	Transcript	ENSSSCT00000019535	protein_coding	9/9	1946		1	HGNC	HGNC:805	0.532
rs698379117	12	52931526	T	C	29	1	21	9	0.0121829	1	0.00876064	0.909274	C	3_prime_UTR_variant	MODIFIER	ATP1B2	ENSSSCG00000017951	Transcript	ENSSSCT00000019535	protein_coding	9/9	1947		1	HGNC	HGNC:805	0.532
rs341596829	15	33393631	C	A	29	1	21	9	0.0121829	1	0.00876064	0.909274	A	5_prime_UTR_variant	MODIFIER		ENSSSCG00000023419	Transcript	ENSSSCT00000031893	protein_coding	4/18	478		1
rs322709629	18	6047968	C	T	29	1	21	9	0.0121829	1	0.023491	0.909274	T	intron_variant	MODIFIER	ASB10	ENSSSCG00000029241	Transcript	ENSSSCT00000053361	protein_coding				1	HGNC	HGNC:17185	0.786
rs81250948	2	18410694	T	C	29	1	21	9	0.0121829	1	0.0664275	0.909274	C	3_prime_UTR_variant	MODIFIER	ACCSL	ENSSSCG00000040937	Transcript	ENSSSCT00000044385	protein_coding	10/10	2897		-1	HGNC	HGNC:34391	0.547
rs339722450	3	97141249	C	T	21	9	29	1	0.0121829	1	0.023491	0.909274	T	intergenic_variant	MODIFIER
rs341286243	3	102943113	T	G	21	9	29	1	0.0121829	1	0.023491	0.909274	G	intron_variant	MODIFIER	NDUFAF7	ENSSSCG00000008494	Transcript	ENSSSCT00000076787	protein_coding				-1	HGNC	HGNC:28816
rs710911546	5	6570840	T	C	29	1	21	9	0.0121829	1	0.0664275	0.909274	C	downstream_gene_variant	MODIFIER	PHETA2	ENSSSCG00000038492	Transcript	ENSSSCT00000074849	protein_coding		932		-1	HGNC	HGNC:27161
rs3475758880	6	19064493	G	C	21	9	29	1	0.0121829	1	0.0664275	0.909274	C	synonymous_variant	LOW	CPNE2	ENSSSCG00000021519	Transcript	ENSSSCT00000059976	protein_coding	2/15	302 36 12	tcG/tcC	1	HGNC	HGNC:2315	0.349
rs344287178	6	39745303	A	G	21	9	29	1	0.0121829	1	0.023491	0.909274	G	downstream_gene_variant	MODIFIER	POP4	ENSSSCG00000002854	Transcript	ENSSSCT00000076994	protein_coding		3979		1	HGNC	HGNC:30081	0.405
rs341355691	6	69985004	T	C	21	9	29	1	0.0121829	1	0.00876064	0.909274	C	3_prime_UTR_variant	MODIFIER	TMEM201	ENSSSCG00000003393	Transcript	ENSSSCT00000079515	protein_coding	6/7	1864		1	HGNC	HGNC:33719	0.0119
rs338651198	6	69985134	G	A	21	9	29	1	0.0121829	1	0.00876064	0.909274	A	3_prime_UTR_variant	MODIFIER	TMEM201	ENSSSCG00000003393	Transcript	ENSSSCT00000079515	protein_coding	6/7	1994		1	HGNC	HGNC:33719	0.0119
rs342341615	6	69986220	A	G	21	9	29	1	0.0121829	1	0.00876064	0.909274	G	3_prime_UTR_variant	MODIFIER	TMEM201	ENSSSCG00000003393	Transcript	ENSSSCT00000079515	protein_coding	7/7	2906		1	HGNC	HGNC:33719	0.0119
rs335571781	6	72459029	C	T	29	1	21	9	0.0121829	1	0.00876064	0.909274	T	synonymous_variant	LOW	VPS13D	ENSSSCG00000003438	Transcript	ENSSSCT00000064371	protein_coding	64/68	12401 12225 4075	caC/caT	1	HGNC	HGNC:23595	0.655
rs1111199568	9	60804119	A	G	21	9	29	1	0.0121829	1	0.210874	0.909274	G	3_prime_UTR_variant	MODIFIER	VPS26B	ENSSSCG00000028123	Transcript	ENSSSCT00000089327	protein_coding	7/7	4683		1			0.0967
rs3476467151	9	64779464	A	G	21	9	29	1	0.0121829	1	0.023491	0.909274	G	3_prime_UTR_variant	MODIFIER	SOX13	ENSSSCG00000015277	Transcript	ENSSSCT00000070526	protein_coding	14/14	2168		1	HGNC	HGNC:11192	0.116
rs340522969	10	11841096	A	G	25	5	15	15	0.0126989	1	0.121426	0.909274	G	missense_variant	MODERATE	CHML	ENSSSCG00000031212	Transcript	ENSSSCT00000041144	protein_coding	2/2	2438 1828 610	Att/Gtt	1	HGNC	HGNC:1941	0.22
rs323789319	10	11841098	T	G	25	5	15	15	0.0126989	1	0.121426	0.909274	G	missense_variant	MODERATE	CHML	ENSSSCG00000031212	Transcript	ENSSSCT00000041144	protein_coding	2/2	2440 1830 610	atT/atG	1	HGNC	HGNC:1941	0.22
rs321029058	14	2398802	A	C	15	15	5	25	0.0126989	1	0.0495494	0.909274	C	3_prime_UTR_variant	MODIFIER	AUH	ENSSSCG00000009591	Transcript	ENSSSCT00000076018	protein_coding	9/9	1040		-1	HGNC	HGNC:890	0.801
rs325540258	15	33430059	C	T	15	15	25	5	0.0126989	1	0.121426	0.909274	T	downstream_gene_variant	MODIFIER		ENSSSCG00000023419	Transcript	ENSSSCT00000031893	protein_coding		1580		1
rs345485528	15	33430080	G	A	15	15	25	5	0.0126989	1	0.121426	0.909274	A	downstream_gene_variant	MODIFIER		ENSSSCG00000023419	Transcript	ENSSSCT00000031893	protein_coding		1601		1
rs337722152	15	91711715	G	A	15	15	25	5	0.0126989	1	0.0495494	0.909274	A	downstream_gene_variant	MODIFIER	ITGAV	ENSSSCG00000016027	Transcript	ENSSSCT00000081238	protein_coding		2690		1	HGNC	HGNC:6150	0.178
rs1108771751	16	72210892	G	A	15	15	25	5	0.0126989	1	0.0495494	0.909274	A	3_prime_UTR_variant	MODIFIER	CCT5	ENSSSCG00000024126	Transcript	ENSSSCT00000087752	protein_coding	10/11	2758		-1	HGNC	HGNC:1618	0.0744
rs341303976	2	18410237	A	G	15	15	25	5	0.0126989	1	0.322561	0.909274	G	3_prime_UTR_variant	MODIFIER	ACCSL	ENSSSCG00000040937	Transcript	ENSSSCT00000044385	protein_coding	10/10	3354		-1	HGNC	HGNC:34391	0.547
rs336521757	6	95564222	G	A	15	15	5	25	0.0126989	1	0.0572874	0.909274	A	intron_variant	MODIFIER		ENSSSCG00000003664	Transcript	ENSSSCT00000091355	protein_coding				1
rs337106000	6	95564600	C	T	15	15	5	25	0.0126989	1	0.0572874	0.909274	T	intron_variant	MODIFIER		ENSSSCG00000003664	Transcript	ENSSSCT00000091355	protein_coding				1
rs337499331	6	96008522	A	G	15	15	5	25	0.0126989	1	0.0572874	0.909274	G	downstream_gene_variant	MODIFIER	TMCO2	ENSSSCG00000036395	Transcript	ENSSSCT00000063568	protein_coding		4451		1	HGNC	HGNC:23312	0.539
rs320428358	7	114165473	G	A	25	5	15	15	0.0126989	1	0.0110705	0.909274	A	synonymous_variant	LOW	RIN3	ENSSSCG00000002451	Transcript	ENSSSCT00000002721	protein_coding	13/13	2716 2493 831	tcG/tcA	1	HGNC	HGNC:18751	0.446
rs341592880	7	114166465	C	T	25	5	15	15	0.0126989	1	0.0110705	0.909274	T	3_prime_UTR_variant	MODIFIER	RIN3	ENSSSCG00000002451	Transcript	ENSSSCT00000002721	protein_coding	13/13	3708		1	HGNC	HGNC:18751	0.446
rs335736987	8	15195902	C	T	15	15	25	5	0.0126989	1	0.0495494	0.909274	T	synonymous_variant	LOW	PACRGL	ENSSSCG00000008750	Transcript	ENSSSCT00000090122	protein_coding	3/6	253 27 9	ggC/ggT	1	HGNC	HGNC:28442	0.391
rs327269634	AEMK02000361.1	750753	T	G	5	25	15	15	0.0126989	1	0.085166	0.909274	G	intron_variant	MODIFIER	LARGE1	ENSSSCG00000000959	Transcript	ENSSSCT00000045059	protein_coding				-1	HGNC	HGNC:6511
rs324065798	X	98533509	G	A	25	5	15	15	0.0126989	1	0.041322	0.909274	A	3_prime_UTR_variant	MODIFIER	ATP1B4	ENSSSCG00000012606	Transcript	ENSSSCT00000087709	protein_coding	7/8	2464		1	HGNC	HGNC:808	0.812
rs338728655	X	98623857	A	G	25	5	15	15	0.0126989	1	0.041322	0.909274	G	5_prime_UTR_variant	MODIFIER	LAMP2	ENSSSCG00000012604	Transcript	ENSSSCT00000046980	protein_coding	1/9	52		-1
rs81349988	1	192729719	T	G	16	14	6	24	0.0149807	1	0.0424874	0.909274	G	intergenic_variant	MODIFIER
rs3472141717	13	140730525	G	A	24	6	14	16	0.0149807	1	0.0348511	0.909274	A	3_prime_UTR_variant	MODIFIER	TIMMDC1	ENSSSCG00000037639	Transcript	ENSSSCT00000041479	protein_coding	8/8	1553		-1	HGNC	HGNC:1321
rs319658942	14	48304115	G	A	14	16	24	6	0.0149807	1	0.0424874	0.909274	A	downstream_gene_variant	MODIFIER	PISD	ENSSSCG00000010032	Transcript	ENSSSCT00000063316	protein_coding		497		-1	HGNC	HGNC:8999	0.122
rs333607020	15	33445566	G	A	14	16	24	6	0.0149807	1	0.177186	0.909274	A	intergenic_variant	MODIFIER
rs329190255	15	91709839	T	C	14	16	24	6	0.0149807	1	0.0401848	0.909274	C	downstream_gene_variant	MODIFIER	ITGAV	ENSSSCG00000016027	Transcript	ENSSSCT00000081238	protein_coding		814		1	HGNC	HGNC:6150	0.178
rs335454797	2	12201716	C	T	16	14	6	24	0.0149807	1	0.0514608	0.909274	T	upstream_gene_variant	MODIFIER		ENSSSCG00000050458	Transcript	ENSSSCT00000088265	lncRNA		4257		-1
rs1109047347	3	16858682	T	G	16	14	6	24	0.0149807	1	0.9947	1	G	synonymous_variant	LOW		ENSSSCG00000020808	Transcript	ENSSSCT00000087147	protein_coding	1/13	138 18 6	acA/acC	-1
rs1111107289	3	16858722	G	A	16	14	6	24	0.0149807	1	0.9947	1	A	5_prime_UTR_variant	MODIFIER		ENSSSCG00000020808	Transcript	ENSSSCT00000087147	protein_coding	1/13	98		-1
6:79915063_A/G	6	79915063	A	G	14	16	24	6	0.0149807	1	0.0662158	0.909274	G	splice_region_variant&synonymous_variant	LOW	HSPG2	ENSSSCG00000003514	Transcript	ENSSSCT00000085760	protein_coding	1/93	30 30 10	ttT/ttC	-1	HGNC	HGNC:5273	0.588
rs334158741	6	83552249	T	C	6	24	16	14	0.0149807	1	0.992472	1	C	3_prime_UTR_variant	MODIFIER	PDIK1L	ENSSSCG00000030660	Transcript	ENSSSCT00000041960	protein_coding	3/3	2083		1	HGNC	HGNC:18981	0.134
rs80945095	7	38078609	T	C	24	6	14	16	0.0149807	1	0.0315069	0.909274	C	synonymous_variant	LOW	MEA1	ENSSSCG00000001655	Transcript	ENSSSCT00000073227	protein_coding	4/4	502 465 155	caA/caG	-1	HGNC	HGNC:6986	0.808
rs318269627	8	86333133	C	T	24	6	14	16	0.0149807	1	0.0993694	0.909274	T	downstream_gene_variant	MODIFIER		ENSSSCG00000047463	Transcript	ENSSSCT00000091400	lncRNA		2335		-1
rs322685912	1	272742398	T	C	18	12	27	3	0.0153316	1	0.109431	0.909274	C	upstream_gene_variant	MODIFIER		ENSSSCG00000032110	Transcript	ENSSSCT00000041895	protein_coding		1214		1
rs81429298	10	10116183	A	G	12	18	3	27	0.0153316	1	0.993622	1	G	missense_variant	MODERATE	C1orf115	ENSSSCG00000027882	Transcript	ENSSSCT00000022625	protein_coding	1/2	176 155 52	gAg/gGg	1	HGNC	HGNC:25873
rs329817956	12	49929164	T	C	3	27	12	18	0.0153316	1	0.99474	1	C	missense_variant	MODERATE	CAMKK1	ENSSSCG00000017873	Transcript	ENSSSCT00000086703	protein_coding	16/17	1617 1345 449	Aag/Gag	-1	HGNC	HGNC:1469	0.729
rs343261671	15	1730442	A	G	27	3	18	12	0.0153316	1	0.00854508	0.909274	G	synonymous_variant	LOW	RND3	ENSSSCG00000040445	Transcript	ENSSSCT00000054321	protein_coding	4/5	817 435 145	acA/acG	1	EntrezGene	EntrezGene
rs327181600	15	33393647	A	G	27	3	18	12	0.0153316	1	0.0311246	0.909274	G	5_prime_UTR_variant	MODIFIER		ENSSSCG00000023419	Transcript	ENSSSCT00000031893	protein_coding	4/18	494		1
rs345656986	17	57768203	C	T	27	3	18	12	0.0153316	1	0.00238771	0.909274	T	3_prime_UTR_variant	MODIFIER	RAE1	ENSSSCG00000007503	Transcript	ENSSSCT00000036296	protein_coding	12/12	1931		1	HGNC	HGNC:9828	0.359
rs332444899	2	147110115	G	A	18	12	27	3	0.0153316	1	0.00854508	0.909274	A	3_prime_UTR_variant	MODIFIER	PRELID2	ENSSSCG00000014406	Transcript	ENSSSCT00000067794	protein_coding	9/9	4480		-1	HGNC	HGNC:28306
rs789683861	2	147110950	C	G	18	12	27	3	0.0153316	1	0.00854508	0.909274	G	3_prime_UTR_variant	MODIFIER	PRELID2	ENSSSCG00000014406	Transcript	ENSSSCT00000067794	protein_coding	9/9	3645		-1	HGNC	HGNC:28306
rs330962788	2	147110961	A	G	18	12	27	3	0.0153316	1	0.00854508	0.909274	G	3_prime_UTR_variant	MODIFIER	PRELID2	ENSSSCG00000014406	Transcript	ENSSSCT00000067794	protein_coding	9/9	3634		-1	HGNC	HGNC:28306
rs340173900	2	147110968	T	C	18	12	27	3	0.0153316	1	0.00854508	0.909274	C	3_prime_UTR_variant	MODIFIER	PRELID2	ENSSSCG00000014406	Transcript	ENSSSCT00000067794	protein_coding	9/9	3627		-1	HGNC	HGNC:28306
rs343112934	2	147111097	A	C	18	12	27	3	0.0153316	1	0.00854508	0.909274	C	3_prime_UTR_variant	MODIFIER	PRELID2	ENSSSCG00000014406	Transcript	ENSSSCT00000067794	protein_coding	9/9	3498		-1	HGNC	HGNC:28306
rs331691898	2	147111701	T	C	18	12	27	3	0.0153316	1	0.0311246	0.909274	C	3_prime_UTR_variant	MODIFIER	PRELID2	ENSSSCG00000014406	Transcript	ENSSSCT00000067794	protein_coding	9/9	2894		-1	HGNC	HGNC:28306
rs343621942	2	147113676	T	G	18	12	27	3	0.0153316	1	0.00854508	0.909274	G	3_prime_UTR_variant	MODIFIER	PRELID2	ENSSSCG00000014406	Transcript	ENSSSCT00000067794	protein_coding	9/9	919		-1	HGNC	HGNC:28306
rs709589460	3	8918714	C	A	27	3	18	12	0.0153316	1	0.0311246	0.909274	A	5_prime_UTR_variant	MODIFIER	PLOD3	ENSSSCG00000028879	Transcript	ENSSSCT00000082785	protein_coding	1/20	803		-1	HGNC	HGNC:9083	0.242
rs331090519	3	100243492	T	C	27	3	18	12	0.0153316	1	0.00238771	0.909274	C	3_prime_UTR_variant	MODIFIER	SLC8A1	ENSSSCG00000036418	Transcript	ENSSSCT00000064033	protein_coding	9/9	4471		1	HGNC	HGNC:11068	0.362
rs326820336	4	2423236	G	A	12	18	3	27	0.0153316	1	0.0981082	0.909274	A	downstream_gene_variant	MODIFIER		ENSSSCG00000048659	Transcript	ENSSSCT00000090970	lncRNA		651		-1
rs80926322	4	122450768	A	G	27	3	18	12	0.0153316	1	0.257084	0.909274	G	synonymous_variant	LOW	ALG14	ENSSSCG00000006885	Transcript	ENSSSCT00000064305	protein_coding	3/4	362 312 104	acA/acG	1	HGNC	HGNC:28287	0.41
rs80832900	4	122450784	A	G	27	3	18	12	0.0153316	1	0.257084	0.909274	G	missense_variant	MODERATE	ALG14	ENSSSCG00000006885	Transcript	ENSSSCT00000064305	protein_coding	3/4	378 328 110	Ata/Gta	1	HGNC	HGNC:28287	0.41
rs80953032	4	122450865	T	C	27	3	18	12	0.0153316	1	0.257084	0.909274	C	synonymous_variant	LOW	ALG14	ENSSSCG00000006885	Transcript	ENSSSCT00000064305	protein_coding	3/4	459 409 137	Tta/Cta	1	HGNC	HGNC:28287	0.41
rs337903980	4	122451030	A	G	27	3	18	12	0.0153316	1	0.257084	0.909274	G	intron_variant	MODIFIER	ALG14	ENSSSCG00000006885	Transcript	ENSSSCT00000064305	protein_coding				1	HGNC	HGNC:28287	0.41
rs344736766	4	122451096	T	G	27	3	18	12	0.0153316	1	0.257084	0.909274	G	intron_variant	MODIFIER	ALG14	ENSSSCG00000006885	Transcript	ENSSSCT00000064305	protein_coding				1	HGNC	HGNC:28287	0.41
rs339097923	4	122504540	A	G	27	3	18	12	0.0153316	1	0.109431	0.909274	G	5_prime_UTR_variant	MODIFIER	CNN3	ENSSSCG00000006887	Transcript	ENSSSCT00000089458	protein_coding	1/9	108		1	HGNC	HGNC:2157	0.437
rs690415599	4	122504651	C	G	3	27	12	18	0.0153316	1	0.993622	1	G	5_prime_UTR_variant	MODIFIER	CNN3	ENSSSCG00000006887	Transcript	ENSSSCT00000089458	protein_coding	2/9	173		1	HGNC	HGNC:2157	0.437
rs706313642	4	122504653	G	C	3	27	12	18	0.0153316	1	0.993622	1	C	5_prime_UTR_variant	MODIFIER	CNN3	ENSSSCG00000006887	Transcript	ENSSSCT00000089458	protein_coding	2/9	175		1	HGNC	HGNC:2157	0.437
rs705839086	6	34609507	A	T	27	3	18	12	0.0153316	1	0.00854508	0.909274	T	synonymous_variant	LOW	HEATR3	ENSSSCG00000040887	Transcript	ENSSSCT00000072259	protein_coding	6/10	699 72 24	gtT/gtA	-1	HGNC	HGNC:26087	0.752
rs322359088	6	85527557	T	C	3	27	12	18	0.0153316	1	0.994126	1	C	3_prime_UTR_variant	MODIFIER	PHACTR4	ENSSSCG00000028973	Transcript	ENSSSCT00000068598	protein_coding	14/14	2628		1	HGNC	HGNC:25793	0.862
rs344144779	6	85528701	G	A	27	3	18	12	0.0153316	1	0.00854508	0.909274	A	upstream_gene_variant	MODIFIER		ENSSSCG00000041401	Transcript	ENSSSCT00000084868	lncRNA		4888		1
rs334273298	6	134644191	T	C	27	3	18	12	0.0153316	1	0.109431	0.909274	C	missense_variant	MODERATE	IFI44	ENSSSCG00000003763	Transcript	ENSSSCT00000048806	protein_coding	4/8	1710 787 263	Aaa/Gaa	-1	EntrezGene	EntrezGene	0.945
rs346126574	6	134670533	C	T	27	3	18	12	0.0153316	1	0.109431	0.909274	T	missense_variant	MODERATE	IFI44L	ENSSSCG00000027660	Transcript	ENSSSCT00000065726	protein_coding	5/10	746 559 187	Gcc/Acc	-1	HGNC	HGNC:17817	0.922
rs334606072	7	59680033	C	A	27	3	18	12	0.0153316	1	0.109431	0.909274	A	intron_variant	MODIFIER	CD276	ENSSSCG00000001917	Transcript	ENSSSCT00000002146	protein_coding				-1	HGNC	HGNC:19137	0.838
rs336711064	7	61183721	T	C	18	12	27	3	0.0153316	1	0.00854508	0.909274	C	3_prime_UTR_variant	MODIFIER	SEC23A	ENSSSCG00000001934	Transcript	ENSSSCT00000086408	protein_coding	19/21	3198		1	HGNC	HGNC:10701	0.5
rs342782044	7	93135849	C	A	27	3	18	12	0.0153316	1	0.00854508	0.909274	A	synonymous_variant	LOW	SLC39A9	ENSSSCG00000028600	Transcript	ENSSSCT00000074491	protein_coding	6/8	958 516 172	acC/acA	1	HGNC	HGNC:20182	0.478
rs319767846	7	93140117	C	A	27	3	18	12	0.0153316	1	0.00854508	0.909274	A	intron_variant	MODIFIER	SLC39A9	ENSSSCG00000028600	Transcript	ENSSSCT00000074491	protein_coding				1	HGNC	HGNC:20182	0.478
rs334413359	7	93140509	A	G	27	3	18	12	0.0153316	1	0.0311246	0.909274	G	intron_variant	MODIFIER	SLC39A9	ENSSSCG00000028600	Transcript	ENSSSCT00000074491	protein_coding				1	HGNC	HGNC:20182	0.478
rs80879263	7	93140539	A	G	27	3	18	12	0.0153316	1	0.00854508	0.909274	G	intron_variant	MODIFIER	SLC39A9	ENSSSCG00000028600	Transcript	ENSSSCT00000074491	protein_coding				1	HGNC	HGNC:20182	0.478
rs80935214	7	93140567	A	T	27	3	18	12	0.0153316	1	0.00854508	0.909274	T	intron_variant	MODIFIER	SLC39A9	ENSSSCG00000028600	Transcript	ENSSSCT00000074491	protein_coding				1	HGNC	HGNC:20182	0.478
rs346193595	7	93140643	G	A	27	3	18	12	0.0153316	1	0.00854508	0.909274	A	intron_variant	MODIFIER	SLC39A9	ENSSSCG00000028600	Transcript	ENSSSCT00000074491	protein_coding				1	HGNC	HGNC:20182	0.478
rs319631365	7	93140978	G	A	27	3	18	12	0.0153316	1	0.00854508	0.909274	A	intron_variant	MODIFIER	SLC39A9	ENSSSCG00000028600	Transcript	ENSSSCT00000074491	protein_coding				1	HGNC	HGNC:20182	0.478
rs329598323	7	93141419	C	T	27	3	18	12	0.0153316	1	0.00854508	0.909274	T	intron_variant	MODIFIER	SLC39A9	ENSSSCG00000028600	Transcript	ENSSSCT00000074491	protein_coding				1	HGNC	HGNC:20182	0.478
rs334827860	7	93141550	C	A	27	3	18	12	0.0153316	1	0.00854508	0.909274	A	intron_variant	MODIFIER	SLC39A9	ENSSSCG00000028600	Transcript	ENSSSCT00000074491	protein_coding				1	HGNC	HGNC:20182	0.478
rs338247714	7	93141576	A	G	27	3	18	12	0.0153316	1	0.00854508	0.909274	G	intron_variant	MODIFIER	SLC39A9	ENSSSCG00000028600	Transcript	ENSSSCT00000074491	protein_coding				1	HGNC	HGNC:20182	0.478
rs334344835	7	93141774	C	T	27	3	18	12	0.0153316	1	0.00854508	0.909274	T	intron_variant	MODIFIER	SLC39A9	ENSSSCG00000028600	Transcript	ENSSSCT00000074491	protein_coding				1	HGNC	HGNC:20182	0.478
rs343848739	7	93141813	G	T	27	3	18	12	0.0153316	1	0.00854508	0.909274	T	intron_variant	MODIFIER	SLC39A9	ENSSSCG00000028600	Transcript	ENSSSCT00000074491	protein_coding				1	HGNC	HGNC:20182	0.478
rs330845136	7	97273593	T	C	27	3	18	12	0.0153316	1	0.0311246	0.909274	C	downstream_gene_variant	MODIFIER	ZNF410	ENSSSCG00000002352	Transcript	ENSSSCT00000081268	protein_coding		3033		1	HGNC	HGNC:20144	0.638
rs331595273	7	110375517	A	T	18	12	27	3	0.0153316	1	0.00854508	0.909274	T	3_prime_UTR_variant	MODIFIER	PTPN21	ENSSSCG00000002425	Transcript	ENSSSCT00000002694	protein_coding	20/20	5389		-1	HGNC	HGNC:9651	0.438
rs323201514	9	72424132	T	C	27	3	18	12	0.0153316	1	0.0311246	0.909274	C	intron_variant	MODIFIER	PEX1	ENSSSCG00000029967	Transcript	ENSSSCT00000090812	protein_coding				-1	HGNC	HGNC:8850	0.0841
rs344488809	9	73688986	T	C	27	3	18	12	0.0153316	1	0.00238771	0.909274	C	5_prime_UTR_variant	MODIFIER	TFPI2	ENSSSCG00000015322	Transcript	ENSSSCT00000074974	protein_coding	1/5	110		-1	HGNC	HGNC:11761	0.663
rs336255178	10	11839790	G	A	17	13	7	23	0.0168551	1	0.994653	1	A	synonymous_variant	LOW	CHML	ENSSSCG00000031212	Transcript	ENSSSCT00000041144	protein_coding	2/2	1132 522 174	acG/acA	1	HGNC	HGNC:1941	0.22
rs344931748	11	4964435	G	T	23	7	13	17	0.0168551	1	0.0347059	0.909274	T	synonymous_variant	LOW	LNX2	ENSSSCG00000009308	Transcript	ENSSSCT00000010196	protein_coding	11/12	2178 1905 635	ggC/ggA	-1	HGNC	HGNC:20421	0.629
rs333962643	13	88979544	C	T	23	7	13	17	0.0168551	1	0.147399	0.909274	T	3_prime_UTR_variant	MODIFIER	AGTR1	ENSSSCG00000011695	Transcript	ENSSSCT00000034453	protein_coding	3/3	1717		1	HGNC	HGNC:336	0.821
rs322960443	13	190360300	T	A	17	13	7	23	0.0168551	1	0.0352322	0.909274	A	downstream_gene_variant	MODIFIER	ADAMTS5	ENSSSCG00000012027	Transcript	ENSSSCT00000013159	protein_coding		1149		-1	HGNC	HGNC:221	0.324
rs81442129	13	190360303	A	C	17	13	7	23	0.0168551	1	0.0352322	0.909274	C	downstream_gene_variant	MODIFIER	ADAMTS5	ENSSSCG00000012027	Transcript	ENSSSCT00000013159	protein_coding		1146		-1	HGNC	HGNC:221	0.324
rs332486933	14	31733472	C	T	13	17	23	7	0.0168551	1	0.0356187	0.909274	T	intron_variant	MODIFIER	ATP2A2	ENSSSCG00000034386	Transcript	ENSSSCT00000055257	protein_coding				1	HGNC	HGNC:812	0.022
rs3472854955	3	16858643	C	G	17	13	7	23	0.0168551	1	0.0352322	0.909274	G	synonymous_variant	LOW		ENSSSCG00000020808	Transcript	ENSSSCT00000087147	protein_coding	1/13	177 57 19	gcG/gcC	-1
rs343722381	X	98586016	C	T	23	7	13	17	0.0168551	1	0.0618126	0.909274	T	3_prime_UTR_variant	MODIFIER	LAMP2	ENSSSCG00000012604	Transcript	ENSSSCT00000046980	protein_coding	9/9	3328		-1
rs81213591	13	140767382	C	A	22	8	12	18	0.0182439	1	0.0321874	0.909274	A	synonymous_variant	LOW	POGLUT1	ENSSSCG00000032313	Transcript	ENSSSCT00000041017	protein_coding	8/10	883 819 273	gtG/gtT	-1	HGNC	HGNC:22954
rs339037484	15	33420832	T	C	12	18	22	8	0.0182439	1	0.0296302	0.909274	C	synonymous_variant	LOW		ENSSSCG00000023419	Transcript	ENSSSCT00000031893	protein_coding	15/18	1789 843 281	cgT/cgC	1
rs1107812928	4	19874199	T	C	12	18	22	8	0.0182439	1	0.0394357	0.909274	C	intron_variant&non_coding_transcript_variant	MODIFIER		ENSSSCG00000049968	Transcript	ENSSSCT00000087558	lncRNA				-1
rs322867172	6	95230299	T	C	12	18	22	8	0.0182439	1	0.0281327	0.909274	C	missense_variant	MODERATE	MACF1	ENSSSCG00000003654	Transcript	ENSSSCT00000043147	protein_coding	54/96	9332 6953 2318	gTg/gCg	1	HGNC	HGNC:13664	0.458
rs55619338	6	97234865	G	C	12	18	22	8	0.0182439	1	0.0371172	0.909274	C	downstream_gene_variant	MODIFIER	TUBB6	ENSSSCG00000038992	Transcript	ENSSSCT00000077649	protein_coding		307		-1	HGNC	HGNC:20776	0.287
rs3474776916	6	127938725	G	A	22	8	12	18	0.0182439	1	0.0265862	0.909274	A	intron_variant	MODIFIER	SLC66A2	ENSSSCG00000023171	Transcript	ENSSSCT00000082958	protein_coding				-1	HGNC	HGNC:26188
rs337504810	9	494633	A	T	12	18	22	8	0.0182439	1	0.993196	1	T	upstream_gene_variant	MODIFIER	TMEM9B	ENSSSCG00000014577	Transcript	ENSSSCT00000083267	protein_coding		1060		1	HGNC	HGNC:1168
rs321773456	9	20603861	C	G	22	8	12	18	0.0182439	1	0.0296302	0.909274	G	5_prime_UTR_variant	MODIFIER	PRSS23	ENSSSCG00000014921	Transcript	ENSSSCT00000087926	protein_coding	1/3	88		1	HGNC	HGNC:14370	0.211
rs321946522	10	11842097	A	G	8	22	18	12	0.0182439	1	0.0296302	0.909274	G	3_prime_UTR_variant	MODIFIER	CHML	ENSSSCG00000031212	Transcript	ENSSSCT00000041144	protein_coding	2/2	3439		1	HGNC	HGNC:1941	0.22
rs3473158181	11	21386521	T	C	8	22	18	12	0.0182439	1	0.994982	1	C	3_prime_UTR_variant	MODIFIER	ZC3H13	ENSSSCG00000009414	Transcript	ENSSSCT00000071342	protein_coding	20/20	5398		1	HGNC	HGNC:20368	0.407
rs3473208335	11	21386530	T	C	8	22	18	12	0.0182439	1	0.994982	1	C	3_prime_UTR_variant	MODIFIER	ZC3H13	ENSSSCG00000009414	Transcript	ENSSSCT00000071342	protein_coding	20/20	5407		1	HGNC	HGNC:20368	0.407
rs3470986840	11	21386662	A	G	8	22	18	12	0.0182439	1	0.994982	1	G	3_prime_UTR_variant	MODIFIER	ZC3H13	ENSSSCG00000009414	Transcript	ENSSSCT00000071342	protein_coding	20/20	5539		1	HGNC	HGNC:20368	0.407
rs340285961	12	49742009	G	T	8	22	18	12	0.0182439	1	0.0265862	0.909274	T	synonymous_variant	LOW	CTNS	ENSSSCG00000017865	Transcript	ENSSSCT00000052171	protein_coding	6/13	2091 189 63	cgG/cgT	1	HGNC	HGNC:2518	0.0634
14:46314431_G/A	14	46314431	G	A	8	22	18	12	0.0182439	1	0.0716107	0.909274	A	splice_region_variant&splice_polypyrimidine_tract_variant&intron_variant	LOW	KREMEN1	ENSSSCG00000009972	Transcript	ENSSSCT00000084292	protein_coding				1	HGNC	HGNC:17550	0.554
rs328109884	5	6976616	G	A	18	12	8	22	0.0182439	1	0.0495641	0.909274	A	3_prime_UTR_variant	MODIFIER	CSDC2	ENSSSCG00000000062	Transcript	ENSSSCT00000000068	protein_coding	4/4	1934		-1	HGNC	HGNC:30359	0.278
rs691756847	6	81315371	C	T	8	22	18	12	0.0182439	1	0.0371172	0.909274	T	missense_variant	MODERATE	ASAP3	ENSSSCG00000028108	Transcript	ENSSSCT00000083181	protein_coding	22/27	2096 497 166	aGg/aAg	-1	HGNC	HGNC:14987	0.944
rs80989681	7	120413590	G	A	18	12	8	22	0.0182439	1	0.0345332	0.909274	A	intron_variant	MODIFIER	SETD3	ENSSSCG00000002508	Transcript	ENSSSCT00000085264	protein_coding				-1	HGNC	HGNC:20493	0.416
rs332450993	10	11841036	C	T	9	21	19	11	0.0190961	1	0.0332959	0.909274	T	missense_variant	MODERATE	CHML	ENSSSCG00000031212	Transcript	ENSSSCT00000041144	protein_coding	2/2	2378 1768 590	Ctc/Ttc	1	HGNC	HGNC:1941	0.22
rs342966805	10	54265203	A	T	19	11	9	21	0.0190961	1	0.994432	1	T	downstream_gene_variant	MODIFIER	PLXDC2	ENSSSCG00000032444	Transcript	ENSSSCT00000061704	protein_coding		3595		-1	HGNC	HGNC:21013	0.508
rs1113911433	11	77325736	G	C	11	19	21	9	0.0190961	1	0.0236188	0.909274	C	intron_variant	MODIFIER	ANKRD10	ENSSSCG00000033732	Transcript	ENSSSCT00000065778	protein_coding				-1	HGNC	HGNC:20265	0.479
rs338651196	13	3393878	C	G	21	9	11	19	0.0190961	1	0.993304	1	G	upstream_gene_variant	MODIFIER	OXNAD1	ENSSSCG00000011197	Transcript	ENSSSCT00000063662	protein_coding		1912		1	HGNC	HGNC:25128	0.589
rs318694369	13	73854962	A	C	11	19	21	9	0.0190961	1	0.0201904	0.909274	C	intron_variant	MODIFIER	UBA5	ENSSSCG00000011631	Transcript	ENSSSCT00000084014	protein_coding				1	HGNC	HGNC:23230	0.418
rs703535056	13	202484134	G	A	9	21	19	11	0.0190961	1	0.0332959	0.909274	A	downstream_gene_variant	MODIFIER	ETS2	ENSSSCG00000038948	Transcript	ENSSSCT00000069917	protein_coding		611		1	HGNC	HGNC:3489	0.0776
15:94341558_T/A	15	94341558	T	A	9	21	19	11	0.0190961	1	0.0425548	0.909274	A	intron_variant	MODIFIER	OSGEPL1	ENSSSCG00000016043	Transcript	ENSSSCT00000074478	protein_coding				-1	HGNC	HGNC:23075	0.743
rs3474931540	16	72209596	T	C	9	21	19	11	0.0190961	1	0.0287843	0.909274	C	3_prime_UTR_variant	MODIFIER	CCT5	ENSSSCG00000024126	Transcript	ENSSSCT00000087752	protein_coding	11/11	3992		-1	HGNC	HGNC:1618	0.0744
rs3469741052	16	72210597	C	G	11	19	21	9	0.0190961	1	0.0287843	0.909274	G	3_prime_UTR_variant	MODIFIER	CCT5	ENSSSCG00000024126	Transcript	ENSSSCT00000087752	protein_coding	10/11	3053		-1	HGNC	HGNC:1618	0.0744
rs1111576448	17	50379260	C	G	19	11	9	21	0.0190961	1	0.0287843	0.909274	G	missense_variant	MODERATE	PREX1	ENSSSCG00000031118	Transcript	ENSSSCT00000065142	protein_coding	22/42	2659 1914 638	gaG/gaC	-1	HGNC	HGNC:32594	0.0897
rs81216920	18	38088496	C	T	21	9	11	19	0.0190961	1	0.0236188	0.909274	T	synonymous_variant	LOW	SEPTIN7	ENSSSCG00000016661	Transcript	ENSSSCT00000090249	protein_coding	11/14	1020 1020 340	gtG/gtA	-1	HGNC	HGNC:1717
rs1111012357	3	5000144	G	C	11	19	21	9	0.0190961	1	0.0971466	0.909274	C	3_prime_UTR_variant	MODIFIER	CYTH3	ENSSSCG00000034768	Transcript	ENSSSCT00000062816	protein_coding	12/12	2040		1	HGNC	HGNC:9504	0.424
rs3471768351	3	5000293	T	C	11	19	21	9	0.0190961	1	0.0971466	0.909274	C	3_prime_UTR_variant	MODIFIER	CYTH3	ENSSSCG00000034768	Transcript	ENSSSCT00000062816	protein_coding	12/12	2189		1	HGNC	HGNC:9504	0.424
rs3472040771	3	5000430	G	A	11	19	21	9	0.0190961	1	0.0971466	0.909274	A	3_prime_UTR_variant	MODIFIER	CYTH3	ENSSSCG00000034768	Transcript	ENSSSCT00000062816	protein_coding	12/12	2326		1	HGNC	HGNC:9504	0.424
rs1109886958	3	5000703	A	G	11	19	21	9	0.0190961	1	0.0971466	0.909274	G	3_prime_UTR_variant	MODIFIER	CYTH3	ENSSSCG00000034768	Transcript	ENSSSCT00000062816	protein_coding	12/12	2599		1	HGNC	HGNC:9504	0.424
rs335712964	5	57004879	C	T	19	11	9	21	0.0190961	1	0.0332959	0.909274	T	3_prime_UTR_variant	MODIFIER	EPS8	ENSSSCG00000000600	Transcript	ENSSSCT00000057743	protein_coding	22/22	3651		1	HGNC	HGNC:3420
rs329638627	6	97220359	C	T	11	19	21	9	0.0190961	1	0.0425548	0.909274	T	non_coding_transcript_exon_variant	MODIFIER		ENSSSCG00000022947	Transcript	ENSSSCT00000025900	pseudogene	11/20	1350		1
rs345024811	6	97225151	T	C	11	19	21	9	0.0190961	1	0.0425548	0.909274	C	downstream_gene_variant	MODIFIER	TUBB6	ENSSSCG00000038992	Transcript	ENSSSCT00000077296	protein_coding		4717		-1	HGNC	HGNC:20776	0.287
rs331226173	6	97231575	G	A	19	11	9	21	0.0190961	1	0.0425548	0.909274	A	downstream_gene_variant	MODIFIER	TUBB6	ENSSSCG00000038992	Transcript	ENSSSCT00000077649	protein_coding		3597		-1	HGNC	HGNC:20776	0.287
rs81393985	6	165156049	C	T	11	19	21	9	0.0190961	1	0.0201904	0.909274	T	3_prime_UTR_variant	MODIFIER	RAD54L	ENSSSCG00000003905	Transcript	ENSSSCT00000059309	protein_coding	19/20	3693		-1			0.16
rs80799587	7	93040111	T	C	9	21	19	11	0.0190961	1	0.994108	1	C	splice_polypyrimidine_tract_variant&intron_variant	LOW	GALNT16	ENSSSCG00000002306	Transcript	ENSSSCT00000002568	protein_coding				1	HGNC	HGNC:23233
rs319549786	8	86332977	A	T	21	9	11	19	0.0190961	1	0.0287843	0.909274	T	downstream_gene_variant	MODIFIER		ENSSSCG00000047463	Transcript	ENSSSCT00000091400	lncRNA		2491		-1
rs3470684274	X	71948057	C	T	19	11	9	21	0.0190961	1	0.993196	1	T	intergenic_variant	MODIFIER
rs346083504	X	97877426	T	C	9	21	19	11	0.0190961	1	0.0371174	0.909274	C	intron_variant	MODIFIER		ENSSSCG00000012627	Transcript	ENSSSCT00000070989	protein_coding				-1
rs333486356	X	97877444	A	G	9	21	19	11	0.0190961	1	0.0371174	0.909274	G	intron_variant	MODIFIER		ENSSSCG00000012627	Transcript	ENSSSCT00000070989	protein_coding				-1
rs345915434	13	3393085	G	A	20	10	10	20	0.0193832	1	0.993259	1	A	upstream_gene_variant	MODIFIER	OXNAD1	ENSSSCG00000011197	Transcript	ENSSSCT00000063662	protein_coding		2705		1	HGNC	HGNC:25128	0.589
rs341411007	13	3393101	T	C	20	10	10	20	0.0193832	1	0.993259	1	C	upstream_gene_variant	MODIFIER	OXNAD1	ENSSSCG00000011197	Transcript	ENSSSCT00000063662	protein_coding		2689		1	HGNC	HGNC:25128	0.589
rs331394841	13	3393218	C	T	20	10	10	20	0.0193832	1	0.993259	1	T	upstream_gene_variant	MODIFIER	OXNAD1	ENSSSCG00000011197	Transcript	ENSSSCT00000063662	protein_coding		2572		1	HGNC	HGNC:25128	0.589
rs329764816	16	5937397	A	G	20	10	10	20	0.0193832	1	0.0271282	0.909274	G	synonymous_variant	LOW	MYO10	ENSSSCG00000016794	Transcript	ENSSSCT00000076635	protein_coding	25/41	3573 3573 1191	agT/agC	-1	HGNC	HGNC:7593
rs3476844314	16	72209897	A	G	10	20	20	10	0.0193832	1	0.0404732	0.909274	G	3_prime_UTR_variant	MODIFIER	CCT5	ENSSSCG00000024126	Transcript	ENSSSCT00000087752	protein_coding	11/11	3691		-1	HGNC	HGNC:1618	0.0744
rs345655311	3	97141407	T	C	10	20	20	10	0.0193832	1	0.0404732	0.909274	C	intergenic_variant	MODIFIER
rs326634195	5	57004092	G	A	20	10	10	20	0.0193832	1	0.033296	0.909274	A	3_prime_UTR_variant	MODIFIER	EPS8	ENSSSCG00000000600	Transcript	ENSSSCT00000057743	protein_coding	22/22	2864		1	HGNC	HGNC:3420
rs3476142127	5	57004137	A	T	20	10	10	20	0.0193832	1	0.033296	0.909274	T	3_prime_UTR_variant	MODIFIER	EPS8	ENSSSCG00000000600	Transcript	ENSSSCT00000057743	protein_coding	22/22	2909		1	HGNC	HGNC:3420
rs81353174	6	128110732	T	C	20	10	10	20	0.0193832	1	0.993955	1	C	synonymous_variant	LOW	ADNP2	ENSSSCG00000038632	Transcript	ENSSSCT00000083287	protein_coding	5/5	3311 2485 829	Ttg/Ctg	1	HGNC	HGNC:23803	0.042
rs335125473	9	45452161	A	C	10	20	20	10	0.0193832	1	0.273439	0.909274	C	3_prime_UTR_variant	MODIFIER		ENSSSCG00000029199	Transcript	ENSSSCT00000060640	protein_coding	6/6	3541		-1
rs334185023	X	98256178	G	A	10	20	20	10	0.0193832	1	0.033296	0.909274	A	intron_variant	MODIFIER	NKAP	ENSSSCG00000012613	Transcript	ENSSSCT00000085170	protein_coding				-1	HGNC	HGNC:29873
rs80798348	X	98262092	A	G	10	20	20	10	0.0193832	1	0.033296	0.909274	G	synonymous_variant	LOW	NKAP	ENSSSCG00000012613	Transcript	ENSSSCT00000085170	protein_coding	8/13	1211 1062 354	taT/taC	-1	HGNC	HGNC:29873
rs81214286	X	98267902	T	C	10	20	20	10	0.0193832	1	0.033296	0.909274	C	missense_variant	MODERATE	NKAP	ENSSSCG00000012613	Transcript	ENSSSCT00000085170	protein_coding	4/13	703 554 185	aAg/aGg	-1	HGNC	HGNC:29873
rs323271961	1	16842312	T	C	17	13	26	4	0.0203728	1	0.103044	0.909274	C	3_prime_UTR_variant	MODIFIER	UST	ENSSSCG00000028974	Transcript	ENSSSCT00000081067	protein_coding	9/9	2331		-1	HGNC	HGNC:17223	0.183
rs344376056	1	272742242	A	G	17	13	26	4	0.0203728	1	0.0895347	0.909274	G	upstream_gene_variant	MODIFIER		ENSSSCG00000032110	Transcript	ENSSSCT00000041895	protein_coding		1370		1
rs329654428	10	11842698	T	C	17	13	26	4	0.0203728	1	0.232356	0.909274	C	3_prime_UTR_variant	MODIFIER	CHML	ENSSSCG00000031212	Transcript	ENSSSCT00000041144	protein_coding	2/2	4040		1	HGNC	HGNC:1941	0.22
rs325029452	10	11842738	C	T	17	13	26	4	0.0203728	1	0.232356	0.909274	T	3_prime_UTR_variant	MODIFIER	CHML	ENSSSCG00000031212	Transcript	ENSSSCT00000041144	protein_coding	2/2	4080		1	HGNC	HGNC:1941	0.22
rs336229514	11	5967433	T	A	13	17	4	26	0.0203728	1	0.993588	1	A	3_prime_UTR_variant	MODIFIER	POMP	ENSSSCG00000037170	Transcript	ENSSSCT00000068725	protein_coding	6/7	488		1	HGNC	HGNC:20330
rs341250903	11	5968490	A	G	13	17	4	26	0.0203728	1	0.993588	1	G	intron_variant	MODIFIER	POMP	ENSSSCG00000037170	Transcript	ENSSSCT00000068725	protein_coding				1	HGNC	HGNC:20330
rs334880492	11	5968628	G	A	13	17	4	26	0.0203728	1	0.993588	1	A	intron_variant	MODIFIER	POMP	ENSSSCG00000037170	Transcript	ENSSSCT00000068725	protein_coding				1	HGNC	HGNC:20330
rs3474066040	12	17755572	A	G	17	13	26	4	0.0203728	1	0.0296148	0.909274	G	downstream_gene_variant	MODIFIER		ENSSSCG00000042533	Transcript	ENSSSCT00000082894	pseudogene		541		1
rs326016736	14	49463882	T	G	17	13	26	4	0.0203728	1	0.232356	0.909274	G	3_prime_UTR_variant	MODIFIER		ENSSSCG00000010053	Transcript	ENSSSCT00000065898	protein_coding	19/19	5616		1
rs3471535386	15	32409231	T	C	4	26	13	17	0.0203728	1	0.99267	1	C	3_prime_UTR_variant	MODIFIER	TDRP	ENSSSCG00000039562	Transcript	ENSSSCT00000090644	protein_coding	4/4	5152		-1	HGNC	HGNC:26951
rs699608396	2	281397	T	C	4	26	13	17	0.0203728	1	0.99267	1	C	downstream_gene_variant	MODIFIER	PTDSS2	ENSSSCG00000037427	Transcript	ENSSSCT00000061695	protein_coding		595		1	HGNC	HGNC:15463	0.231
rs339839054	2	6857704	C	T	4	26	13	17	0.0203728	1	0.060958	0.909274	T	3_prime_UTR_variant	MODIFIER	SLC25A45	ENSSSCG00000012993	Transcript	ENSSSCT00000079275	protein_coding	4/4	2253		1	HGNC	HGNC:27442	0.546
rs323511233	2	6857719	C	T	4	26	13	17	0.0203728	1	0.060958	0.909274	T	3_prime_UTR_variant	MODIFIER	SLC25A45	ENSSSCG00000012993	Transcript	ENSSSCT00000079275	protein_coding	4/4	2268		1	HGNC	HGNC:27442	0.546
rs709938429	3	57316860	C	T	17	13	26	4	0.0203728	1	0.00261502	0.909274	T	intron_variant	MODIFIER		ENSSSCG00000036224	Transcript	ENSSSCT00000063999	protein_coding				1
rs326957614	3	100242385	G	T	17	13	26	4	0.0203728	1	0.0296148	0.909274	T	3_prime_UTR_variant	MODIFIER	SLC8A1	ENSSSCG00000036418	Transcript	ENSSSCT00000064033	protein_coding	8/9	3522		1	HGNC	HGNC:11068	0.362
rs339973659	4	103216231	A	T	13	17	4	26	0.0203728	1	0.99267	1	T	downstream_gene_variant	MODIFIER	MAN1A2	ENSSSCG00000006730	Transcript	ENSSSCT00000084817	protein_coding		1838		-1	HGNC	HGNC:6822	0.213
rs326045267	4	120712160	A	G	17	13	26	4	0.0203728	1	0.00824601	0.909274	G	3_prime_UTR_variant	MODIFIER	DPYD	ENSSSCG00000006878	Transcript	ENSSSCT00000054080	protein_coding	22/22	3937		1	HGNC	HGNC:3012	0.11
rs81380621	4	122521918	C	T	17	13	26	4	0.0203728	1	0.0296148	0.909274	T	synonymous_variant	LOW	CNN3	ENSSSCG00000006887	Transcript	ENSSSCT00000089458	protein_coding	5/9	384 198 66	ccC/ccT	1	HGNC	HGNC:2157	0.437
rs319767392	6	92321549	T	C	26	4	17	13	0.0203728	1	0.0296148	0.909274	C	missense_variant	MODERATE	MAP7D1	ENSSSCG00000003637	Transcript	ENSSSCT00000087307	protein_coding	15/18	2102 2102 701	gTg/gCg	1	HGNC	HGNC:25514	0.472
rs81389953	6	95228353	G	A	17	13	26	4	0.0203728	1	0.00740308	0.909274	A	synonymous_variant	LOW	MACF1	ENSSSCG00000003654	Transcript	ENSSSCT00000043147	protein_coding	53/96	8112 5733 1911	ctG/ctA	1	HGNC	HGNC:13664	0.458
rs701660330	6	95475147	A	G	17	13	26	4	0.0203728	1	0.0296148	0.909274	G	3_prime_UTR_variant	MODIFIER	NT5C1A	ENSSSCG00000003662	Transcript	ENSSSCT00000074484	protein_coding	8/8	5156		-1	HGNC	HGNC:17819	0.241
rs328217862	6	97339120	G	A	17	13	26	4	0.0203728	1	0.0296148	0.909274	A	synonymous_variant	LOW	MPPE1	ENSSSCG00000028126	Transcript	ENSSSCT00000080447	protein_coding	6/10	875 450 150	caG/caA	1	HGNC	HGNC:15988	0.925
rs335057714	7	39311653	G	A	26	4	17	13	0.0203728	1	0.0296148	0.909274	A	downstream_gene_variant	MODIFIER	TMEM151B	ENSSSCG00000040047	Transcript	ENSSSCT00000074692	protein_coding		3828		1	HGNC	HGNC:21315
rs333070323	7	57278822	T	C	17	13	26	4	0.0203728	1	0.00261502	0.909274	C	missense_variant	MODERATE	PEAK1	ENSSSCG00000001869	Transcript	ENSSSCT00000002094	protein_coding	4/7	3107 2764 922	Aca/Gca	-1	HGNC	HGNC:29431
rs81341251	8	4093075	C	T	26	4	17	13	0.0203728	1	0.103044	0.909274	T	downstream_gene_variant	MODIFIER	BLOC1S4	ENSSSCG00000030673	Transcript	ENSSSCT00000032549	protein_coding		2019		-1	HGNC	HGNC:24206
rs346053164	8	136594732	A	C	17	13	26	4	0.0203728	1	0.349875	0.909274	C	3_prime_UTR_variant	MODIFIER	RASGEF1B	ENSSSCG00000029507	Transcript	ENSSSCT00000076621	protein_coding	16/16	5705		1	HGNC	HGNC:24881	0.647
rs329368819	9	20712876	C	T	26	4	17	13	0.0203728	1	0.0296148	0.909274	T	intron_variant	MODIFIER	ME3	ENSSSCG00000014919	Transcript	ENSSSCT00000084182	protein_coding				-1	HGNC	HGNC:6985	0.799
rs338094076	9	20713476	G	A	26	4	17	13	0.0203728	1	0.0296148	0.909274	A	intron_variant	MODIFIER	ME3	ENSSSCG00000014919	Transcript	ENSSSCT00000084182	protein_coding				-1	HGNC	HGNC:6985	0.799
rs325680797	9	20713790	T	A	26	4	17	13	0.0203728	1	0.0296148	0.909274	A	intron_variant	MODIFIER	ME3	ENSSSCG00000014919	Transcript	ENSSSCT00000084182	protein_coding				-1	HGNC	HGNC:6985	0.799
rs333265081	9	20714765	G	A	26	4	17	13	0.0203728	1	0.0296148	0.909274	A	intron_variant	MODIFIER	ME3	ENSSSCG00000014919	Transcript	ENSSSCT00000084182	protein_coding				-1	HGNC	HGNC:6985	0.799
rs343894199	9	20714868	C	A	26	4	17	13	0.0203728	1	0.0296148	0.909274	A	intron_variant	MODIFIER	ME3	ENSSSCG00000014919	Transcript	ENSSSCT00000084182	protein_coding				-1	HGNC	HGNC:6985	0.799
rs340786063	9	20715830	G	T	26	4	17	13	0.0203728	1	0.0296148	0.909274	T	intron_variant	MODIFIER	ME3	ENSSSCG00000014919	Transcript	ENSSSCT00000084182	protein_coding				-1	HGNC	HGNC:6985	0.799
rs80830335	1	226369	G	A	20	10	28	2	0.0211452	1	0.0680988	0.909274	A	upstream_gene_variant	MODIFIER		ENSSSCG00000041881	Transcript	ENSSSCT00000091536	lncRNA		3831		1
rs81349575	1	226617	C	T	20	10	28	2	0.0211452	1	0.0680988	0.909274	T	upstream_gene_variant	MODIFIER		ENSSSCG00000041881	Transcript	ENSSSCT00000091536	lncRNA		3583		1
rs1109721645	1	226652	A	G	20	10	28	2	0.0211452	1	0.0680988	0.909274	G	upstream_gene_variant	MODIFIER		ENSSSCG00000041881	Transcript	ENSSSCT00000091536	lncRNA		3548		1
rs336003530	1	513578	G	A	20	10	28	2	0.0211452	1	0.0680988	0.909274	A	missense_variant	MODERATE	ERMARD	ENSSSCG00000004010	Transcript	ENSSSCT00000055698	protein_coding	18/18	1994 1994 665	gCg/gTg	-1	HGNC	HGNC:21056
rs340249428	1	859936	G	A	20	10	28	2	0.0211452	1	0.0680988	0.909274	A	synonymous_variant	LOW	THBS2	ENSSSCG00000004012	Transcript	ENSSSCT00000085457	protein_coding	4/21	430 144 48	ccG/ccA	1	HGNC	HGNC:11786	0.108
rs342751693	1	881098	A	G	20	10	28	2	0.0211452	1	0.0680988	0.909274	G	3_prime_UTR_variant	MODIFIER	THBS2	ENSSSCG00000004012	Transcript	ENSSSCT00000085457	protein_coding	21/21	5433		1	HGNC	HGNC:11786	0.108
rs1113508252	1	21442229	G	A	20	10	28	2	0.0211452	1	0.0204989	0.909274	A	downstream_gene_variant	MODIFIER	PHACTR2	ENSSSCG00000004132	Transcript	ENSSSCT00000083203	protein_coding		1706		-1	HGNC	HGNC:20956	0.858
1:112391903_G/A	1	112391903	G	A	20	10	28	2	0.0211452	1	0.0965856	0.909274	A	intron_variant	MODIFIER		ENSSSCG00000004583	Transcript	ENSSSCT00000085994	protein_coding				1
1:112391918_G/C	1	112391918	G	C	20	10	28	2	0.0211452	1	0.0965856	0.909274	C	intron_variant	MODIFIER		ENSSSCG00000004583	Transcript	ENSSSCT00000085994	protein_coding				1
1:112391927_C/G	1	112391927	C	G	20	10	28	2	0.0211452	1	0.0965856	0.909274	G	splice_polypyrimidine_tract_variant&intron_variant	LOW		ENSSSCG00000004583	Transcript	ENSSSCT00000085994	protein_coding				1
rs335048399	1	162078321	G	A	28	2	20	10	0.0211452	1	0.0680988	0.909274	A	downstream_gene_variant	MODIFIER	MALT1	ENSSSCG00000004917	Transcript	ENSSSCT00000073118	protein_coding		1040		-1	HGNC	HGNC:6819	0.492
rs793361684	1	166086374	G	A	28	2	20	10	0.0211452	1	0.0204989	0.909274	A	downstream_gene_variant	MODIFIER	PIAS1	ENSSSCG00000004958	Transcript	ENSSSCT00000090557	protein_coding		2596		1	HGNC	HGNC:2752	0.0548
rs318557883	1	224987200	G	A	28	2	20	10	0.0211452	1	0.0204989	0.909274	A	synonymous_variant	LOW	CEMIP2	ENSSSCG00000024257	Transcript	ENSSSCT00000049032	protein_coding	16/24	3158 2625 875	gaC/gaT	-1	HGNC	HGNC:11869
rs330673419	1	271260635	C	T	28	2	20	10	0.0211452	1	0.134297	0.909274	T	intron_variant	MODIFIER	PLPP7	ENSSSCG00000005713	Transcript	ENSSSCT00000085017	protein_coding				1	HGNC	HGNC:28174
rs342835942	1	271260639	A	G	28	2	20	10	0.0211452	1	0.134297	0.909274	G	intron_variant	MODIFIER	PLPP7	ENSSSCG00000005713	Transcript	ENSSSCT00000085017	protein_coding				1	HGNC	HGNC:28174
rs322964082	11	2737402	G	A	28	2	20	10	0.0211452	1	0.0204989	0.909274	A	synonymous_variant	LOW	MIPEP	ENSSSCG00000009290	Transcript	ENSSSCT00000091540	protein_coding	16/19	1767 1698 566	taC/taT	-1	HGNC	HGNC:7104	0.961
rs336267297	11	2790573	G	T	28	2	20	10	0.0211452	1	0.00616191	0.909274	T	missense_variant	MODERATE	MIPEP	ENSSSCG00000009290	Transcript	ENSSSCT00000091540	protein_coding	1/19	85 16 6	Ctg/Atg	-1	HGNC	HGNC:7104	0.961
rs329454674	11	2792951	C	T	28	2	20	10	0.0211452	1	0.00616191	0.909274	T	upstream_gene_variant	MODIFIER	MIPEP	ENSSSCG00000009290	Transcript	ENSSSCT00000091540	protein_coding		2294		-1	HGNC	HGNC:7104	0.961
rs337475077	13	140365020	G	T	28	2	20	10	0.0211452	1	0.0680988	0.909274	T	intron_variant	MODIFIER	NR1I2	ENSSSCG00000011890	Transcript	ENSSSCT00000046251	protein_coding				-1	HGNC	HGNC:7968
rs346211403	13	200869755	T	C	28	2	20	10	0.0211452	1	0.00616191	0.909274	C	downstream_gene_variant	MODIFIER	VPS26C	ENSSSCG00000012063	Transcript	ENSSSCT00000081617	protein_coding		2760		-1	HGNC	HGNC:3044
rs320666476	14	953964	C	T	28	2	20	10	0.0211452	1	0.227027	0.909274	T	synonymous_variant	LOW	SECISBP2	ENSSSCG00000028033	Transcript	ENSSSCT00000055634	protein_coding	15/17	2206 2151 717	atC/atT	1	HGNC	HGNC:30972	0.878
rs346361220	14	957142	A	G	28	2	20	10	0.0211452	1	0.227027	0.909274	G	downstream_gene_variant	MODIFIER	SEMA4D	ENSSSCG00000009584	Transcript	ENSSSCT00000087518	protein_coding		2640		-1	HGNC	HGNC:10732	0.787
rs331345916	14	957643	A	C	28	2	20	10	0.0211452	1	0.227027	0.909274	C	downstream_gene_variant	MODIFIER	SEMA4D	ENSSSCG00000009584	Transcript	ENSSSCT00000087518	protein_coding		2139		-1	HGNC	HGNC:10732	0.787
rs339674308	14	957646	G	A	28	2	20	10	0.0211452	1	0.227027	0.909274	A	downstream_gene_variant	MODIFIER	SEMA4D	ENSSSCG00000009584	Transcript	ENSSSCT00000087518	protein_coding		2136		-1	HGNC	HGNC:10732	0.787
rs328608982	14	958267	A	C	28	2	20	10	0.0211452	1	0.227027	0.909274	C	downstream_gene_variant	MODIFIER	SEMA4D	ENSSSCG00000009584	Transcript	ENSSSCT00000087518	protein_coding		1515		-1	HGNC	HGNC:10732	0.787
rs337652167	14	958270	T	C	28	2	20	10	0.0211452	1	0.227027	0.909274	C	downstream_gene_variant	MODIFIER	SEMA4D	ENSSSCG00000009584	Transcript	ENSSSCT00000087518	protein_coding		1512		-1	HGNC	HGNC:10732	0.787
rs342663012	14	958305	T	C	28	2	20	10	0.0211452	1	0.227027	0.909274	C	downstream_gene_variant	MODIFIER	SEMA4D	ENSSSCG00000009584	Transcript	ENSSSCT00000087518	protein_coding		1477		-1	HGNC	HGNC:10732	0.787
rs334595207	14	968104	A	G	28	2	20	10	0.0211452	1	0.227027	0.909274	G	synonymous_variant	LOW	SEMA4D	ENSSSCG00000009584	Transcript	ENSSSCT00000087518	protein_coding	14/15	1638 1638 546	tcT/tcC	-1	HGNC	HGNC:10732	0.787
rs342788973	14	968118	G	C	28	2	20	10	0.0211452	1	0.227027	0.909274	C	missense_variant	MODERATE	SEMA4D	ENSSSCG00000009584	Transcript	ENSSSCT00000087518	protein_coding	14/15	1624 1624 542	Cct/Gct	-1	HGNC	HGNC:10732	0.787
rs335941778	14	968578	T	C	28	2	20	10	0.0211452	1	0.227027	0.909274	C	intron_variant	MODIFIER	SEMA4D	ENSSSCG00000009584	Transcript	ENSSSCT00000087518	protein_coding				-1	HGNC	HGNC:10732	0.787
rs343544808	14	968587	A	G	28	2	20	10	0.0211452	1	0.227027	0.909274	G	intron_variant	MODIFIER	SEMA4D	ENSSSCG00000009584	Transcript	ENSSSCT00000087518	protein_coding				-1	HGNC	HGNC:10732	0.787
rs327705828	14	968817	A	G	28	2	20	10	0.0211452	1	0.227027	0.909274	G	intron_variant	MODIFIER	SEMA4D	ENSSSCG00000009584	Transcript	ENSSSCT00000087518	protein_coding				-1	HGNC	HGNC:10732	0.787
rs319954938	14	969129	A	G	28	2	20	10	0.0211452	1	0.227027	0.909274	G	intron_variant	MODIFIER	SEMA4D	ENSSSCG00000009584	Transcript	ENSSSCT00000087518	protein_coding				-1	HGNC	HGNC:10732	0.787
rs329174296	14	969193	G	A	28	2	20	10	0.0211452	1	0.227027	0.909274	A	intron_variant	MODIFIER	SEMA4D	ENSSSCG00000009584	Transcript	ENSSSCT00000087518	protein_coding				-1	HGNC	HGNC:10732	0.787
rs318405825	14	77734949	A	G	20	10	28	2	0.0211452	1	0.0680988	0.909274	G	3_prime_UTR_variant	MODIFIER	SAMD8	ENSSSCG00000010319	Transcript	ENSSSCT00000037641	protein_coding	11/11	5784		1	HGNC	HGNC:26320	0.357
rs3472215382	14	111658818	G	A	28	2	20	10	0.0211452	1	0.0680988	0.909274	A	intron_variant&non_coding_transcript_variant	MODIFIER		ENSSSCG00000049992	Transcript	ENSSSCT00000068138	lncRNA				1
rs705518548	18	10831595	G	A	20	10	28	2	0.0211452	1	0.227027	0.909274	A	downstream_gene_variant	MODIFIER	KIAA1549	ENSSSCG00000016513	Transcript	ENSSSCT00000085491	protein_coding		2204		1	HGNC	HGNC:22219	0.494
rs318345221	2	12251255	G	C	20	10	28	2	0.0211452	1	0.0204989	0.909274	C	3_prime_UTR_variant	MODIFIER	FAM111A	ENSSSCG00000033703	Transcript	ENSSSCT00000057269	protein_coding	2/2	4254		-1	HGNC	HGNC:24725	0.239
rs337296940	2	12251349	C	G	20	10	28	2	0.0211452	1	0.0204989	0.909274	G	3_prime_UTR_variant	MODIFIER	FAM111A	ENSSSCG00000033703	Transcript	ENSSSCT00000057269	protein_coding	2/2	4160		-1	HGNC	HGNC:24725	0.239
rs329324998	2	12251373	G	A	20	10	28	2	0.0211452	1	0.0204989	0.909274	A	3_prime_UTR_variant	MODIFIER	FAM111A	ENSSSCG00000033703	Transcript	ENSSSCT00000057269	protein_coding	2/2	4136		-1	HGNC	HGNC:24725	0.239
rs321289054	2	116891427	A	G	20	10	28	2	0.0211452	1	0.0680988	0.909274	G	intron_variant	MODIFIER	APC	ENSSSCG00000014207	Transcript	ENSSSCT00000089358	protein_coding				-1			0.00386
rs331900343	3	5415219	C	T	20	10	28	2	0.0211452	1	0.126661	0.909274	T	downstream_gene_variant	MODIFIER	BHLHA15	ENSSSCG00000038489	Transcript	ENSSSCT00000056543	protein_coding		1145		1	HGNC	HGNC:22265
rs331113230	3	93916633	G	A	20	10	28	2	0.0211452	1	0.0680988	0.909274	A	intron_variant	MODIFIER	SOCS5	ENSSSCG00000008437	Transcript	ENSSSCT00000081750	protein_coding				-1	HGNC	HGNC:16852	0.472
rs333012231	3	98034098	C	T	28	2	20	10	0.0211452	1	0.0204989	0.909274	T	missense_variant	MODERATE	EML4	ENSSSCG00000008467	Transcript	ENSSSCT00000091571	protein_coding	13/21	1567 1567 523	Gaa/Aaa	-1	HGNC	HGNC:1316	0.761
rs340264209	4	104228782	G	A	28	2	20	10	0.0211452	1	0.0204989	0.909274	A	downstream_gene_variant	MODIFIER	CD58	ENSSSCG00000006738	Transcript	ENSSSCT00000007383	protein_coding		865		1			0.479
rs346045089	4	122453860	T	C	28	2	20	10	0.0211452	1	0.396429	0.909274	C	intron_variant	MODIFIER	ALG14	ENSSSCG00000006885	Transcript	ENSSSCT00000064305	protein_coding				1	HGNC	HGNC:28287	0.41
rs80862801	5	7018615	G	A	28	2	20	10	0.0211452	1	0.00616191	0.909274	A	downstream_gene_variant	MODIFIER	POLR3H	ENSSSCG00000000063	Transcript	ENSSSCT00000077900	protein_coding		4193		1	HGNC	HGNC:30349	0.122
5:21175096_G/T	5	21175096	G	T	28	2	20	10	0.0211452	1	0.0965856	0.909274	T	intron_variant	MODIFIER		ENSSSCG00000000361	Transcript	ENSSSCT00000079488	protein_coding				-1
rs346185976	6	95177630	A	T	28	2	20	10	0.0211452	1	0.0680988	0.909274	T	missense_variant	MODERATE	MACF1	ENSSSCG00000003654	Transcript	ENSSSCT00000043147	protein_coding	35/96	4559 2180 727	cAg/cTg	1	HGNC	HGNC:13664	0.458
rs324179962	6	97358906	C	T	20	10	28	2	0.0211452	1	0.00616191	0.909274	T	intron_variant	MODIFIER	GNAL	ENSSSCG00000022163	Transcript	ENSSSCT00000031272	protein_coding				-1	HGNC	HGNC:4388	0.0256
rs338368282	7	47759545	C	T	20	10	28	2	0.0211452	1	0.0680988	0.909274	T	3_prime_UTR_variant	MODIFIER	ACSBG1	ENSSSCG00000001760	Transcript	ENSSSCT00000075806	protein_coding	15/15	3258		1	HGNC	HGNC:29567	0.554
rs318574541	7	47759581	C	T	20	10	28	2	0.0211452	1	0.0680988	0.909274	T	3_prime_UTR_variant	MODIFIER	ACSBG1	ENSSSCG00000001760	Transcript	ENSSSCT00000075806	protein_coding	15/15	3294		1	HGNC	HGNC:29567	0.554
rs323491519	9	20622988	A	G	28	2	20	10	0.0211452	1	0.00616191	0.909274	G	3_prime_UTR_variant	MODIFIER	PRSS23	ENSSSCG00000014921	Transcript	ENSSSCT00000087926	protein_coding	3/3	1413		1	HGNC	HGNC:14370	0.211
rs327465271	1	175279	T	C	10	20	2	28	0.0211452	1	0.994813	1	C	synonymous_variant	LOW	FAM120B	ENSSSCG00000029697	Transcript	ENSSSCT00000063290	protein_coding	2/10	534 456 152	acA/acG	-1	HGNC	HGNC:21109	0.909
rs694736450	1	571398	G	A	10	20	2	28	0.0211452	1	0.994813	1	A	intron_variant	MODIFIER	PHF10	ENSSSCG00000030155	Transcript	ENSSSCT00000056161	protein_coding				1	HGNC	HGNC:18250	0.284
rs3472824248	1	572226	A	G	10	20	2	28	0.0211452	1	0.994813	1	G	intron_variant	MODIFIER	PHF10	ENSSSCG00000030155	Transcript	ENSSSCT00000056161	protein_coding				1	HGNC	HGNC:18250	0.284
rs3470815969	1	577242	C	G	10	20	2	28	0.0211452	1	0.994813	1	G	upstream_gene_variant	MODIFIER	WDR27	ENSSSCG00000004008	Transcript	ENSSSCT00000086163	protein_coding		1237		1	HGNC	HGNC:21248	0.987
1:182690274_A/T	1	182690274	A	T	10	20	2	28	0.0211452	1	0.0965856	0.909274	T	intron_variant	MODIFIER	DDHD1	ENSSSCG00000005043	Transcript	ENSSSCT00000090056	protein_coding				-1	HGNC	HGNC:19714	0.038
rs337881498	11	5089997	T	A	10	20	2	28	0.0211452	1	0.994234	1	A	downstream_gene_variant	MODIFIER	POLR1D	ENSSSCG00000009310	Transcript	ENSSSCT00000010197	protein_coding		164		1	HGNC	HGNC:20422	0.245
rs320686384	11	5090001	T	G	10	20	2	28	0.0211452	1	0.994234	1	G	downstream_gene_variant	MODIFIER	POLR1D	ENSSSCG00000009310	Transcript	ENSSSCT00000010197	protein_coding		168		1	HGNC	HGNC:20422	0.245
rs337838264	11	5090029	C	A	10	20	2	28	0.0211452	1	0.994234	1	A	downstream_gene_variant	MODIFIER	POLR1D	ENSSSCG00000009310	Transcript	ENSSSCT00000010197	protein_coding		196		1	HGNC	HGNC:20422	0.245
rs334224454	2	12251799	A	T	10	20	2	28	0.0211452	1	0.994813	1	T	3_prime_UTR_variant	MODIFIER	FAM111A	ENSSSCG00000033703	Transcript	ENSSSCT00000057269	protein_coding	2/2	3710		-1	HGNC	HGNC:24725	0.239
rs343170879	2	12251845	A	G	10	20	2	28	0.0211452	1	0.994234	1	G	3_prime_UTR_variant	MODIFIER	FAM111A	ENSSSCG00000033703	Transcript	ENSSSCT00000057269	protein_coding	2/2	3664		-1	HGNC	HGNC:24725	0.239
rs341918174	6	85565437	G	T	2	28	10	20	0.0211452	1	0.994813	1	T	downstream_gene_variant	MODIFIER	RCC1	ENSSSCG00000029097	Transcript	ENSSSCT00000063001	protein_coding		3077		1	HGNC	HGNC:1913	0.121
rs336607857	7	38531107	G	A	2	28	10	20	0.0211452	1	0.993694	1	A	intron_variant	MODIFIER	POLR1C	ENSSSCG00000028007	Transcript	ENSSSCT00000087037	protein_coding				1	HGNC	HGNC:20194	0.292
rs345043836	1	30780788	G	T	24	6	30	0	0.0237207	1	0.225693	0.909274	T	non_coding_transcript_exon_variant	MODIFIER		ENSSSCG00000045624	Transcript	ENSSSCT00000073142	lncRNA	2/3	249		1
rs340383342	1	37023967	G	A	6	24	0	30	0.0237207	1	0.994284	1	A	upstream_gene_variant	MODIFIER	HINT3	ENSSSCG00000004221	Transcript	ENSSSCT00000064605	protein_coding		37		-1	HGNC	HGNC:18468	0.457
rs322887574	1	39463642	T	C	24	6	30	0	0.0237207	1	0.225693	0.909274	C	intron_variant	MODIFIER	TRDN	ENSSSCG00000027613	Transcript	ENSSSCT00000077226	protein_coding				1	HGNC	HGNC:12261	0.861
1:55910598_C/A	1	55910598	C	A	0	30	6	24	0.0237207	1	0.993786	1	A	intron_variant	MODIFIER	RARS2	ENSSSCG00000004303	Transcript	ENSSSCT00000085269	protein_coding				-1	HGNC	HGNC:21406	0.879
rs327317788	1	236943380	T	C	24	6	30	0	0.0237207	1	0.320621	0.909274	C	3_prime_UTR_variant	MODIFIER	GLIPR2	ENSSSCG00000031236	Transcript	ENSSSCT00000089819	protein_coding	5/5	1581		1	HGNC	HGNC:18007	0.72
1:260890592_C/T	1	260890592	C	T	30	0	24	6	0.0237207	1	0.564511	0.909274	T	splice_region_variant&splice_polypyrimidine_tract_variant&intron_variant	LOW		ENSSSCG00000039972	Transcript	ENSSSCT00000062574	protein_coding				1
rs3470148762	10	699459	G	A	24	6	30	0	0.0237207	1	0.320621	0.909274	A	intron_variant	MODIFIER		ENSSSCG00000031991	Transcript	ENSSSCT00000084369	protein_coding				1
rs339227001	10	48831955	C	T	24	6	30	0	0.0237207	1	0.225693	0.909274	T	synonymous_variant	LOW		ENSSSCG00000011068	Transcript	ENSSSCT00000064510	protein_coding	4/18	453 348 116	ctG/ctA	-1
rs341792469	10	48901335	G	A	24	6	30	0	0.0237207	1	0.225693	0.909274	A	synonymous_variant	LOW	ACBD5	ENSSSCG00000011064	Transcript	ENSSSCT00000063580	protein_coding	9/13	1224 1224 408	ccC/ccT	-1	HGNC	HGNC:23338	0.302
rs343030890	11	5928852	G	T	24	6	30	0	0.0237207	1	0.320621	0.909274	T	intron_variant&non_coding_transcript_variant	MODIFIER		ENSSSCG00000049125	Transcript	ENSSSCT00000079555	lncRNA				-1
rs326823518	11	5928855	G	A	24	6	30	0	0.0237207	1	0.320621	0.909274	A	intron_variant&non_coding_transcript_variant	MODIFIER		ENSSSCG00000049125	Transcript	ENSSSCT00000079555	lncRNA				-1
rs324632873	11	78777449	G	A	30	0	24	6	0.0237207	1	0.320621	0.909274	A	3_prime_UTR_variant	MODIFIER	TFDP1	ENSSSCG00000009560	Transcript	ENSSSCT00000065259	protein_coding	11/11	1331		1	HGNC	HGNC:11749	0.136
rs712754316	12	17098628	G	T	24	6	30	0	0.0237207	1	0.225693	0.909274	T	downstream_gene_variant	MODIFIER	MAPT	ENSSSCG00000017311	Transcript	ENSSSCT00000082032	protein_coding		1664		-1	HGNC	HGNC:6893	0.0668
rs3476661659	12	60487167	G	A	24	6	30	0	0.0237207	1	0.225693	0.909274	A	downstream_gene_variant	MODIFIER	LLGL1	ENSSSCG00000040859	Transcript	ENSSSCT00000091055	protein_coding		174		-1	HGNC	HGNC:6628	0.326
rs336889880	13	2506350	G	A	30	0	24	6	0.0237207	1	0.225693	0.909274	A	3_prime_UTR_variant	MODIFIER	SH3BP5	ENSSSCG00000024938	Transcript	ENSSSCT00000032548	protein_coding	9/9	1709		-1	HGNC	HGNC:10827	0.12
rs328616437	13	3393926	G	C	30	0	24	6	0.0237207	1	0.225693	0.909274	C	upstream_gene_variant	MODIFIER	OXNAD1	ENSSSCG00000011197	Transcript	ENSSSCT00000063662	protein_coding		1864		1	HGNC	HGNC:25128	0.589
rs702839389	13	3393927	T	C	30	0	24	6	0.0237207	1	0.225693	0.909274	C	upstream_gene_variant	MODIFIER	OXNAD1	ENSSSCG00000011197	Transcript	ENSSSCT00000063662	protein_coding		1863		1	HGNC	HGNC:25128	0.589
rs339063343	13	3395822	C	A	30	0	24	6	0.0237207	1	0.225693	0.909274	A	5_prime_UTR_variant	MODIFIER	OXNAD1	ENSSSCG00000011197	Transcript	ENSSSCT00000063662	protein_coding	1/8	33		1	HGNC	HGNC:25128	0.589
rs343270300	13	3396247	T	C	30	0	24	6	0.0237207	1	0.225693	0.909274	C	intron_variant	MODIFIER	OXNAD1	ENSSSCG00000011197	Transcript	ENSSSCT00000063662	protein_coding				1	HGNC	HGNC:25128	0.589
rs335602678	13	3402294	A	G	30	0	24	6	0.0237207	1	0.225693	0.909274	G	intron_variant	MODIFIER	OXNAD1	ENSSSCG00000011197	Transcript	ENSSSCT00000063662	protein_coding				1	HGNC	HGNC:25128	0.589
rs333747962	13	108800922	G	A	30	0	24	6	0.0237207	1	0.225693	0.909274	A	3_prime_UTR_variant	MODIFIER	PHC3	ENSSSCG00000030467	Transcript	ENSSSCT00000063470	protein_coding	15/15	3044		-1	HGNC	HGNC:15682	0.227
rs323296987	13	201999598	G	T	24	6	30	0	0.0237207	1	0.225693	0.909274	T	downstream_gene_variant	MODIFIER	ERG	ENSSSCG00000022318	Transcript	ENSSSCT00000076270	protein_coding		1397		-1	HGNC	HGNC:3446	0.0739
rs320119297	14	7709329	C	T	30	0	24	6	0.0237207	1	0.225693	0.909274	T	downstream_gene_variant	MODIFIER	SLC25A37	ENSSSCG00000033037	Transcript	ENSSSCT00000060539	protein_coding		2561		1	HGNC	HGNC:29786	0.338
rs335836263	14	43440908	G	A	30	0	24	6	0.0237207	1	0.225693	0.909274	A	3_prime_UTR_variant	MODIFIER	GRK3	ENSSSCG00000009956	Transcript	ENSSSCT00000081848	protein_coding	23/23	4295		1	HGNC	HGNC:290
rs713157944	14	122812846	T	C	30	0	24	6	0.0237207	1	0.225693	0.909274	C	missense_variant	MODERATE	ACSL5	ENSSSCG00000031789	Transcript	ENSSSCT00000064848	protein_coding	8/21	1145 694 232	Tcc/Ccc	1	HGNC	HGNC:16526	0.837
rs791581332	14	122848506	A	G	30	0	24	6	0.0237207	1	0.225693	0.909274	G	5_prime_UTR_variant	MODIFIER	ZDHHC6	ENSSSCG00000010635	Transcript	ENSSSCT00000085692	protein_coding	1/11	74		-1	HGNC	HGNC:19160	0.829
rs3476920584	15	941636	G	A	24	6	30	0	0.0237207	1	0.225693	0.909274	A	5_prime_UTR_variant	MODIFIER	NMI	ENSSSCG00000022011	Transcript	ENSSSCT00000022256	protein_coding	1/11	132		1	HGNC	HGNC:7854	0.901
rs327331263	15	124587967	T	C	0	30	6	24	0.0237207	1	0.997679	1	C	non_coding_transcript_exon_variant	MODIFIER		ENSSSCG00000046102	Transcript	ENSSSCT00000091091	pseudogene	3/9	551		1
rs326699007	16	76196034	A	G	6	24	0	30	0.0237207	1	0.997679	1	G	3_prime_UTR_variant	MODIFIER		ENSSSCG00000049253	Transcript	ENSSSCT00000087731	protein_coding	15/15	10211		-1
rs335573686	17	14790224	T	C	0	30	6	24	0.0237207	1	0.997679	1	C	upstream_gene_variant	MODIFIER		ENSSSCG00000007047	Transcript	ENSSSCT00000075732	protein_coding		172		1
rs321567359	17	14790235	G	A	0	30	6	24	0.0237207	1	0.997679	1	A	upstream_gene_variant	MODIFIER		ENSSSCG00000007047	Transcript	ENSSSCT00000075732	protein_coding		161		1
rs329520737	2	7764127	C	G	6	24	0	30	0.0237207	1	0.997679	1	G	downstream_gene_variant	MODIFIER		ENSSSCG00000013042	Transcript	ENSSSCT00000065949	protein_coding		3506		-1
rs327368059	2	10012194	T	C	30	0	24	6	0.0237207	1	0.320621	0.909274	C	3_prime_UTR_variant	MODIFIER	SYT7	ENSSSCG00000021906	Transcript	ENSSSCT00000078803	protein_coding	11/11	4716		1	HGNC	HGNC:11514	0.139
2:73346030_G/C	2	73346030	G	C	6	24	0	30	0.0237207	1	0.994284	1	C	intron_variant	MODIFIER	SAFB2	ENSSSCG00000013523	Transcript	ENSSSCT00000091134	protein_coding				1	HGNC	HGNC:21605	0.352
2:76968887_C/A	2	76968887	C	A	6	24	0	30	0.0237207	1	0.993786	1	A	splice_polypyrimidine_tract_variant&intron_variant	LOW	ADAMTSL5	ENSSSCG00000013433	Transcript	ENSSSCT00000074591	protein_coding				1	HGNC	HGNC:27912	0.894
rs343308686	2	126840685	T	C	24	6	30	0	0.0237207	1	0.225693	0.909274	C	3_prime_UTR_variant	MODIFIER	CEP120	ENSSSCG00000014239	Transcript	ENSSSCT00000061703	protein_coding	22/22	3868		-1	HGNC	HGNC:26690	0.954
rs330612483	3	3615992	T	C	0	30	6	24	0.0237207	1	0.997679	1	C	3_prime_UTR_variant	MODIFIER	FOXK1	ENSSSCG00000007576	Transcript	ENSSSCT00000085543	protein_coding	8/9	2881		1	HGNC	HGNC:23480	0.00379
rs343400656	3	3636846	A	G	0	30	6	24	0.0237207	1	0.994901	1	G	downstream_gene_variant	MODIFIER	RADIL	ENSSSCG00000007575	Transcript	ENSSSCT00000090821	protein_coding		4265		-1	HGNC	HGNC:22226	0.681
rs333598095	3	5067579	A	C	24	6	30	0	0.0237207	1	0.225693	0.909274	C	intergenic_variant	MODIFIER
rs329609785	3	5092690	G	A	24	6	30	0	0.0237207	1	0.225693	0.909274	A	synonymous_variant	LOW	EIF2AK1	ENSSSCG00000007592	Transcript	ENSSSCT00000089039	protein_coding	9/16	943 882 294	tcG/tcA	1	HGNC	HGNC:24921	0.796
rs324062143	3	5092825	C	G	24	6	30	0	0.0237207	1	0.225693	0.909274	G	synonymous_variant	LOW	EIF2AK1	ENSSSCG00000007592	Transcript	ENSSSCT00000089039	protein_coding	9/16	1078 1017 339	ggC/ggG	1	HGNC	HGNC:24921	0.796
rs327758540	3	5105368	G	A	24	6	30	0	0.0237207	1	0.225693	0.909274	A	missense_variant	MODERATE	EIF2AK1	ENSSSCG00000007592	Transcript	ENSSSCT00000089039	protein_coding	14/16	1689 1628 543	cGg/cAg	1	HGNC	HGNC:24921	0.796
rs319281578	3	5105477	C	T	24	6	30	0	0.0237207	1	0.225693	0.909274	T	synonymous_variant	LOW	EIF2AK1	ENSSSCG00000007592	Transcript	ENSSSCT00000089039	protein_coding	14/16	1798 1737 579	agC/agT	1	HGNC	HGNC:24921	0.796
rs712793584	3	5109274	T	C	24	6	30	0	0.0237207	1	0.225693	0.909274	C	3_prime_UTR_variant	MODIFIER	EIF2AK1	ENSSSCG00000007592	Transcript	ENSSSCT00000089039	protein_coding	15/16	2370		1	HGNC	HGNC:24921	0.796
rs322506362	3	5109682	T	C	24	6	30	0	0.0237207	1	0.225693	0.909274	C	3_prime_UTR_variant	MODIFIER	EIF2AK1	ENSSSCG00000007592	Transcript	ENSSSCT00000089039	protein_coding	15/16	2778		1	HGNC	HGNC:24921	0.796
rs344014610	3	5109796	C	G	24	6	30	0	0.0237207	1	0.225693	0.909274	G	3_prime_UTR_variant	MODIFIER	EIF2AK1	ENSSSCG00000007592	Transcript	ENSSSCT00000089039	protein_coding	15/16	2892		1	HGNC	HGNC:24921	0.796
rs340604741	3	5135614	A	G	24	6	30	0	0.0237207	1	0.320621	0.909274	G	intron_variant	MODIFIER	PMS2	ENSSSCG00000007590	Transcript	ENSSSCT00000087889	protein_coding				1	HGNC	HGNC:9122	0.382
rs322390833	3	5141177	C	T	24	6	30	0	0.0237207	1	0.225693	0.909274	T	upstream_gene_variant	MODIFIER		ENSSSCG00000043513	Transcript	ENSSSCT00000089045	protein_coding		3450		1
rs707938108	3	5144952	G	A	24	6	30	0	0.0237207	1	0.320621	0.909274	A	5_prime_UTR_variant	MODIFIER		ENSSSCG00000043513	Transcript	ENSSSCT00000089045	protein_coding	1/17	326		1
3:18255155_G/C	3	18255155	G	C	30	0	24	6	0.0237207	1	0.225693	0.909274	C	downstream_gene_variant	MODIFIER		ENSSSCG00000046707	Transcript	ENSSSCT00000086015	protein_coding		1961		1
3:58317374_G/T	3	58317374	G	T	6	24	0	30	0.0237207	1	0.993786	1	T	intron_variant	MODIFIER	KDM3A	ENSSSCG00000008221	Transcript	ENSSSCT00000087657	protein_coding				-1	HGNC	HGNC:20815	0.377
rs81219853	3	101361624	A	G	6	24	0	30	0.0237207	1	0.994284	1	G	intron_variant	MODIFIER	ARHGEF33	ENSSSCG00000040621	Transcript	ENSSSCT00000085827	protein_coding				-1	HGNC	HGNC:37252
rs3470754926	4	15158253	A	G	24	6	30	0	0.0237207	1	0.320621	0.909274	G	intron_variant	MODIFIER	TATDN1	ENSSSCG00000030603	Transcript	ENSSSCT00000053540	protein_coding				1	HGNC	HGNC:24220	0.238
rs1113403395	4	15158254	A	C	24	6	30	0	0.0237207	1	0.320621	0.909274	C	intron_variant	MODIFIER	TATDN1	ENSSSCG00000030603	Transcript	ENSSSCT00000053540	protein_coding				1	HGNC	HGNC:24220	0.238
rs327616704	4	55617462	A	G	0	30	6	24	0.0237207	1	0.994901	1	G	downstream_gene_variant	MODIFIER	PAG1	ENSSSCG00000040208	Transcript	ENSSSCT00000048589	protein_coding		1348		1	HGNC	HGNC:30043	0.174
rs80844764	4	90400887	C	T	24	6	30	0	0.0237207	1	0.320621	0.909274	T	downstream_gene_variant	MODIFIER	KCNJ9	ENSSSCG00000006393	Transcript	ENSSSCT00000082778	protein_coding		1095		-1	HGNC	HGNC:6270	0.154
rs342639940	4	122458327	A	G	30	0	24	6	0.0237207	1	0.434609	0.909274	G	downstream_gene_variant	MODIFIER	ALG14	ENSSSCG00000006885	Transcript	ENSSSCT00000064305	protein_coding		905		1	HGNC	HGNC:28287	0.41
rs3472672930	5	6787445	G	A	30	0	24	6	0.0237207	1	0.225693	0.909274	A	downstream_gene_variant	MODIFIER	CCDC134	ENSSSCG00000035565	Transcript	ENSSSCT00000065688	protein_coding		1090		-1	HGNC	HGNC:26185	0.373
5:82170012_A/C	5	82170012	A	C	24	6	30	0	0.0237207	1	0.564511	0.909274	C	intron_variant	MODIFIER	WASHC3	ENSSSCG00000036075	Transcript	ENSSSCT00000081402	protein_coding				1	HGNC	HGNC:24256
5:82170019_T/G	5	82170019	T	G	24	6	30	0	0.0237207	1	0.564511	0.909274	G	intron_variant	MODIFIER	WASHC3	ENSSSCG00000036075	Transcript	ENSSSCT00000081402	protein_coding				1	HGNC	HGNC:24256
rs80841259	5	101541890	C	T	30	0	24	6	0.0237207	1	0.225693	0.909274	T	synonymous_variant	LOW	PPP1R12A	ENSSSCG00000038973	Transcript	ENSSSCT00000079914	protein_coding	2/26	312 306 102	ccC/ccT	1	HGNC	HGNC:7618
rs334371694	5	101610179	G	A	30	0	24	6	0.0237207	1	0.225693	0.909274	A	synonymous_variant	LOW	PPP1R12A	ENSSSCG00000038973	Transcript	ENSSSCT00000079914	protein_coding	17/26	2235 2229 743	ccG/ccA	1	HGNC	HGNC:7618
rs3473882496	5	101796775	C	G	30	0	24	6	0.0237207	1	0.320621	0.909274	G	intron_variant	MODIFIER	PAWR	ENSSSCG00000036560	Transcript	ENSSSCT00000082243	protein_coding				1	HGNC	HGNC:8614
rs327023661	6	1261088	G	A	24	6	30	0	0.0237207	1	0.320621	0.909274	A	intergenic_variant	MODIFIER
rs344312409	6	1261185	A	G	24	6	30	0	0.0237207	1	0.320621	0.909274	G	intergenic_variant	MODIFIER
rs326495163	6	1261208	T	C	24	6	30	0	0.0237207	1	0.320621	0.909274	C	intergenic_variant	MODIFIER
rs330250088	6	1261526	A	G	24	6	30	0	0.0237207	1	0.320621	0.909274	G	intergenic_variant	MODIFIER
rs3470075737	6	4648391	C	T	30	0	24	6	0.0237207	1	0.320621	0.909274	T	synonymous_variant	LOW	OSGIN1	ENSSSCG00000032115	Transcript	ENSSSCT00000066181	protein_coding	3/6	2817 132 44	ccG/ccA	-1	HGNC	HGNC:30093	0.777
rs3474707121	6	13419389	A	C	6	24	0	30	0.0237207	1	0.994284	1	C	upstream_gene_variant	MODIFIER	ST3GAL2	ENSSSCG00000038843	Transcript	ENSSSCT00000041824	protein_coding		75		-1	HGNC	HGNC:10863	0.237
rs333075734	6	72290713	A	T	24	6	30	0	0.0237207	1	0.225693	0.909274	T	missense_variant	MODERATE	VPS13D	ENSSSCG00000003438	Transcript	ENSSSCT00000064371	protein_coding	19/68	3328 3152 1051	cAc/cTc	1	HGNC	HGNC:23595	0.655
rs337569643	6	72291671	C	T	24	6	30	0	0.0237207	1	0.225693	0.909274	T	synonymous_variant	LOW	VPS13D	ENSSSCG00000003438	Transcript	ENSSSCT00000064371	protein_coding	19/68	4286 4110 1370	tcC/tcT	1	HGNC	HGNC:23595	0.655
rs1109277684	6	79958181	A	G	0	30	6	24	0.0237207	1	0.994284	1	G	5_prime_UTR_variant	MODIFIER	HSPG2	ENSSSCG00000003514	Transcript	ENSSSCT00000065822	protein_coding	1/99	91		-1	HGNC	HGNC:5273	0.588
rs329049138	6	80484531	A	G	0	30	6	24	0.0237207	1	0.994284	1	G	3_prime_UTR_variant	MODIFIER	ZBTB40	ENSSSCG00000026276	Transcript	ENSSSCT00000030884	protein_coding	18/18	4169		1	HGNC	HGNC:29045	0.524
rs693889077	6	80484611	C	T	0	30	6	24	0.0237207	1	0.994284	1	T	3_prime_UTR_variant	MODIFIER	ZBTB40	ENSSSCG00000026276	Transcript	ENSSSCT00000030884	protein_coding	18/18	4249		1	HGNC	HGNC:29045	0.524
rs700395667	6	80484618	A	G	0	30	6	24	0.0237207	1	0.994284	1	G	3_prime_UTR_variant	MODIFIER	ZBTB40	ENSSSCG00000026276	Transcript	ENSSSCT00000030884	protein_coding	18/18	4256		1	HGNC	HGNC:29045	0.524
rs708623926	6	80484643	A	G	30	0	24	6	0.0237207	1	0.225693	0.909274	G	3_prime_UTR_variant	MODIFIER	ZBTB40	ENSSSCG00000026276	Transcript	ENSSSCT00000030884	protein_coding	18/18	4281		1	HGNC	HGNC:29045	0.524
rs318387165	6	80485556	A	G	0	30	6	24	0.0237207	1	0.994284	1	G	downstream_gene_variant	MODIFIER	ZBTB40	ENSSSCG00000026276	Transcript	ENSSSCT00000030884	protein_coding		178		1	HGNC	HGNC:29045	0.524
rs326168881	6	80485586	A	G	0	30	6	24	0.0237207	1	0.994284	1	G	downstream_gene_variant	MODIFIER	ZBTB40	ENSSSCG00000026276	Transcript	ENSSSCT00000030884	protein_coding		208		1	HGNC	HGNC:29045	0.524
rs336702992	6	80485693	T	C	0	30	6	24	0.0237207	1	0.994284	1	C	downstream_gene_variant	MODIFIER	ZBTB40	ENSSSCG00000026276	Transcript	ENSSSCT00000030884	protein_coding		315		1	HGNC	HGNC:29045	0.524
rs787314278	6	80486439	G	C	0	30	6	24	0.0237207	1	0.994284	1	C	downstream_gene_variant	MODIFIER	ZBTB40	ENSSSCG00000026276	Transcript	ENSSSCT00000030884	protein_coding		1061		1	HGNC	HGNC:29045	0.524
rs1107738716	6	80486441	G	A	0	30	6	24	0.0237207	1	0.994284	1	A	downstream_gene_variant	MODIFIER	ZBTB40	ENSSSCG00000026276	Transcript	ENSSSCT00000030884	protein_coding		1063		1	HGNC	HGNC:29045	0.524
rs332523443	6	80487438	C	G	0	30	6	24	0.0237207	1	0.994284	1	G	downstream_gene_variant	MODIFIER	ZBTB40	ENSSSCG00000026276	Transcript	ENSSSCT00000030884	protein_coding		2060		1	HGNC	HGNC:29045	0.524
rs324382762	6	81611923	G	A	30	0	24	6	0.0237207	1	0.225693	0.909274	A	intron_variant	MODIFIER	LYPLA2	ENSSSCG00000023191	Transcript	ENSSSCT00000064849	protein_coding				1	HGNC	HGNC:6738	0.0699
rs324659625	6	81623122	G	A	30	0	24	6	0.0237207	1	0.225693	0.909274	A	intron_variant	MODIFIER	LYPLA2	ENSSSCG00000023191	Transcript	ENSSSCT00000064849	protein_coding				1	HGNC	HGNC:6738	0.0699
rs336870518	6	138943764	T	C	30	0	24	6	0.0237207	1	0.320621	0.909274	C	downstream_gene_variant	MODIFIER	FPGT	ENSSSCG00000003783	Transcript	ENSSSCT00000074595	protein_coding		9		-1			0.913
rs3473871356	7	20763349	C	T	24	6	30	0	0.0237207	1	0.225693	0.909274	T	intron_variant	MODIFIER	HFE	ENSSSCG00000037682	Transcript	ENSSSCT00000091059	protein_coding				1	HGNC	HGNC:4886	0.406
rs3475918583	7	20773751	C	A	24	6	30	0	0.0237207	1	0.225693	0.909274	A	synonymous_variant	LOW		ENSSSCG00000033566	Transcript	ENSSSCT00000030537	protein_coding	1/1	144 144 48	tcC/tcA	1
rs343791573	7	20822948	T	C	24	6	30	0	0.0237207	1	0.225693	0.909274	C	intron_variant	MODIFIER	H2AC6	ENSSSCG00000033606	Transcript	ENSSSCT00000065138	protein_coding				1	HGNC	HGNC:4733
rs323636168	7	20880515	T	A	24	6	30	0	0.0237207	1	0.225693	0.909274	A	intron_variant	MODIFIER	H1-3	ENSSSCG00000001137	Transcript	ENSSSCT00000066932	protein_coding				-1	HGNC	HGNC:4717
rs333150930	7	20880695	A	G	24	6	30	0	0.0237207	1	0.225693	0.909274	G	intron_variant	MODIFIER	H1-3	ENSSSCG00000001137	Transcript	ENSSSCT00000066932	protein_coding				-1	HGNC	HGNC:4717
rs3473426034	7	20880825	G	A	24	6	30	0	0.0237207	1	0.225693	0.909274	A	intron_variant	MODIFIER	H1-3	ENSSSCG00000001137	Transcript	ENSSSCT00000066932	protein_coding				-1	HGNC	HGNC:4717
rs1113956225	7	20880904	G	A	24	6	30	0	0.0237207	1	0.225693	0.909274	A	intron_variant	MODIFIER	H1-3	ENSSSCG00000001137	Transcript	ENSSSCT00000066932	protein_coding				-1	HGNC	HGNC:4717
rs344580978	7	20881732	C	T	24	6	30	0	0.0237207	1	0.225693	0.909274	T	synonymous_variant	LOW	H1-3	ENSSSCG00000001137	Transcript	ENSSSCT00000066932	protein_coding	1/2	962 576 192	aaG/aaA	-1	HGNC	HGNC:4717
rs699806816	7	22892341	A	G	30	0	24	6	0.0237207	1	0.434609	0.909274	G	intron_variant	MODIFIER		ENSSSCG00000041364	Transcript	ENSSSCT00000073919	protein_coding				-1
rs788043934	7	55469690	C	G	24	6	30	0	0.0237207	1	0.434609	0.909274	G	3_prime_UTR_variant	MODIFIER		ENSSSCG00000001850	Transcript	ENSSSCT00000051940	protein_coding	5/5	1476		-1
rs337557769	8	81100031	G	A	30	0	24	6	0.0237207	1	0.225693	0.909274	A	synonymous_variant	LOW	PRMT9	ENSSSCG00000009030	Transcript	ENSSSCT00000058857	protein_coding	9/12	1983 1839 613	caG/caA	1	HGNC	HGNC:25099
8:81140234_G/C	8	81140234	G	C	30	0	24	6	0.0237207	1	0.225693	0.909274	C	upstream_gene_variant	MODIFIER		ENSSSCG00000046523	Transcript	ENSSSCT00000076261	lncRNA		317		1
rs345798927	8	81211357	C	T	30	0	24	6	0.0237207	1	0.225693	0.909274	T	3_prime_UTR_variant	MODIFIER	EDNRA	ENSSSCG00000009031	Transcript	ENSSSCT00000078137	protein_coding	5/5	2320		-1	HGNC	HGNC:3179	0.147
rs325743138	8	81211581	G	A	30	0	24	6	0.0237207	1	0.225693	0.909274	A	3_prime_UTR_variant	MODIFIER	EDNRA	ENSSSCG00000009031	Transcript	ENSSSCT00000078137	protein_coding	5/5	2096		-1	HGNC	HGNC:3179	0.147
rs323865771	8	87695205	C	A	30	0	24	6	0.0237207	1	0.320621	0.909274	A	upstream_gene_variant	MODIFIER	NAA15	ENSSSCG00000009061	Transcript	ENSSSCT00000088646	protein_coding		3991		-1	HGNC	HGNC:30782	0.438
rs334143880	8	87701234	A	G	30	0	24	6	0.0237207	1	0.225693	0.909274	G	intron_variant	MODIFIER	MGARP	ENSSSCG00000009062	Transcript	ENSSSCT00000009928	protein_coding				1
rs81213134	9	67251091	A	T	24	6	30	0	0.0237207	1	0.225693	0.909274	T	missense_variant	MODERATE	EIF2D	ENSSSCG00000015648	Transcript	ENSSSCT00000083918	protein_coding	8/16	918 796 266	Tgc/Agc	-1	HGNC	HGNC:6583
X:71947314_A/T	X	71947314	A	T	30	0	24	6	0.0237207	1	0.225693	0.909274	T	intergenic_variant	MODIFIER
X:71948237_C/T	X	71948237	C	T	30	0	24	6	0.0237207	1	0.225693	0.909274	T	intergenic_variant	MODIFIER
rs345804289	10	14235939	G	A	16	14	25	5	0.0250584	1	0.00686869	0.909274	A	missense_variant	MODERATE	PARP1	ENSSSCG00000023660	Transcript	ENSSSCT00000075629	protein_coding	2/4	488 263 88	aCg/aTg	-1	HGNC	HGNC:270	0.721
rs1107840729	10	19794453	C	G	16	14	25	5	0.0250584	1	0.066484	0.909274	G	synonymous_variant	LOW	CAPN2	ENSSSCG00000029411	Transcript	ENSSSCT00000088245	protein_coding	6/22	977 804 268	ggC/ggG	1	EntrezGene	EntrezGene	0.143
rs334360824	11	4363972	G	A	25	5	16	14	0.0250584	1	0.0267354	0.909274	A	3_prime_UTR_variant	MODIFIER	WASF3	ENSSSCG00000009300	Transcript	ENSSSCT00000085283	protein_coding	10/10	2011		1	HGNC	HGNC:12734	0.564
rs329718387	11	76353516	G	A	16	14	25	5	0.0250584	1	0.0915373	0.909274	A	intron_variant&non_coding_transcript_variant	MODIFIER		ENSSSCG00000042177	Transcript	ENSSSCT00000080837	lncRNA				1
rs333489152	12	44616954	C	A	5	25	14	16	0.0250584	1	0.994646	1	A	downstream_gene_variant	MODIFIER	VTN	ENSSSCG00000027801	Transcript	ENSSSCT00000083053	protein_coding		545		-1			0.932
rs327488855	12	52748065	C	T	16	14	25	5	0.0250584	1	0.205689	0.909274	T	3_prime_UTR_variant	MODIFIER	CHRNB1	ENSSSCG00000051794	Transcript	ENSSSCT00000078649	protein_coding	6/6	3018		1	HGNC	HGNC:1961	0.392
rs332871493	13	140674981	C	T	25	5	16	14	0.0250584	1	0.0915373	0.909274	T	downstream_gene_variant	MODIFIER		ENSSSCG00000051565	Transcript	ENSSSCT00000091270	lncRNA		3964		1
rs345229366	13	145661006	G	C	16	14	25	5	0.0250584	1	0.0915373	0.909274	C	intron_variant	MODIFIER	ZBTB20	ENSSSCG00000026113	Transcript	ENSSSCT00000049300	protein_coding				1	HGNC	HGNC:13503
rs341624085	14	2398867	T	C	14	16	5	25	0.0250584	1	0.0797827	0.909274	C	3_prime_UTR_variant	MODIFIER	AUH	ENSSSCG00000009591	Transcript	ENSSSCT00000076018	protein_coding	9/9	975		-1	HGNC	HGNC:890	0.801
rs322181546	14	138501526	T	C	14	16	5	25	0.0250584	1	0.066484	0.909274	C	upstream_gene_variant	MODIFIER	MGMT	ENSSSCG00000010756	Transcript	ENSSSCT00000065335	protein_coding		699		1	HGNC	HGNC:7059	0.823
rs336405658	15	33393559	G	A	5	25	14	16	0.0250584	1	0.150909	0.909274	A	5_prime_UTR_variant	MODIFIER		ENSSSCG00000023419	Transcript	ENSSSCT00000031893	protein_coding	4/18	406		1
rs3471241624	2	1308312	G	T	16	14	25	5	0.0250584	1	0.00849518	0.909274	T	5_prime_UTR_variant	MODIFIER		ENSSSCG00000031903	Transcript	ENSSSCT00000076350	protein_coding	2/8	520		1
rs324688920	2	18409639	T	A	16	14	25	5	0.0250584	1	0.322561	0.909274	A	3_prime_UTR_variant	MODIFIER	ACCSL	ENSSSCG00000040937	Transcript	ENSSSCT00000044385	protein_coding	10/10	3952		-1	HGNC	HGNC:34391	0.547
rs325729652	2	18410884	T	A	16	14	25	5	0.0250584	1	0.066484	0.909274	A	3_prime_UTR_variant	MODIFIER	ACCSL	ENSSSCG00000040937	Transcript	ENSSSCT00000044385	protein_coding	10/10	2707		-1	HGNC	HGNC:34391	0.547
rs326633354	2	18411089	C	T	16	14	25	5	0.0250584	1	0.322561	0.909274	T	3_prime_UTR_variant	MODIFIER	ACCSL	ENSSSCG00000040937	Transcript	ENSSSCT00000044385	protein_coding	10/10	2502		-1	HGNC	HGNC:34391	0.547
rs335857629	2	18411098	T	C	16	14	25	5	0.0250584	1	0.322561	0.909274	C	3_prime_UTR_variant	MODIFIER	ACCSL	ENSSSCG00000040937	Transcript	ENSSSCT00000044385	protein_coding	10/10	2493		-1	HGNC	HGNC:34391	0.547
rs322675387	2	18411313	C	T	16	14	25	5	0.0250584	1	0.322561	0.909274	T	3_prime_UTR_variant	MODIFIER	ACCSL	ENSSSCG00000040937	Transcript	ENSSSCT00000044385	protein_coding	10/10	2278		-1	HGNC	HGNC:34391	0.547
rs335559093	2	18411695	C	T	16	14	25	5	0.0250584	1	0.066484	0.909274	T	3_prime_UTR_variant	MODIFIER	ACCSL	ENSSSCG00000040937	Transcript	ENSSSCT00000044385	protein_coding	10/10	1896		-1	HGNC	HGNC:34391	0.547
rs321446441	2	18411704	T	A	16	14	25	5	0.0250584	1	0.066484	0.909274	A	3_prime_UTR_variant	MODIFIER	ACCSL	ENSSSCG00000040937	Transcript	ENSSSCT00000044385	protein_coding	10/10	1887		-1	HGNC	HGNC:34391	0.547
rs332281788	3	8685084	A	G	14	16	5	25	0.0250584	1	0.992635	1	G	synonymous_variant	LOW	EPHB4	ENSSSCG00000007675	Transcript	ENSSSCT00000044686	protein_coding	4/17	627 246 82	aaT/aaC	-1	HGNC	HGNC:3395	0.274
rs340820543	3	103690370	G	A	16	14	25	5	0.0250584	1	0.0915373	0.909274	A	synonymous_variant	LOW	CRIM1	ENSSSCG00000008504	Transcript	ENSSSCT00000086205	protein_coding	6/16	1681 1041 347	gtC/gtT	-1	HGNC	HGNC:2359	0.249
rs337914751	3	103773071	C	T	14	16	5	25	0.0250584	1	0.993544	1	T	missense_variant	MODERATE	CRIM1	ENSSSCG00000008504	Transcript	ENSSSCT00000086205	protein_coding	2/16	1010 370 124	Gtc/Atc	-1	HGNC	HGNC:2359	0.249
rs3471088797	5	19763070	C	T	14	16	5	25	0.0250584	1	0.994646	1	T	synonymous_variant	LOW		ENSSSCG00000000298	Transcript	ENSSSCT00000071409	protein_coding	1/5	160 33 11	caG/caA	-1
rs3476842175	5	19763125	G	C	14	16	5	25	0.0250584	1	0.994646	1	C	5_prime_UTR_variant	MODIFIER		ENSSSCG00000000298	Transcript	ENSSSCT00000071409	protein_coding	1/5	105		-1
rs334805195	6	69994208	T	C	25	5	16	14	0.0250584	1	0.0267354	0.909274	C	missense_variant	MODERATE	TMEM201	ENSSSCG00000003393	Transcript	ENSSSCT00000047318	protein_coding	8/10	1687 1589 530	aTg/aCg	1	HGNC	HGNC:33719	0.0119
rs3475409702	6	83590924	T	C	14	16	5	25	0.0250584	1	0.993544	1	C	upstream_gene_variant	MODIFIER	C1orf232	ENSSSCG00000041671	Transcript	ENSSSCT00000087665	protein_coding		1371		-1	HGNC	HGNC:53426
rs712312287	6	95317156	A	G	16	14	25	5	0.0250584	1	0.0258364	0.909274	G	downstream_gene_variant	MODIFIER		ENSSSCG00000036451	Transcript	ENSSSCT00000053859	protein_coding		3861		1
rs344651590	6	95563128	T	C	16	14	25	5	0.0250584	1	0.0258364	0.909274	C	synonymous_variant	LOW		ENSSSCG00000003664	Transcript	ENSSSCT00000091355	protein_coding	9/10	1156 711 237	gcT/gcC	1
rs331380148	6	95563456	T	C	16	14	25	5	0.0250584	1	0.0258364	0.909274	C	intron_variant	MODIFIER		ENSSSCG00000003664	Transcript	ENSSSCT00000091355	protein_coding				1
rs319235523	6	95563551	A	G	16	14	25	5	0.0250584	1	0.0258364	0.909274	G	intron_variant	MODIFIER		ENSSSCG00000003664	Transcript	ENSSSCT00000091355	protein_coding				1
rs328448622	6	95564413	A	G	16	14	25	5	0.0250584	1	0.0258364	0.909274	G	intron_variant	MODIFIER		ENSSSCG00000003664	Transcript	ENSSSCT00000091355	protein_coding				1
rs329969885	6	95564771	G	A	16	14	25	5	0.0250584	1	0.0258364	0.909274	A	intron_variant	MODIFIER		ENSSSCG00000003664	Transcript	ENSSSCT00000091355	protein_coding				1
rs345329842	6	95565233	T	C	16	14	25	5	0.0250584	1	0.0258364	0.909274	C	intron_variant	MODIFIER		ENSSSCG00000003664	Transcript	ENSSSCT00000091355	protein_coding				1
rs322157740	6	95565254	C	G	16	14	25	5	0.0250584	1	0.0258364	0.909274	G	intron_variant	MODIFIER		ENSSSCG00000003664	Transcript	ENSSSCT00000091355	protein_coding				1
rs333865312	6	95565308	T	C	14	16	5	25	0.0250584	1	0.102919	0.909274	C	intron_variant	MODIFIER		ENSSSCG00000003664	Transcript	ENSSSCT00000091355	protein_coding				1
rs329717367	6	95566102	T	C	16	14	25	5	0.0250584	1	0.0258364	0.909274	C	intron_variant	MODIFIER		ENSSSCG00000003664	Transcript	ENSSSCT00000091355	protein_coding				1
rs340449678	6	95566108	T	C	16	14	25	5	0.0250584	1	0.0258364	0.909274	C	intron_variant	MODIFIER		ENSSSCG00000003664	Transcript	ENSSSCT00000091355	protein_coding				1
rs320316577	6	95566112	T	C	16	14	25	5	0.0250584	1	0.0258364	0.909274	C	intron_variant	MODIFIER		ENSSSCG00000003664	Transcript	ENSSSCT00000091355	protein_coding				1
rs81390093	6	95566131	C	G	16	14	25	5	0.0250584	1	0.0258364	0.909274	G	intron_variant	MODIFIER		ENSSSCG00000003664	Transcript	ENSSSCT00000091355	protein_coding				1
rs323561431	6	95637600	C	T	14	16	5	25	0.0250584	1	0.102919	0.909274	T	3_prime_UTR_variant	MODIFIER	TRIT1	ENSSSCG00000003667	Transcript	ENSSSCT00000085245	protein_coding	9/9	1816		-1	HGNC	HGNC:20286	0.904
rs337930724	6	95644161	A	G	14	16	5	25	0.0250584	1	0.0797827	0.909274	G	synonymous_variant	LOW	TRIT1	ENSSSCG00000003667	Transcript	ENSSSCT00000085245	protein_coding	6/9	730 717 239	taT/taC	-1	HGNC	HGNC:20286	0.904
rs1111189509	6	95840997	A	G	16	14	25	5	0.0250584	1	0.0258364	0.909274	G	downstream_gene_variant	MODIFIER	PPT1	ENSSSCG00000036673	Transcript	ENSSSCT00000084919	protein_coding		1177		-1	HGNC	HGNC:9325	0.204
rs3471770106	6	95860767	T	C	16	14	25	5	0.0250584	1	0.0258364	0.909274	C	synonymous_variant	LOW	PPT1	ENSSSCG00000036673	Transcript	ENSSSCT00000084919	protein_coding	1/8	71 51 17	ggA/ggG	-1	HGNC	HGNC:9325	0.204
rs335140572	6	95992991	C	A	14	16	5	25	0.0250584	1	0.102919	0.909274	A	missense_variant	MODERATE	RLF	ENSSSCG00000003670	Transcript	ENSSSCT00000045163	protein_coding	11/11	5161 5138 1713	cCa/cAa	1	HGNC	HGNC:10025	0.00696
rs3475622744	6	96025740	G	A	16	14	25	5	0.0250584	1	0.0258364	0.909274	A	synonymous_variant	LOW	ZMPSTE24	ENSSSCG00000027902	Transcript	ENSSSCT00000036916	protein_coding	4/9	494 405 135	gcG/gcA	1	HGNC	HGNC:12877	0.564
rs3476164203	6	96056713	A	G	16	14	25	5	0.0250584	1	0.0258364	0.909274	G	3_prime_UTR_variant	MODIFIER	ZMPSTE24	ENSSSCG00000027902	Transcript	ENSSSCT00000036916	protein_coding	9/9	2451		1	HGNC	HGNC:12877	0.564
rs3475338299	6	96056868	T	C	16	14	25	5	0.0250584	1	0.0258364	0.909274	C	3_prime_UTR_variant	MODIFIER	ZMPSTE24	ENSSSCG00000027902	Transcript	ENSSSCT00000036916	protein_coding	9/9	2606		1	HGNC	HGNC:12877	0.564
rs81346850	6	97963024	A	G	16	14	25	5	0.0250584	1	0.0915373	0.909274	G	3_prime_UTR_variant	MODIFIER	NAPG	ENSSSCG00000038533	Transcript	ENSSSCT00000078740	protein_coding	12/13	1030		-1	HGNC	HGNC:7642	0.62
rs3476372839	7	34083590	G	A	16	14	25	5	0.0250584	1	0.00686869	0.909274	A	synonymous_variant	LOW	BTBD9	ENSSSCG00000037507	Transcript	ENSSSCT00000088315	protein_coding	4/8	799 723 241	ccC/ccT	-1	HGNC	HGNC:21228	0.479
rs3471645380	7	34083593	T	C	16	14	25	5	0.0250584	1	0.00686869	0.909274	C	synonymous_variant	LOW	BTBD9	ENSSSCG00000037507	Transcript	ENSSSCT00000088315	protein_coding	4/8	796 720 240	agA/agG	-1	HGNC	HGNC:21228	0.479
rs336973187	8	135019661	G	A	16	14	25	5	0.0250584	1	0.0267354	0.909274	A	downstream_gene_variant	MODIFIER	MRPS18C	ENSSSCG00000038042	Transcript	ENSSSCT00000083819	protein_coding		565		-1	HGNC	HGNC:16633	0.517
rs328537470	9	6807582	C	T	16	14	25	5	0.0250584	1	0.0267354	0.909274	T	3_prime_UTR_variant	MODIFIER	INPPL1	ENSSSCG00000014811	Transcript	ENSSSCT00000088713	protein_coding	28/28	4010		1			0.0895
rs329740957	9	6807905	G	A	16	14	25	5	0.0250584	1	0.0267354	0.909274	A	3_prime_UTR_variant	MODIFIER	INPPL1	ENSSSCG00000014811	Transcript	ENSSSCT00000088713	protein_coding	28/28	4333		1			0.0895
rs339266042	9	6838265	C	G	16	14	25	5	0.0250584	1	0.0267354	0.909274	G	3_prime_UTR_variant	MODIFIER	CLPB	ENSSSCG00000036887	Transcript	ENSSSCT00000073742	protein_coding	16/16	3228		-1	HGNC	HGNC:30664	0.804
rs81216147	9	20622669	A	G	25	5	16	14	0.0250584	1	0.0267354	0.909274	G	synonymous_variant	LOW	PRSS23	ENSSSCG00000014921	Transcript	ENSSSCT00000087926	protein_coding	3/3	1094 855 285	ccA/ccG	1	HGNC	HGNC:14370	0.211
rs344070811	9	107033917	C	T	5	25	14	16	0.0250584	1	0.122804	0.909274	T	intron_variant	MODIFIER	COG5	ENSSSCG00000037556	Transcript	ENSSSCT00000089726	protein_coding				-1	HGNC	HGNC:14857	0.98
rs330205370	10	23526645	G	A	29	1	22	8	0.0256907	1	0.416414	0.909274	A	intron_variant	MODIFIER	CACNA1S	ENSSSCG00000024784	Transcript	ENSSSCT00000089301	protein_coding				-1	HGNC	HGNC:1397	0.03
rs338032740	10	23526646	T	C	29	1	22	8	0.0256907	1	0.416414	0.909274	C	intron_variant	MODIFIER	CACNA1S	ENSSSCG00000024784	Transcript	ENSSSCT00000089301	protein_coding				-1	HGNC	HGNC:1397	0.03
rs326260616	10	27726173	C	T	29	1	22	8	0.0256907	1	0.126661	0.909274	T	synonymous_variant	LOW	DAPK1	ENSSSCG00000010949	Transcript	ENSSSCT00000053948	protein_coding	25/25	4173 3882 1294	ccG/ccA	-1	HGNC	HGNC:2674	0.291
rs321910862	10	65197050	A	C	22	8	29	1	0.0256907	1	0.0165824	0.909274	C	downstream_gene_variant	MODIFIER	TASOR2	ENSSSCG00000011136	Transcript	ENSSSCT00000078793	protein_coding		534		-1	HGNC	HGNC:23484
rs325184024	11	4365036	G	T	8	22	1	29	0.0256907	1	0.994306	1	T	3_prime_UTR_variant	MODIFIER	WASF3	ENSSSCG00000009300	Transcript	ENSSSCT00000085283	protein_coding	10/10	3075		1	HGNC	HGNC:12734	0.564
rs343533872	11	13225541	C	T	22	8	29	1	0.0256907	1	0.126661	0.909274	T	intron_variant	MODIFIER	POSTN	ENSSSCG00000009361	Transcript	ENSSSCT00000087159	protein_coding				-1	HGNC	HGNC:16953	0.0534
rs344863939	11	13225628	G	A	22	8	29	1	0.0256907	1	0.126661	0.909274	A	intron_variant	MODIFIER	POSTN	ENSSSCG00000009361	Transcript	ENSSSCT00000087159	protein_coding				-1	HGNC	HGNC:16953	0.0534
rs325992515	11	13225691	G	A	22	8	29	1	0.0256907	1	0.126661	0.909274	A	intron_variant	MODIFIER	POSTN	ENSSSCG00000009361	Transcript	ENSSSCT00000087159	protein_coding				-1	HGNC	HGNC:16953	0.0534
rs55618791	11	13232911	T	C	22	8	29	1	0.0256907	1	0.126661	0.909274	C	intron_variant	MODIFIER	POSTN	ENSSSCG00000009361	Transcript	ENSSSCT00000087159	protein_coding				-1	HGNC	HGNC:16953	0.0534
rs80865267	11	13241345	T	C	22	8	29	1	0.0256907	1	0.126661	0.909274	C	synonymous_variant	LOW	POSTN	ENSSSCG00000009361	Transcript	ENSSSCT00000087159	protein_coding	13/17	1806 1764 588	acA/acG	-1	HGNC	HGNC:16953	0.0534
rs80979141	11	13246266	A	G	22	8	29	1	0.0256907	1	0.126661	0.909274	G	synonymous_variant	LOW	POSTN	ENSSSCG00000009361	Transcript	ENSSSCT00000087159	protein_coding	8/17	1092 1050 350	gaT/gaC	-1	HGNC	HGNC:16953	0.0534
rs337389811	11	18986075	A	G	22	8	29	1	0.0256907	1	0.416414	0.909274	G	downstream_gene_variant	MODIFIER	CYSLTR2	ENSSSCG00000009399	Transcript	ENSSSCT00000046750	protein_coding		1099		-1			0.805
rs342344718	12	25111044	G	T	22	8	29	1	0.0256907	1	0.416414	0.909274	T	intron_variant	MODIFIER	ATP5MC1	ENSSSCG00000017544	Transcript	ENSSSCT00000080701	protein_coding				1	HGNC	HGNC:841
rs342113499	12	49014393	T	C	29	1	22	8	0.0256907	1	0.0165824	0.909274	C	3_prime_UTR_variant	MODIFIER	RAP1GAP2	ENSSSCG00000034858	Transcript	ENSSSCT00000063866	protein_coding	26/26	2922		1	HGNC	HGNC:29176	0.128
rs321136639	12	52931498	T	C	29	1	22	8	0.0256907	1	0.0165824	0.909274	C	3_prime_UTR_variant	MODIFIER	ATP1B2	ENSSSCG00000017951	Transcript	ENSSSCT00000019535	protein_coding	9/9	1919		1	HGNC	HGNC:805	0.532
rs331099469	13	1444404	A	G	22	8	29	1	0.0256907	1	0.416414	0.909274	G	downstream_gene_variant	MODIFIER	ATP2C1	ENSSSCG00000011183	Transcript	ENSSSCT00000089895	protein_coding		2587		-1	HGNC	HGNC:13211	0.00903
rs327704699	13	99503746	A	G	29	1	22	8	0.0256907	1	0.0165824	0.909274	G	synonymous_variant	LOW		ENSSSCG00000011729	Transcript	ENSSSCT00000080367	protein_coding	3/9	567 567 189	cgA/cgG	1
rs327625672	13	105007545	T	G	29	1	22	8	0.0256907	1	0.0165824	0.909274	G	non_coding_transcript_exon_variant	MODIFIER		ENSSSCG00000033350	Transcript	ENSSSCT00000048424	pseudogene	1/56	9		-1
rs341782556	13	140763414	C	A	29	1	22	8	0.0256907	1	0.0165824	0.909274	A	upstream_gene_variant	MODIFIER	TIMMDC1	ENSSSCG00000037639	Transcript	ENSSSCT00000041479	protein_coding		4807		-1	HGNC	HGNC:1321
rs324951094	14	20641417	A	T	22	8	29	1	0.0256907	1	0.0165824	0.909274	T	intron_variant	MODIFIER	CBR4	ENSSSCG00000009717	Transcript	ENSSSCT00000084941	protein_coding				1	HGNC	HGNC:25891	0.485
rs332678049	14	20641430	G	T	22	8	29	1	0.0256907	1	0.0165824	0.909274	T	intron_variant	MODIFIER	CBR4	ENSSSCG00000009717	Transcript	ENSSSCT00000084941	protein_coding				1	HGNC	HGNC:25891	0.485
rs3472982012	15	869459	T	C	22	8	29	1	0.0256907	1	0.0440098	0.909274	C	missense_variant	MODERATE	TNFAIP6	ENSSSCG00000023716	Transcript	ENSSSCT00000025487	protein_coding	4/6	618 433 145	Att/Gtt	-1	EntrezGene	EntrezGene	0.826
rs322448109	15	16286057	A	C	22	8	29	1	0.0256907	1	0.0165824	0.909274	C	synonymous_variant	LOW	R3HDM1	ENSSSCG00000015692	Transcript	ENSSSCT00000066422	protein_coding	17/26	1974 1479 493	ccT/ccG	-1	HGNC	HGNC:9757	0.594
rs323555388	15	33394458	G	A	29	1	22	8	0.0256907	1	0.0165824	0.909274	A	5_prime_UTR_variant	MODIFIER		ENSSSCG00000023419	Transcript	ENSSSCT00000031893	protein_coding	5/18	685		1
rs3476159672	16	23568991	G	A	29	1	22	8	0.0256907	1	0.0440098	0.909274	A	synonymous_variant	LOW	EGFLAM	ENSSSCG00000016848	Transcript	ENSSSCT00000025413	protein_coding	16/24	2302 162 54	gaG/gaA	1	HGNC	HGNC:26810	0.52
17:19602586_A/C	17	19602586	A	C	8	22	1	29	0.0256907	1	0.995399	1	C	intron_variant	MODIFIER	JAG1	ENSSSCG00000007067	Transcript	ENSSSCT00000057386	protein_coding				-1	HGNC	HGNC:6188	0.00627
rs330145040	17	32033952	C	T	29	1	22	8	0.0256907	1	0.0165824	0.909274	T	synonymous_variant	LOW	ADAM33	ENSSSCG00000007145	Transcript	ENSSSCT00000061876	protein_coding	15/21	1675 1671 557	tgC/tgT	1	HGNC	HGNC:15478	0.95
rs336616865	17	32604003	C	T	22	8	29	1	0.0256907	1	0.416414	0.909274	T	downstream_gene_variant	MODIFIER		ENSSSCG00000044004	Transcript	ENSSSCT00000085804	lncRNA		3028		1
rs338695326	17	57796641	C	T	22	8	29	1	0.0256907	1	0.0165824	0.909274	T	synonymous_variant	LOW	RBM38	ENSSSCG00000007504	Transcript	ENSSSCT00000079961	protein_coding	2/2	1104 411 137	acC/acT	1	HGNC	HGNC:15818
rs318245372	17	57796665	G	A	22	8	29	1	0.0256907	1	0.0165824	0.909274	A	synonymous_variant	LOW	RBM38	ENSSSCG00000007504	Transcript	ENSSSCT00000079961	protein_coding	2/2	1128 435 145	ccG/ccA	1	HGNC	HGNC:15818
rs331252800	17	57796712	A	G	22	8	29	1	0.0256907	1	0.0165824	0.909274	G	3_prime_UTR_variant	MODIFIER	RBM38	ENSSSCG00000007504	Transcript	ENSSSCT00000079961	protein_coding	2/2	1175		1	HGNC	HGNC:15818
rs343391007	17	57797543	T	C	22	8	29	1	0.0256907	1	0.0165824	0.909274	C	3_prime_UTR_variant	MODIFIER	RBM38	ENSSSCG00000007504	Transcript	ENSSSCT00000079961	protein_coding	2/2	2006		1	HGNC	HGNC:15818
rs325209028	17	57797552	C	T	22	8	29	1	0.0256907	1	0.0165824	0.909274	T	3_prime_UTR_variant	MODIFIER	RBM38	ENSSSCG00000007504	Transcript	ENSSSCT00000079961	protein_coding	2/2	2015		1	HGNC	HGNC:15818
rs323506385	18	19764733	G	C	1	29	8	22	0.0256907	1	0.994306	1	C	synonymous_variant	LOW	FLNC	ENSSSCG00000016578	Transcript	ENSSSCT00000083524	protein_coding	37/46	6340 6093 2031	ggC/ggG	-1	HGNC	HGNC:3756	0.00661
rs3472070803	2	13373351	G	A	29	1	22	8	0.0256907	1	0.126661	0.909274	A	downstream_gene_variant	MODIFIER	UBE2L6	ENSSSCG00000023379	Transcript	ENSSSCT00000086481	protein_coding		4775		1			0.498
rs3475473866	2	151763066	C	T	22	8	29	1	0.0256907	1	0.416414	0.909274	T	intron_variant	MODIFIER		ENSSSCG00000051093	Transcript	ENSSSCT00000085301	protein_coding				-1
rs690464810	3	1032701	G	A	22	8	29	1	0.0256907	1	0.549474	0.909274	A	downstream_gene_variant	MODIFIER	TMEM184A	ENSSSCG00000007560	Transcript	ENSSSCT00000075013	protein_coding		1797		-1	HGNC	HGNC:28797	0.75
rs330291439	3	5068080	C	T	22	8	29	1	0.0256907	1	0.126661	0.909274	T	intergenic_variant	MODIFIER
rs3476262889	3	8838580	C	T	22	8	29	1	0.0256907	1	0.0440098	0.909274	T	3_prime_UTR_variant	MODIFIER	TRIM56	ENSSSCG00000034347	Transcript	ENSSSCT00000054309	protein_coding	2/2	3199		1	HGNC	HGNC:19028
rs335738937	3	102539370	G	A	22	8	29	1	0.0256907	1	0.0440098	0.909274	A	5_prime_UTR_variant	MODIFIER	CDC42EP3	ENSSSCG00000021359	Transcript	ENSSSCT00000085774	protein_coding	1/3	136		1	HGNC	HGNC:16943	0.249
rs341867863	3	102941892	A	C	22	8	29	1	0.0256907	1	0.0440098	0.909274	C	intron_variant	MODIFIER	NDUFAF7	ENSSSCG00000008494	Transcript	ENSSSCT00000076787	protein_coding				-1	HGNC	HGNC:28816
rs3475703825	3	126464232	G	C	22	8	29	1	0.0256907	1	0.126661	0.909274	C	3_prime_UTR_variant	MODIFIER	GRHL1	ENSSSCG00000026068	Transcript	ENSSSCT00000078577	protein_coding	14/14	2298		-1	HGNC	HGNC:17923	0.453
rs3470884259	3	126464251	A	G	22	8	29	1	0.0256907	1	0.126661	0.909274	G	3_prime_UTR_variant	MODIFIER	GRHL1	ENSSSCG00000026068	Transcript	ENSSSCT00000078577	protein_coding	14/14	2279		-1	HGNC	HGNC:17923	0.453
rs80870096	4	122456709	G	A	29	1	22	8	0.0256907	1	0.126661	0.909274	A	3_prime_UTR_variant	MODIFIER	ALG14	ENSSSCG00000006885	Transcript	ENSSSCT00000064305	protein_coding	4/4	1633		1	HGNC	HGNC:28287	0.41
rs318577065	5	46781854	C	G	29	1	22	8	0.0256907	1	0.0440098	0.909274	G	synonymous_variant	LOW	TM7SF3	ENSSSCG00000000553	Transcript	ENSSSCT00000000596	protein_coding	13/13	1848 1707 569	gcC/gcG	1	HGNC	HGNC:23049	0.791
rs3473675397	5	64422374	C	T	29	1	22	8	0.0256907	1	0.126661	0.909274	T	intron_variant	MODIFIER	CD9	ENSSSCG00000022230	Transcript	ENSSSCT00000069098	protein_coding				-1			0.405
rs322483269	5	88418894	T	G	22	8	29	1	0.0256907	1	0.0440098	0.909274	G	intergenic_variant	MODIFIER
rs330271730	6	13359234	A	G	22	8	29	1	0.0256907	1	0.416414	0.909274	G	3_prime_UTR_variant	MODIFIER	DDX19B	ENSSSCG00000002722	Transcript	ENSSSCT00000081481	protein_coding	13/14	6048		1	HGNC	HGNC:2742	0.749
rs3471664923	6	34776650	T	C	29	1	22	8	0.0256907	1	0.0165824	0.909274	C	3_prime_UTR_variant	MODIFIER	CNEP1R1	ENSSSCG00000036005	Transcript	ENSSSCT00000080851	protein_coding	5/5	693		-1	HGNC	HGNC:26759
rs334364672	6	69983540	G	A	22	8	29	1	0.0256907	1	0.0165824	0.909274	A	synonymous_variant	LOW	TMEM201	ENSSSCG00000003393	Transcript	ENSSSCT00000079515	protein_coding	5/7	1035 909 303	gcG/gcA	1	HGNC	HGNC:33719	0.0119
rs331514150	6	69985005	G	A	22	8	29	1	0.0256907	1	0.0165824	0.909274	A	3_prime_UTR_variant	MODIFIER	TMEM201	ENSSSCG00000003393	Transcript	ENSSSCT00000079515	protein_coding	6/7	1865		1	HGNC	HGNC:33719	0.0119
rs341634046	6	69985299	G	T	22	8	29	1	0.0256907	1	0.0165824	0.909274	T	3_prime_UTR_variant	MODIFIER	TMEM201	ENSSSCG00000003393	Transcript	ENSSSCT00000079515	protein_coding	6/7	2159		1	HGNC	HGNC:33719	0.0119
rs333060054	6	69986489	C	T	22	8	29	1	0.0256907	1	0.0165824	0.909274	T	3_prime_UTR_variant	MODIFIER	TMEM201	ENSSSCG00000003393	Transcript	ENSSSCT00000079515	protein_coding	7/7	3175		1	HGNC	HGNC:33719	0.0119
rs342042364	6	71773279	G	A	22	8	29	1	0.0256907	1	0.0165824	0.909274	A	missense_variant	MODERATE	FBXO6	ENSSSCG00000003421	Transcript	ENSSSCT00000062668	protein_coding	7/8	987 748 250	Gtc/Atc	1	HGNC	HGNC:13585	0.862
6:93743203_T/C	6	93743203	T	C	29	1	22	8	0.0256907	1	0.0165824	0.909274	C	3_prime_UTR_variant	MODIFIER	C1orf109	ENSSSCG00000039905	Transcript	ENSSSCT00000051925	protein_coding	5/6	1926		-1	HGNC	HGNC:26039	0.55
rs709880091	6	118729043	G	A	22	8	29	1	0.0256907	1	0.0440098	0.909274	A	intron_variant	MODIFIER	DTNA	ENSSSCG00000028047	Transcript	ENSSSCT00000063323	protein_coding				1	HGNC	HGNC:3057	0.18
rs336852361	6	119086049	C	A	22	8	29	1	0.0256907	1	0.126661	0.909274	A	3_prime_UTR_variant	MODIFIER	ZNF397	ENSSSCG00000039052	Transcript	ENSSSCT00000059022	protein_coding	4/4	4049		1	HGNC	HGNC:18818	0.876
rs322056207	6	119492008	G	C	22	8	29	1	0.0256907	1	0.0440098	0.909274	C	3_prime_UTR_variant	MODIFIER	GALNT1	ENSSSCG00000003743	Transcript	ENSSSCT00000004144	protein_coding	16/16	2755		1	HGNC	HGNC:4123	0.408
rs335606031	6	119492036	G	A	22	8	29	1	0.0256907	1	0.0440098	0.909274	A	3_prime_UTR_variant	MODIFIER	GALNT1	ENSSSCG00000003743	Transcript	ENSSSCT00000004144	protein_coding	16/16	2783		1	HGNC	HGNC:4123	0.408
rs81394025	6	165069160	G	A	22	8	29	1	0.0256907	1	0.0440098	0.909274	A	missense_variant	MODERATE	FAAH	ENSSSCG00000003901	Transcript	ENSSSCT00000090938	protein_coding	6/14	1148 692 231	cCa/cTa	-1	HGNC	HGNC:3553	0.812
rs694671553	7	86446815	C	G	22	8	29	1	0.0256907	1	0.126661	0.909274	G	3_prime_UTR_variant	MODIFIER	ST8SIA2	ENSSSCG00000039271	Transcript	ENSSSCT00000059712	protein_coding	6/6	4812		-1			0.155
rs701206899	7	86446816	T	C	22	8	29	1	0.0256907	1	0.126661	0.909274	C	3_prime_UTR_variant	MODIFIER	ST8SIA2	ENSSSCG00000039271	Transcript	ENSSSCT00000059712	protein_coding	6/6	4811		-1			0.155
rs338470526	7	112041939	G	A	22	8	29	1	0.0256907	1	0.0440098	0.909274	A	intron_variant	MODIFIER	NRDE2	ENSSSCG00000002434	Transcript	ENSSSCT00000002704	protein_coding				-1	HGNC	HGNC:20186
rs334813128	8	101831721	A	G	8	22	1	29	0.0256907	1	0.0165824	0.909274	G	synonymous_variant	LOW	KIAA1109	ENSSSCG00000009090	Transcript	ENSSSCT00000065880	protein_coding	44/87	7106 6916 2306	Ttg/Ctg	-1	HGNC	HGNC:26953	0.845
rs334736929	9	45804272	C	G	22	8	29	1	0.0256907	1	0.0165824	0.909274	G	missense_variant	MODERATE		ENSSSCG00000023324	Transcript	ENSSSCT00000066282	protein_coding	28/36	7232 6593 2198	aCa/aGa	1
rs3475992478	9	64779452	C	T	22	8	29	1	0.0256907	1	0.0165824	0.909274	T	3_prime_UTR_variant	MODIFIER	SOX13	ENSSSCG00000015277	Transcript	ENSSSCT00000070526	protein_coding	14/14	2156		1	HGNC	HGNC:11192	0.116
rs3470740439	9	64779475	G	A	22	8	29	1	0.0256907	1	0.0165824	0.909274	A	3_prime_UTR_variant	MODIFIER	SOX13	ENSSSCG00000015277	Transcript	ENSSSCT00000070526	protein_coding	14/14	2179		1	HGNC	HGNC:11192	0.116
rs3475784418	9	64779482	C	T	22	8	29	1	0.0256907	1	0.0165824	0.909274	T	3_prime_UTR_variant	MODIFIER	SOX13	ENSSSCG00000015277	Transcript	ENSSSCT00000070526	protein_coding	14/14	2186		1	HGNC	HGNC:11192	0.116
rs3471067297	9	64779483	A	G	22	8	29	1	0.0256907	1	0.0165824	0.909274	G	3_prime_UTR_variant	MODIFIER	SOX13	ENSSSCG00000015277	Transcript	ENSSSCT00000070526	protein_coding	14/14	2187		1	HGNC	HGNC:11192	0.116
rs341451143	1	175198046	C	T	15	15	24	6	0.0291783	1	0.29197	0.909274	T	upstream_gene_variant	MODIFIER	TOGARAM1	ENSSSCG00000027765	Transcript	ENSSSCT00000054357	protein_coding		356		1	HGNC	HGNC:19959
rs341177193	12	18018623	T	C	15	15	24	6	0.0291783	1	0.0235683	0.909274	C	synonymous_variant	LOW	PLEKHM1	ENSSSCG00000017325	Transcript	ENSSSCT00000018861	protein_coding	8/13	2496 2151 717	agT/agC	1	HGNC	HGNC:29017	0.503
rs196956569	13	136803232	G	T	15	15	24	6	0.0291783	1	0.010708	0.909274	T	synonymous_variant	LOW	MYLK	ENSSSCG00000011867	Transcript	ENSSSCT00000068822	protein_coding	32/34	6604 2760 920	ctG/ctT	1	HGNC	HGNC:7590	0.734
rs322497753	13	190280194	G	C	15	15	24	6	0.0291783	1	0.0235683	0.909274	C	missense_variant	MODERATE	ADAMTS1	ENSSSCG00000012026	Transcript	ENSSSCT00000085444	protein_coding	7/10	2346 1912 638	Cct/Gct	-1	EntrezGene	EntrezGene	0.398
rs336139722	13	190280204	G	C	15	15	24	6	0.0291783	1	0.0235683	0.909274	C	synonymous_variant	LOW	ADAMTS1	ENSSSCG00000012026	Transcript	ENSSSCT00000085444	protein_coding	7/10	2336 1902 634	ggC/ggG	-1	EntrezGene	EntrezGene	0.398
rs332335281	14	9818621	C	T	15	15	24	6	0.0291783	1	0.00689052	0.909274	T	3_prime_UTR_variant	MODIFIER	EBF2	ENSSSCG00000009655	Transcript	ENSSSCT00000010585	protein_coding	16/16	3403		-1	HGNC	HGNC:19090	0.332
rs346334562	15	33444243	G	A	24	6	15	15	0.0291783	1	0.0235683	0.909274	A	intergenic_variant	MODIFIER
rs331547032	15	91708204	T	A	15	15	24	6	0.0291783	1	0.0601009	0.909274	A	3_prime_UTR_variant	MODIFIER	ITGAV	ENSSSCG00000016027	Transcript	ENSSSCT00000081238	protein_coding	29/29	3336		1	HGNC	HGNC:6150	0.178
rs339931617	15	91708324	G	A	15	15	24	6	0.0291783	1	0.0601009	0.909274	A	3_prime_UTR_variant	MODIFIER	ITGAV	ENSSSCG00000016027	Transcript	ENSSSCT00000081238	protein_coding	29/29	3456		1	HGNC	HGNC:6150	0.178
rs343089874	15	91711265	C	G	15	15	24	6	0.0291783	1	0.0601009	0.909274	G	downstream_gene_variant	MODIFIER	ITGAV	ENSSSCG00000016027	Transcript	ENSSSCT00000081238	protein_coding		2240		1	HGNC	HGNC:6150	0.178
rs81212760	16	72204077	A	G	15	15	24	6	0.0291783	1	0.177186	0.909274	G	downstream_gene_variant	MODIFIER	CCT5	ENSSSCG00000024126	Transcript	ENSSSCT00000087752	protein_coding		3935		-1	HGNC	HGNC:1618	0.0744
rs691838659	16	72204193	T	A	15	15	24	6	0.0291783	1	0.177186	0.909274	A	downstream_gene_variant	MODIFIER	CCT5	ENSSSCG00000024126	Transcript	ENSSSCT00000087752	protein_coding		3819		-1	HGNC	HGNC:1618	0.0744
rs3472150514	16	72204324	A	G	15	15	24	6	0.0291783	1	0.177186	0.909274	G	downstream_gene_variant	MODIFIER	CCT5	ENSSSCG00000024126	Transcript	ENSSSCT00000087752	protein_coding		3688		-1	HGNC	HGNC:1618	0.0744
rs3470418791	16	72204359	T	A	15	15	24	6	0.0291783	1	0.177186	0.909274	A	downstream_gene_variant	MODIFIER	CCT5	ENSSSCG00000024126	Transcript	ENSSSCT00000087752	protein_coding		3653		-1	HGNC	HGNC:1618	0.0744
rs3469927753	16	72204415	A	G	15	15	24	6	0.0291783	1	0.177186	0.909274	G	downstream_gene_variant	MODIFIER	CCT5	ENSSSCG00000024126	Transcript	ENSSSCT00000087752	protein_coding		3597		-1	HGNC	HGNC:1618	0.0744
rs3476780281	16	72204423	G	T	15	15	24	6	0.0291783	1	0.177186	0.909274	T	downstream_gene_variant	MODIFIER	CCT5	ENSSSCG00000024126	Transcript	ENSSSCT00000087752	protein_coding		3589		-1	HGNC	HGNC:1618	0.0744
rs3474099325	16	72204478	T	C	15	15	24	6	0.0291783	1	0.177186	0.909274	C	downstream_gene_variant	MODIFIER	CCT5	ENSSSCG00000024126	Transcript	ENSSSCT00000087752	protein_coding		3534		-1	HGNC	HGNC:1618	0.0744
rs3473868991	16	72204509	A	G	15	15	24	6	0.0291783	1	0.177186	0.909274	G	downstream_gene_variant	MODIFIER	CCT5	ENSSSCG00000024126	Transcript	ENSSSCT00000087752	protein_coding		3503		-1	HGNC	HGNC:1618	0.0744
rs342808559	3	5395207	G	A	15	15	24	6	0.0291783	1	0.0767533	0.909274	A	missense_variant	MODERATE	LMTK2	ENSSSCG00000007599	Transcript	ENSSSCT00000008339	protein_coding	11/14	1760 1457 486	cGc/cAc	1	HGNC	HGNC:17880	0.103
rs335941785	3	5395219	A	G	15	15	24	6	0.0291783	1	0.0767533	0.909274	G	missense_variant	MODERATE	LMTK2	ENSSSCG00000007599	Transcript	ENSSSCT00000008339	protein_coding	11/14	1772 1469 490	gAc/gGc	1	HGNC	HGNC:17880	0.103
rs346323645	3	5395244	A	C	15	15	24	6	0.0291783	1	0.0767533	0.909274	C	synonymous_variant	LOW	LMTK2	ENSSSCG00000007599	Transcript	ENSSSCT00000008339	protein_coding	11/14	1797 1494 498	gtA/gtC	1	HGNC	HGNC:17880	0.103
rs343545117	3	8163318	T	C	24	6	15	15	0.0291783	1	0.441706	0.909274	C	3_prime_UTR_variant	MODIFIER	GAL3ST4	ENSSSCG00000007648	Transcript	ENSSSCT00000086125	protein_coding	2/2	1841		-1	HGNC	HGNC:24145	0.627
rs326216321	3	16832945	T	C	24	6	15	15	0.0291783	1	0.0767533	0.909274	C	intron_variant	MODIFIER	SUMF2	ENSSSCG00000007745	Transcript	ENSSSCT00000091555	protein_coding				-1	HGNC	HGNC:20415	0.073
rs3472023094	3	107442180	C	T	24	6	15	15	0.0291783	1	0.0235683	0.909274	T	3_prime_UTR_variant	MODIFIER	SPAST	ENSSSCG00000008517	Transcript	ENSSSCT00000084054	protein_coding	17/17	2408		-1	HGNC	HGNC:11233	0.0336
rs3472675045	3	107442429	A	G	24	6	15	15	0.0291783	1	0.0235683	0.909274	G	3_prime_UTR_variant	MODIFIER	SPAST	ENSSSCG00000008517	Transcript	ENSSSCT00000084054	protein_coding	17/17	2159		-1	HGNC	HGNC:11233	0.0336
rs327375099	6	69968966	G	A	24	6	15	15	0.0291783	1	0.0235683	0.909274	A	upstream_gene_variant	MODIFIER	TMEM201	ENSSSCG00000003393	Transcript	ENSSSCT00000079515	protein_coding		4421		1	HGNC	HGNC:33719	0.0119
rs343673893	6	84622257	T	C	24	6	15	15	0.0291783	1	0.0767533	0.909274	C	downstream_gene_variant	MODIFIER	WASF2	ENSSSCG00000003577	Transcript	ENSSSCT00000086620	protein_coding		553		-1	HGNC	HGNC:12733	0.309
rs336638972	9	38376115	G	T	15	15	24	6	0.0291783	1	0.177186	0.909274	T	5_prime_UTR_variant	MODIFIER	FDX1	ENSSSCG00000035945	Transcript	ENSSSCT00000065716	protein_coding	1/5	132		1
rs3473738633	1	3392	G	A	15	15	6	24	0.0291783	1	0.0687051	0.909274	A	non_coding_transcript_exon_variant	MODIFIER		ENSSSCG00000048769	Transcript	ENSSSCT00000078085	lncRNA	3/3	540		1
rs323432672	1	192726419	C	T	15	15	6	24	0.0291783	1	0.0687051	0.909274	T	intergenic_variant	MODIFIER
rs324494966	12	44952363	G	A	15	15	6	24	0.0291783	1	0.992588	1	A	synonymous_variant	LOW	RAB34	ENSSSCG00000017769	Transcript	ENSSSCT00000088865	protein_coding	10/10	970 684 228	gcC/gcT	-1	HGNC	HGNC:16519	0.968
rs81444364	13	2585395	C	A	6	24	15	15	0.0291783	1	0.992588	1	A	synonymous_variant	LOW	SH3BP5	ENSSSCG00000024938	Transcript	ENSSSCT00000032548	protein_coding	1/9	156 54 18	ccG/ccT	-1	HGNC	HGNC:10827	0.12
rs3472249508	16	72191657	G	A	15	15	6	24	0.0291783	1	0.992588	1	A	synonymous_variant	LOW	CMBL	ENSSSCG00000039763	Transcript	ENSSSCT00000055010	protein_coding	3/7	383 123 41	gcG/gcA	1	HGNC	HGNC:25090	0.736
rs81212754	16	72194146	T	G	15	15	6	24	0.0291783	1	0.992588	1	G	missense_variant	MODERATE	CMBL	ENSSSCG00000039763	Transcript	ENSSSCT00000055010	protein_coding	4/7	534 274 92	Tcc/Gcc	1	HGNC	HGNC:25090	0.736
rs333315513	3	107145011	G	T	6	24	15	15	0.0291783	1	0.994561	1	T	synonymous_variant	LOW	BIRC6	ENSSSCG00000008513	Transcript	ENSSSCT00000009316	protein_coding	31/76	6291 6252 2084	ctC/ctA	-1	HGNC	HGNC:13516	0.389
rs334058058	3	107388316	C	A	6	24	15	15	0.0291783	1	0.994561	1	A	downstream_gene_variant	MODIFIER	SLC30A6	ENSSSCG00000008518	Transcript	ENSSSCT00000082965	protein_coding		1951		-1	HGNC	HGNC:19305	0.275
rs325942178	3	107388754	C	T	6	24	15	15	0.0291783	1	0.994561	1	T	downstream_gene_variant	MODIFIER	SLC30A6	ENSSSCG00000008518	Transcript	ENSSSCT00000082965	protein_coding		1513		-1	HGNC	HGNC:19305	0.275
rs321717036	6	63383958	C	T	6	24	15	15	0.0291783	1	0.993761	1	T	synonymous_variant	LOW	AGRN	ENSSSCG00000022204	Transcript	ENSSSCT00000065088	protein_coding	5/36	670 538 180	Ctg/Ttg	1	HGNC	HGNC:329	0.421
rs196960306	6	74486476	T	A	15	15	6	24	0.0291783	1	0.0601009	0.909274	A	3_prime_UTR_variant	MODIFIER	TMEM51	ENSSSCG00000021026	Transcript	ENSSSCT00000057380	protein_coding	4/4	1732		1	HGNC	HGNC:25488	0.138
rs318378401	6	84372805	A	G	6	24	15	15	0.0291783	1	0.992588	1	G	3_prime_UTR_variant	MODIFIER	SLC9A1	ENSSSCG00000003569	Transcript	ENSSSCT00000003963	protein_coding	13/13	4199		-1			0.387
rs3469923348	7	69822162	T	A	15	15	6	24	0.0291783	1	0.0832091	0.909274	A	synonymous_variant	LOW	PRKD1	ENSSSCG00000001975	Transcript	ENSSSCT00000059670	protein_coding	10/18	1639 1539 513	ccT/ccA	1	HGNC	HGNC:9407	0.295
rs323707585	1	162078377	C	G	27	3	19	11	0.0303414	1	0.374364	0.909274	G	downstream_gene_variant	MODIFIER	MALT1	ENSSSCG00000004917	Transcript	ENSSSCT00000073118	protein_coding		984		-1	HGNC	HGNC:6819	0.492
rs320578411	1	271101394	A	G	27	3	19	11	0.0303414	1	0.0209285	0.909274	G	3_prime_UTR_variant	MODIFIER	AIF1L	ENSSSCG00000034178	Transcript	ENSSSCT00000077396	protein_coding	5/6	2365		1	HGNC	HGNC:28904	0.527
rs343360539	1	271129212	G	A	27	3	19	11	0.0303414	1	0.0209285	0.909274	A	synonymous_variant	LOW	NUP214	ENSSSCG00000005711	Transcript	ENSSSCT00000070977	protein_coding	12/35	1371 1371 457	gcG/gcA	1	HGNC	HGNC:8064	0.247
rs325231750	1	271157549	C	T	27	3	19	11	0.0303414	1	0.0209285	0.909274	T	synonymous_variant	LOW	NUP214	ENSSSCG00000005711	Transcript	ENSSSCT00000070977	protein_coding	23/35	3216 3216 1072	gcC/gcT	1	HGNC	HGNC:8064	0.247
rs324873874	1	271180600	T	C	27	3	19	11	0.0303414	1	0.0209285	0.909274	C	synonymous_variant	LOW	NUP214	ENSSSCG00000005711	Transcript	ENSSSCT00000070977	protein_coding	29/35	3777 3777 1259	ttT/ttC	1	HGNC	HGNC:8064	0.247
rs336192867	1	271180614	C	G	27	3	19	11	0.0303414	1	0.0209285	0.909274	G	missense_variant	MODERATE	NUP214	ENSSSCG00000005711	Transcript	ENSSSCT00000070977	protein_coding	29/35	3791 3791 1264	cCc/cGc	1	HGNC	HGNC:8064	0.247
rs327381009	1	271180635	C	G	27	3	19	11	0.0303414	1	0.0209285	0.909274	G	missense_variant	MODERATE	NUP214	ENSSSCG00000005711	Transcript	ENSSSCT00000070977	protein_coding	29/35	3812 3812 1271	gCa/gGa	1	HGNC	HGNC:8064	0.247
rs332879526	1	271180670	A	G	27	3	19	11	0.0303414	1	0.0209285	0.909274	G	missense_variant	MODERATE	NUP214	ENSSSCG00000005711	Transcript	ENSSSCT00000070977	protein_coding	29/35	3847 3847 1283	Acc/Gcc	1	HGNC	HGNC:8064	0.247
rs345306170	1	271180687	C	T	27	3	19	11	0.0303414	1	0.0209285	0.909274	T	synonymous_variant	LOW	NUP214	ENSSSCG00000005711	Transcript	ENSSSCT00000070977	protein_coding	29/35	3864 3864 1288	ccC/ccT	1	HGNC	HGNC:8064	0.247
rs336819873	1	271180922	G	A	27	3	19	11	0.0303414	1	0.0209285	0.909274	A	missense_variant	MODERATE	NUP214	ENSSSCG00000005711	Transcript	ENSSSCT00000070977	protein_coding	29/35	4099 4099 1367	Ggt/Agt	1	HGNC	HGNC:8064	0.247
rs329068773	1	271181185	G	A	27	3	19	11	0.0303414	1	0.0209285	0.909274	A	synonymous_variant	LOW	NUP214	ENSSSCG00000005711	Transcript	ENSSSCT00000070977	protein_coding	29/35	4362 4362 1454	tcG/tcA	1	HGNC	HGNC:8064	0.247
rs331403072	1	271181893	A	G	27	3	19	11	0.0303414	1	0.0209285	0.909274	G	synonymous_variant	LOW	NUP214	ENSSSCG00000005711	Transcript	ENSSSCT00000070977	protein_coding	29/35	5070 5070 1690	gcA/gcG	1	HGNC	HGNC:8064	0.247
rs341758972	1	271182211	C	T	27	3	19	11	0.0303414	1	0.0209285	0.909274	T	synonymous_variant	LOW	NUP214	ENSSSCG00000005711	Transcript	ENSSSCT00000070977	protein_coding	29/35	5388 5388 1796	ttC/ttT	1	HGNC	HGNC:8064	0.247
rs343571205	1	272742417	T	C	19	11	27	3	0.0303414	1	0.0706567	0.909274	C	upstream_gene_variant	MODIFIER		ENSSSCG00000032110	Transcript	ENSSSCT00000041895	protein_coding		1195		1
rs81429315	10	10269778	T	C	3	27	11	19	0.0303414	1	0.994792	1	C	missense_variant	MODERATE	HLX	ENSSSCG00000032644	Transcript	ENSSSCT00000077647	protein_coding	5/5	2175 1661 554	gTg/gCg	1	HGNC	HGNC:4978	0.222
rs339325020	11	2783820	T	C	27	3	19	11	0.0303414	1	0.00586968	0.909274	C	synonymous_variant	LOW	MIPEP	ENSSSCG00000009290	Transcript	ENSSSCT00000091540	protein_coding	4/19	516 447 149	ctA/ctG	-1	HGNC	HGNC:7104	0.961
rs331915328	11	18399416	T	A	11	19	3	27	0.0303414	1	0.993676	1	A	3_prime_UTR_variant	MODIFIER	CAB39L	ENSSSCG00000009397	Transcript	ENSSSCT00000043747	protein_coding	9/9	1603		1	HGNC	HGNC:20290	0.915
rs338489937	15	7698719	T	C	19	11	27	3	0.0303414	1	0.00586968	0.909274	C	intron_variant	MODIFIER	GTDC1	ENSSSCG00000015670	Transcript	ENSSSCT00000038661	protein_coding				1	HGNC	HGNC:20887	0.973
rs333044549	15	33394509	C	T	19	11	27	3	0.0303414	1	0.228355	0.909274	T	5_prime_UTR_variant	MODIFIER		ENSSSCG00000023419	Transcript	ENSSSCT00000031893	protein_coding	5/18	736		1
rs321125295	2	12250783	G	C	19	11	27	3	0.0303414	1	0.0206671	0.909274	C	3_prime_UTR_variant	MODIFIER	FAM111A	ENSSSCG00000033703	Transcript	ENSSSCT00000057269	protein_coding	2/2	4726		-1	HGNC	HGNC:24725	0.239
rs340771005	2	147111071	A	G	19	11	27	3	0.0303414	1	0.0206671	0.909274	G	3_prime_UTR_variant	MODIFIER	PRELID2	ENSSSCG00000014406	Transcript	ENSSSCT00000067794	protein_coding	9/9	3524		-1	HGNC	HGNC:28306
rs318823436	2	147111690	A	G	19	11	27	3	0.0303414	1	0.0206671	0.909274	G	3_prime_UTR_variant	MODIFIER	PRELID2	ENSSSCG00000014406	Transcript	ENSSSCT00000067794	protein_coding	9/9	2905		-1	HGNC	HGNC:28306
rs326328481	3	100242506	C	A	27	3	19	11	0.0303414	1	0.00586968	0.909274	A	3_prime_UTR_variant	MODIFIER	SLC8A1	ENSSSCG00000036418	Transcript	ENSSSCT00000064033	protein_coding	8/9	3643		1	HGNC	HGNC:11068	0.362
rs331839389	3	100243165	G	A	27	3	19	11	0.0303414	1	0.0206671	0.909274	A	3_prime_UTR_variant	MODIFIER	SLC8A1	ENSSSCG00000036418	Transcript	ENSSSCT00000064033	protein_coding	8/9	4302		1	HGNC	HGNC:11068	0.362
rs344969190	3	100243596	A	C	27	3	19	11	0.0303414	1	0.00586968	0.909274	C	3_prime_UTR_variant	MODIFIER	SLC8A1	ENSSSCG00000036418	Transcript	ENSSSCT00000064033	protein_coding	9/9	4575		1	HGNC	HGNC:11068	0.362
rs81214309	3	102797527	C	T	27	3	19	11	0.0303414	1	0.00586968	0.909274	T	synonymous_variant	LOW	QPCT	ENSSSCG00000008491	Transcript	ENSSSCT00000041233	protein_coding	6/7	739 669 223	caG/caA	-1	HGNC	HGNC:9753	0.876
rs336180166	3	102941720	A	C	27	3	19	11	0.0303414	1	0.00586968	0.909274	C	intron_variant	MODIFIER	NDUFAF7	ENSSSCG00000008494	Transcript	ENSSSCT00000076787	protein_coding				-1	HGNC	HGNC:28816
rs325507787	3	102941750	A	C	27	3	19	11	0.0303414	1	0.00586968	0.909274	C	intron_variant	MODIFIER	NDUFAF7	ENSSSCG00000008494	Transcript	ENSSSCT00000076787	protein_coding				-1	HGNC	HGNC:28816
rs325152386	3	102943045	G	A	27	3	19	11	0.0303414	1	0.00586968	0.909274	A	intron_variant	MODIFIER	NDUFAF7	ENSSSCG00000008494	Transcript	ENSSSCT00000076787	protein_coding				-1	HGNC	HGNC:28816
rs55618750	3	102943382	A	G	27	3	19	11	0.0303414	1	0.00586968	0.909274	G	intron_variant	MODIFIER	NDUFAF7	ENSSSCG00000008494	Transcript	ENSSSCT00000076787	protein_coding				-1	HGNC	HGNC:28816
rs337949869	3	102966481	T	C	27	3	19	11	0.0303414	1	0.00586968	0.909274	C	upstream_gene_variant	MODIFIER	NDUFAF7	ENSSSCG00000008494	Transcript	ENSSSCT00000076787	protein_coding		2316		-1	HGNC	HGNC:28816
rs81374647	3	102982575	A	C	27	3	19	11	0.0303414	1	0.00586968	0.909274	C	3_prime_UTR_variant	MODIFIER		ENSSSCG00000039004	Transcript	ENSSSCT00000051212	protein_coding	6/6	3591		-1
rs340284346	3	102983739	G	A	27	3	19	11	0.0303414	1	0.00586968	0.909274	A	3_prime_UTR_variant	MODIFIER		ENSSSCG00000039004	Transcript	ENSSSCT00000051212	protein_coding	6/6	2427		-1
rs336098704	3	102985298	T	A	27	3	19	11	0.0303414	1	0.00586968	0.909274	A	3_prime_UTR_variant	MODIFIER		ENSSSCG00000039004	Transcript	ENSSSCT00000051212	protein_coding	6/6	868		-1
rs341300646	3	103111894	C	T	27	3	19	11	0.0303414	1	0.00586968	0.909274	T	upstream_gene_variant	MODIFIER	GPATCH11	ENSSSCG00000008497	Transcript	ENSSSCT00000089218	protein_coding		4425		-1	HGNC	HGNC:26768
rs335150287	3	103211282	C	T	27	3	19	11	0.0303414	1	0.00586968	0.909274	T	synonymous_variant	LOW	HEATR5B	ENSSSCG00000008498	Transcript	ENSSSCT00000039767	protein_coding	30/35	4946 4864 1622	Cta/Tta	1	HGNC	HGNC:29273	0.834
rs3474092622	4	122238144	T	C	27	3	19	11	0.0303414	1	0.228355	0.909274	C	missense_variant	MODERATE	TLCD4	ENSSSCG00000039854	Transcript	ENSSSCT00000061599	protein_coding	8/8	984 688 230	Atc/Gtc	-1	HGNC	HGNC:26477
rs3474628821	4	122238259	C	G	27	3	19	11	0.0303414	1	0.228355	0.909274	G	synonymous_variant	LOW	TLCD4	ENSSSCG00000039854	Transcript	ENSSSCT00000061599	protein_coding	8/8	869 573 191	ctG/ctC	-1	HGNC	HGNC:26477
rs321367764	4	122457591	T	C	27	3	19	11	0.0303414	1	0.374364	0.909274	C	downstream_gene_variant	MODIFIER	ALG14	ENSSSCG00000006885	Transcript	ENSSSCT00000064305	protein_coding		169		1	HGNC	HGNC:28287	0.41
rs80986419	4	125264667	C	T	3	27	11	19	0.0303414	1	0.00586968	0.909274	T	synonymous_variant	LOW	TGFBR3	ENSSSCG00000006911	Transcript	ENSSSCT00000087645	protein_coding	5/18	1011 1011 337	caC/caT	1	HGNC	HGNC:11774	0.283
rs3476144259	5	17485400	G	A	11	19	3	27	0.0303414	1	0.00586968	0.909274	A	synonymous_variant	LOW	KRT80	ENSSSCG00000040636	Transcript	ENSSSCT00000049866	protein_coding	8/9	1773 1131 377	gaC/gaT	-1	HGNC	HGNC:27056	0.0889
rs3475178084	5	17485469	T	C	11	19	3	27	0.0303414	1	0.00586968	0.909274	C	synonymous_variant	LOW	KRT80	ENSSSCG00000040636	Transcript	ENSSSCT00000049866	protein_coding	8/9	1704 1062 354	cgA/cgG	-1	HGNC	HGNC:27056	0.0889
rs322342616	5	74502730	C	A	19	11	27	3	0.0303414	1	0.374364	0.909274	A	downstream_gene_variant	MODIFIER	ADAMTS20	ENSSSCG00000000795	Transcript	ENSSSCT00000051578	protein_coding		2638		-1	HGNC	HGNC:17178	0.85
rs1108885363	6	91109549	G	A	27	3	19	11	0.0303414	1	0.00586968	0.909274	A	non_coding_transcript_exon_variant	MODIFIER		ENSSSCG00000049071	Transcript	ENSSSCT00000084663	lncRNA	3/3	408		-1
rs3473526441	6	92441513	G	A	27	3	19	11	0.0303414	1	0.00586968	0.909274	A	3_prime_UTR_variant	MODIFIER	STK40	ENSSSCG00000036832	Transcript	ENSSSCT00000051635	protein_coding	11/12	3299		-1	HGNC	HGNC:21373	0.171
rs323960150	6	164856117	A	G	27	3	19	11	0.0303414	1	0.0206671	0.909274	G	downstream_gene_variant	MODIFIER	ATPAF1	ENSSSCG00000038657	Transcript	ENSSSCT00000089645	protein_coding		50		1	HGNC	HGNC:18803
rs706056407	6	164856151	T	C	27	3	19	11	0.0303414	1	0.0206671	0.909274	C	downstream_gene_variant	MODIFIER	ATPAF1	ENSSSCG00000038657	Transcript	ENSSSCT00000089645	protein_coding		84		1	HGNC	HGNC:18803
rs342249487	6	164856368	G	A	27	3	19	11	0.0303414	1	0.0206671	0.909274	A	downstream_gene_variant	MODIFIER	ATPAF1	ENSSSCG00000038657	Transcript	ENSSSCT00000089645	protein_coding		301		1	HGNC	HGNC:18803
rs339522800	6	164856394	A	C	27	3	19	11	0.0303414	1	0.0206671	0.909274	C	downstream_gene_variant	MODIFIER	ATPAF1	ENSSSCG00000038657	Transcript	ENSSSCT00000089645	protein_coding		327		1	HGNC	HGNC:18803
rs331423155	6	164856400	C	T	27	3	19	11	0.0303414	1	0.0206671	0.909274	T	downstream_gene_variant	MODIFIER	ATPAF1	ENSSSCG00000038657	Transcript	ENSSSCT00000089645	protein_coding		333		1	HGNC	HGNC:18803
rs340782839	6	164856455	G	A	27	3	19	11	0.0303414	1	0.0206671	0.909274	A	downstream_gene_variant	MODIFIER	ATPAF1	ENSSSCG00000038657	Transcript	ENSSSCT00000089645	protein_coding		388		1	HGNC	HGNC:18803
rs318932991	6	164856572	T	A	27	3	19	11	0.0303414	1	0.0206671	0.909274	A	downstream_gene_variant	MODIFIER	ATPAF1	ENSSSCG00000038657	Transcript	ENSSSCT00000089645	protein_coding		505		1	HGNC	HGNC:18803
rs345581191	6	164856831	A	G	27	3	19	11	0.0303414	1	0.0206671	0.909274	G	downstream_gene_variant	MODIFIER	ATPAF1	ENSSSCG00000038657	Transcript	ENSSSCT00000089645	protein_coding		764		1	HGNC	HGNC:18803
rs700149848	6	164857123	G	A	27	3	19	11	0.0303414	1	0.0206671	0.909274	A	downstream_gene_variant	MODIFIER	ATPAF1	ENSSSCG00000038657	Transcript	ENSSSCT00000089645	protein_coding		1056		1	HGNC	HGNC:18803
rs330246791	6	164857527	G	A	27	3	19	11	0.0303414	1	0.0206671	0.909274	A	downstream_gene_variant	MODIFIER	ATPAF1	ENSSSCG00000038657	Transcript	ENSSSCT00000089645	protein_coding		1460		1	HGNC	HGNC:18803
rs319009167	6	164857707	C	T	27	3	19	11	0.0303414	1	0.0206671	0.909274	T	downstream_gene_variant	MODIFIER	ATPAF1	ENSSSCG00000038657	Transcript	ENSSSCT00000089645	protein_coding		1640		1	HGNC	HGNC:18803
rs693064984	6	164857796	G	A	27	3	19	11	0.0303414	1	0.0206671	0.909274	A	downstream_gene_variant	MODIFIER	ATPAF1	ENSSSCG00000038657	Transcript	ENSSSCT00000089645	protein_coding		1729		1	HGNC	HGNC:18803
rs327556548	6	164857846	G	A	27	3	19	11	0.0303414	1	0.0206671	0.909274	A	downstream_gene_variant	MODIFIER	ATPAF1	ENSSSCG00000038657	Transcript	ENSSSCT00000089645	protein_coding		1779		1	HGNC	HGNC:18803
rs335653986	6	164857915	T	C	27	3	19	11	0.0303414	1	0.0206671	0.909274	C	downstream_gene_variant	MODIFIER	ATPAF1	ENSSSCG00000038657	Transcript	ENSSSCT00000089645	protein_coding		1848		1	HGNC	HGNC:18803
rs344938323	6	164858008	A	G	27	3	19	11	0.0303414	1	0.0206671	0.909274	G	downstream_gene_variant	MODIFIER	ATPAF1	ENSSSCG00000038657	Transcript	ENSSSCT00000089645	protein_coding		1941		1	HGNC	HGNC:18803
rs343111251	6	164858136	T	C	27	3	19	11	0.0303414	1	0.0206671	0.909274	C	downstream_gene_variant	MODIFIER	ATPAF1	ENSSSCG00000038657	Transcript	ENSSSCT00000089645	protein_coding		2069		1	HGNC	HGNC:18803
rs334918756	6	164858184	T	C	27	3	19	11	0.0303414	1	0.0206671	0.909274	C	downstream_gene_variant	MODIFIER	ATPAF1	ENSSSCG00000038657	Transcript	ENSSSCT00000089645	protein_coding		2117		1	HGNC	HGNC:18803
rs323672186	6	164858192	G	T	27	3	19	11	0.0303414	1	0.0206671	0.909274	T	downstream_gene_variant	MODIFIER	ATPAF1	ENSSSCG00000038657	Transcript	ENSSSCT00000089645	protein_coding		2125		1	HGNC	HGNC:18803
rs698176353	6	164858198	C	T	27	3	19	11	0.0303414	1	0.0206671	0.909274	T	downstream_gene_variant	MODIFIER	ATPAF1	ENSSSCG00000038657	Transcript	ENSSSCT00000089645	protein_coding		2131		1	HGNC	HGNC:18803
rs339821688	6	164858206	C	A	27	3	19	11	0.0303414	1	0.0206671	0.909274	A	downstream_gene_variant	MODIFIER	ATPAF1	ENSSSCG00000038657	Transcript	ENSSSCT00000089645	protein_coding		2139		1	HGNC	HGNC:18803
rs332168470	6	164858235	G	A	27	3	19	11	0.0303414	1	0.0206671	0.909274	A	downstream_gene_variant	MODIFIER	ATPAF1	ENSSSCG00000038657	Transcript	ENSSSCT00000089645	protein_coding		2168		1	HGNC	HGNC:18803
rs324398265	6	164858306	T	G	27	3	19	11	0.0303414	1	0.0206671	0.909274	G	downstream_gene_variant	MODIFIER	ATPAF1	ENSSSCG00000038657	Transcript	ENSSSCT00000089645	protein_coding		2239		1	HGNC	HGNC:18803
rs343478860	6	164858328	A	T	27	3	19	11	0.0303414	1	0.0206671	0.909274	T	downstream_gene_variant	MODIFIER	ATPAF1	ENSSSCG00000038657	Transcript	ENSSSCT00000089645	protein_coding		2261		1	HGNC	HGNC:18803
rs341146381	6	164858462	G	C	27	3	19	11	0.0303414	1	0.0206671	0.909274	C	downstream_gene_variant	MODIFIER	ATPAF1	ENSSSCG00000038657	Transcript	ENSSSCT00000089645	protein_coding		2395		1	HGNC	HGNC:18803
rs332736134	6	164858601	C	T	27	3	19	11	0.0303414	1	0.0206671	0.909274	T	downstream_gene_variant	MODIFIER	ATPAF1	ENSSSCG00000038657	Transcript	ENSSSCT00000089645	protein_coding		2534		1	HGNC	HGNC:18803
rs320582817	6	164858624	A	T	27	3	19	11	0.0303414	1	0.0206671	0.909274	T	downstream_gene_variant	MODIFIER	ATPAF1	ENSSSCG00000038657	Transcript	ENSSSCT00000089645	protein_coding		2557		1	HGNC	HGNC:18803
rs322009531	7	93140266	G	A	27	3	19	11	0.0303414	1	0.0206671	0.909274	A	intron_variant	MODIFIER	SLC39A9	ENSSSCG00000028600	Transcript	ENSSSCT00000074491	protein_coding				1	HGNC	HGNC:20182	0.478
rs341498204	7	93140359	A	G	27	3	19	11	0.0303414	1	0.0206671	0.909274	G	intron_variant	MODIFIER	SLC39A9	ENSSSCG00000028600	Transcript	ENSSSCT00000074491	protein_coding				1	HGNC	HGNC:20182	0.478
rs318724062	7	93141185	A	G	27	3	19	11	0.0303414	1	0.0206671	0.909274	G	intron_variant	MODIFIER	SLC39A9	ENSSSCG00000028600	Transcript	ENSSSCT00000074491	protein_coding				1	HGNC	HGNC:20182	0.478
rs3470803083	8	129996643	C	A	11	19	3	27	0.0303414	1	0.9942	1	A	synonymous_variant	LOW	TIGD2	ENSSSCG00000032541	Transcript	ENSSSCT00000084264	protein_coding	4/4	820 183 61	ccG/ccT	-1	HGNC	HGNC:18333	0.689
rs323724209	9	9336203	T	G	3	27	11	19	0.0303414	1	0.993676	1	G	downstream_gene_variant	MODIFIER	NEU3	ENSSSCG00000021638	Transcript	ENSSSCT00000039518	protein_coding		1285		1	HGNC	HGNC:7760	0.373
rs695760006	9	19555267	C	T	27	3	19	11	0.0303414	1	0.374364	0.909274	T	3_prime_UTR_variant	MODIFIER	TMEM126B	ENSSSCG00000014905	Transcript	ENSSSCT00000080002	protein_coding	6/6	1060		1			0.918
rs321981633	9	72368656	A	G	27	3	19	11	0.0303414	1	0.00586968	0.909274	G	downstream_gene_variant	MODIFIER	GATAD1	ENSSSCG00000031835	Transcript	ENSSSCT00000060180	protein_coding		49		1	HGNC	HGNC:29941	0.116
rs326426169	9	72472287	C	T	27	3	19	11	0.0303414	1	0.0206671	0.909274	T	intron_variant	MODIFIER	FAM133B	ENSSSCG00000045005	Transcript	ENSSSCT00000087764	protein_coding				-1	HGNC	HGNC:28629	0.804
rs319644633	9	72514932	G	A	27	3	19	11	0.0303414	1	0.00586968	0.909274	A	downstream_gene_variant	MODIFIER	CDK6	ENSSSCG00000040183	Transcript	ENSSSCT00000035327	protein_coding		3169		-1	HGNC	HGNC:1777	0.125
rs341228106	X	97530759	C	T	27	3	19	11	0.0303414	1	0.120323	0.909274	T	3_prime_UTR_variant	MODIFIER	LONRF3	ENSSSCG00000012631	Transcript	ENSSSCT00000035094	protein_coding	11/11	3722		1	HGNC	HGNC:21152	0.214
rs325490225	X	97531768	A	G	27	3	19	11	0.0303414	1	0.120323	0.909274	G	downstream_gene_variant	MODIFIER	LONRF3	ENSSSCG00000012631	Transcript	ENSSSCT00000035094	protein_coding		656		1	HGNC	HGNC:21152	0.214
rs793218261	X	97533135	G	A	27	3	19	11	0.0303414	1	0.120323	0.909274	A	downstream_gene_variant	MODIFIER	LONRF3	ENSSSCG00000012631	Transcript	ENSSSCT00000035094	protein_coding		2023		1	HGNC	HGNC:21152	0.214
rs337463532	X	98037078	T	C	27	3	19	11	0.0303414	1	0.120323	0.909274	C	downstream_gene_variant	MODIFIER	SEPTIN6	ENSSSCG00000012619	Transcript	ENSSSCT00000089642	protein_coding		4870		-1	HGNC	HGNC:15848
rs319291398	1	175273657	T	C	14	16	23	7	0.0325942	1	0.257675	0.909274	C	3_prime_UTR_variant	MODIFIER	TOGARAM1	ENSSSCG00000027765	Transcript	ENSSSCT00000054357	protein_coding	20/20	5791		1	HGNC	HGNC:19959
rs320882833	1	271397477	C	A	7	23	16	14	0.0325942	1	0.0619733	0.909274	A	synonymous_variant	LOW	PRRC2B	ENSSSCG00000005715	Transcript	ENSSSCT00000081880	protein_coding	12/29	1802 1572 524	gcC/gcA	1	HGNC	HGNC:28121
rs335939410	1	271397582	C	T	7	23	16	14	0.0325942	1	0.0619733	0.909274	T	synonymous_variant	LOW	PRRC2B	ENSSSCG00000005715	Transcript	ENSSSCT00000081880	protein_coding	12/29	1907 1677 559	tcC/tcT	1	HGNC	HGNC:28121
rs331524403	1	271407497	A	G	7	23	16	14	0.0325942	1	0.0619733	0.909274	G	synonymous_variant	LOW	PRRC2B	ENSSSCG00000005715	Transcript	ENSSSCT00000081880	protein_coding	15/29	2450 2220 740	caA/caG	1	HGNC	HGNC:28121
rs343959683	1	271408507	C	T	7	23	16	14	0.0325942	1	0.0619733	0.909274	T	intron_variant	MODIFIER	PRRC2B	ENSSSCG00000005715	Transcript	ENSSSCT00000081880	protein_coding				1	HGNC	HGNC:28121
rs1112474571	10	63584200	T	C	7	23	16	14	0.0325942	1	0.0957179	0.909274	C	downstream_gene_variant	MODIFIER	ATP5F1C	ENSSSCG00000034086	Transcript	ENSSSCT00000057096	protein_coding		86		-1	HGNC	HGNC:833
rs344189312	13	22793913	C	T	7	23	16	14	0.0325942	1	0.0644249	0.909274	T	synonymous_variant	LOW	CTDSPL	ENSSSCG00000028740	Transcript	ENSSSCT00000088990	protein_coding	2/7	204 180 60	ggC/ggT	1	HGNC	HGNC:16890	0.611
rs342350806	13	88980005	T	C	23	7	14	16	0.0325942	1	0.257675	0.909274	C	3_prime_UTR_variant	MODIFIER	AGTR1	ENSSSCG00000011695	Transcript	ENSSSCT00000034453	protein_coding	3/3	2178		1	HGNC	HGNC:336	0.821
rs692306132	16	73328157	A	G	23	7	14	16	0.0325942	1	0.0737087	0.909274	G	3_prime_UTR_variant	MODIFIER	SEMA5A	ENSSSCG00000017095	Transcript	ENSSSCT00000069586	protein_coding	28/28	4558		1	HGNC	HGNC:10736	0.632
rs81462741	16	73328177	A	G	23	7	14	16	0.0325942	1	0.0737087	0.909274	G	3_prime_UTR_variant	MODIFIER	SEMA5A	ENSSSCG00000017095	Transcript	ENSSSCT00000069586	protein_coding	28/28	4578		1	HGNC	HGNC:10736	0.632
rs81462742	16	73329209	A	G	16	14	7	23	0.0325942	1	0.0527263	0.909274	G	downstream_gene_variant	MODIFIER	SEMA5A	ENSSSCG00000017095	Transcript	ENSSSCT00000069586	protein_coding		199		1	HGNC	HGNC:10736	0.632
rs323982290	16	73335474	G	A	16	14	7	23	0.0325942	1	0.0737087	0.909274	A	intergenic_variant	MODIFIER
rs343767137	2	12268974	C	T	23	7	14	16	0.0325942	1	0.0737087	0.909274	T	missense_variant	MODERATE	FAM111B	ENSSSCG00000013147	Transcript	ENSSSCT00000014367	protein_coding	4/4	2534 2078 693	cGg/cAg	-1	HGNC	HGNC:24200	0.544
rs329039532	3	5394974	A	G	14	16	23	7	0.0325942	1	0.147399	0.909274	G	synonymous_variant	LOW	LMTK2	ENSSSCG00000007599	Transcript	ENSSSCT00000008339	protein_coding	11/14	1527 1224 408	caA/caG	1	HGNC	HGNC:17880	0.103
rs3474317017	4	122237051	C	A	14	16	23	7	0.0325942	1	0.147399	0.909274	A	3_prime_UTR_variant	MODIFIER	TLCD4	ENSSSCG00000039854	Transcript	ENSSSCT00000061599	protein_coding	8/8	2077		-1	HGNC	HGNC:26477
rs342811596	6	51178156	G	A	23	7	14	16	0.0325942	1	0.0562674	0.909274	A	3_prime_UTR_variant	MODIFIER		ENSSSCG00000003079	Transcript	ENSSSCT00000084094	protein_coding	9/9	3769		1
rs323959495	6	63611521	A	G	7	23	16	14	0.0325942	1	0.99338	1	G	intron_variant	MODIFIER	UBE2J2	ENSSSCG00000003334	Transcript	ENSSSCT00000083860	protein_coding				-1	HGNC	HGNC:19268	0.304
rs339101472	6	83553720	G	A	7	23	16	14	0.0325942	1	0.992519	1	A	3_prime_UTR_variant	MODIFIER	PDIK1L	ENSSSCG00000030660	Transcript	ENSSSCT00000041960	protein_coding	3/3	3554		1	HGNC	HGNC:18981	0.134
rs3475681488	6	83591698	A	G	23	7	14	16	0.0325942	1	0.147399	0.909274	G	upstream_gene_variant	MODIFIER	C1orf232	ENSSSCG00000041671	Transcript	ENSSSCT00000087665	protein_coding		2145		-1	HGNC	HGNC:53426
rs323519502	9	20488516	C	T	23	7	14	16	0.0325942	1	0.0562674	0.909274	T	5_prime_UTR_variant	MODIFIER	ME3	ENSSSCG00000014919	Transcript	ENSSSCT00000084182	protein_coding	6/14	3063		-1	HGNC	HGNC:6985	0.799
rs693937678	9	20488594	G	A	23	7	14	16	0.0325942	1	0.0562674	0.909274	A	5_prime_UTR_variant	MODIFIER	ME3	ENSSSCG00000014919	Transcript	ENSSSCT00000084182	protein_coding	6/14	2985		-1	HGNC	HGNC:6985	0.799
rs339095605	9	46347139	G	A	14	16	23	7	0.0325942	1	0.06135	0.909274	A	downstream_gene_variant	MODIFIER	ABCG4	ENSSSCG00000015113	Transcript	ENSSSCT00000089818	protein_coding		151		1	HGNC	HGNC:13884
rs338137192	X	98035356	G	A	7	23	16	14	0.0325942	1	0.0957179	0.909274	A	intron_variant	MODIFIER	SEPTIN6	ENSSSCG00000012619	Transcript	ENSSSCT00000082303	protein_coding				-1	HGNC	HGNC:15848
rs322253511	1	7692410	A	T	22	8	13	17	0.0352174	1	0.00774247	0.909274	T	downstream_gene_variant	MODIFIER	SOD2	ENSSSCG00000040317	Transcript	ENSSSCT00000085693	protein_coding		3530		1			0.668
rs322400371	1	175166160	T	A	13	17	22	8	0.0352174	1	0.219503	0.909274	A	3_prime_UTR_variant	MODIFIER	KLHL28	ENSSSCG00000004996	Transcript	ENSSSCT00000039734	protein_coding	6/6	4554		-1	HGNC	HGNC:19741	0.2
rs55619021	1	175317602	G	A	13	17	22	8	0.0352174	1	0.219503	0.909274	A	downstream_gene_variant	MODIFIER	PRPF39	ENSSSCG00000004997	Transcript	ENSSSCT00000065682	protein_coding		308		1	HGNC	HGNC:20314	0.319
rs328184775	1	251427420	A	G	22	8	13	17	0.0352174	1	0.0442782	0.909274	G	synonymous_variant	LOW	SVEP1	ENSSSCG00000005455	Transcript	ENSSSCT00000065911	protein_coding	30/47	5152 4914 1638	gcT/gcC	-1	HGNC	HGNC:15985	0.325
rs335421180	1	273101924	T	C	13	17	22	8	0.0352174	1	0.0223698	0.909274	C	3_prime_UTR_variant	MODIFIER	MYMK	ENSSSCG00000022891	Transcript	ENSSSCT00000030986	protein_coding	5/5	973		-1	HGNC	HGNC:33778
rs325842414	1	273101954	T	C	13	17	22	8	0.0352174	1	0.0223698	0.909274	C	3_prime_UTR_variant	MODIFIER	MYMK	ENSSSCG00000022891	Transcript	ENSSSCT00000030986	protein_coding	5/5	943		-1	HGNC	HGNC:33778
rs322066042	11	4960996	T	C	17	13	8	22	0.0352174	1	0.0596242	0.909274	C	3_prime_UTR_variant	MODIFIER	LNX2	ENSSSCG00000009308	Transcript	ENSSSCT00000010196	protein_coding	12/12	3660		-1	HGNC	HGNC:20421	0.629
rs80905121	13	26352325	A	G	17	13	8	22	0.0352174	1	0.0596242	0.909274	G	intron_variant	MODIFIER	ZNF662	ENSSSCG00000011292	Transcript	ENSSSCT00000083154	protein_coding				1	HGNC	HGNC:31930	0.949
rs81448232	13	134101632	T	C	17	13	8	22	0.0352174	1	0.0428866	0.909274	C	5_prime_UTR_variant	MODIFIER	TNK2	ENSSSCG00000011849	Transcript	ENSSSCT00000065439	protein_coding	1/14	1152		1	HGNC	HGNC:19297	0.779
rs318290939	13	134106556	C	T	17	13	8	22	0.0352174	1	0.0428866	0.909274	T	synonymous_variant	LOW	TNK2	ENSSSCG00000011849	Transcript	ENSSSCT00000065439	protein_coding	3/14	1519 306 102	tgC/tgT	1	HGNC	HGNC:19297	0.779
rs81448216	13	134113112	T	C	17	13	8	22	0.0352174	1	0.0428866	0.909274	C	synonymous_variant	LOW	TNK2	ENSSSCG00000011849	Transcript	ENSSSCT00000065439	protein_coding	9/14	2539 1326 442	aaT/aaC	1	HGNC	HGNC:19297	0.779
rs81448215	13	134113115	C	T	17	13	8	22	0.0352174	1	0.0428866	0.909274	T	synonymous_variant	LOW	TNK2	ENSSSCG00000011849	Transcript	ENSSSCT00000065439	protein_coding	9/14	2542 1329 443	gaC/gaT	1	HGNC	HGNC:19297	0.779
rs319558187	15	118627496	G	C	13	17	22	8	0.0352174	1	0.0442782	0.909274	C	upstream_gene_variant	MODIFIER	SMARCAL1	ENSSSCG00000035501	Transcript	ENSSSCT00000055777	protein_coding		1742		1	HGNC	HGNC:11102	0.0643
rs81212755	16	72194151	T	C	17	13	8	22	0.0352174	1	0.0442782	0.909274	C	synonymous_variant	LOW	CMBL	ENSSSCG00000039763	Transcript	ENSSSCT00000055010	protein_coding	4/7	539 279 93	acT/acC	1	HGNC	HGNC:25090	0.736
rs690426365	16	72204218	A	G	17	13	8	22	0.0352174	1	0.0442782	0.909274	G	downstream_gene_variant	MODIFIER	CCT5	ENSSSCG00000024126	Transcript	ENSSSCT00000087752	protein_coding		3794		-1	HGNC	HGNC:1618	0.0744
rs345386734	2	103403133	A	C	22	8	13	17	0.0352174	1	0.0442782	0.909274	C	synonymous_variant	LOW	ERAP1	ENSSSCG00000014171	Transcript	ENSSSCT00000034643	protein_coding	4/19	627 627 209	gcT/gcG	-1	HGNC	HGNC:18173	0.999
3:126365036_G/A	3	126365036	G	A	17	13	8	22	0.0352174	1	0.993674	1	A	synonymous_variant	LOW		ENSSSCG00000031741	Transcript	ENSSSCT00000082415	protein_coding	1/11	129 78 26	agC/agT	-1
rs1109617537	4	19874170	T	G	13	17	22	8	0.0352174	1	0.0596242	0.909274	G	intron_variant&non_coding_transcript_variant	MODIFIER		ENSSSCG00000049968	Transcript	ENSSSCT00000087558	lncRNA				-1
rs319982443	6	72363708	G	A	22	8	13	17	0.0352174	1	0.118177	0.909274	A	synonymous_variant	LOW	VPS13D	ENSSSCG00000003438	Transcript	ENSSSCT00000064371	protein_coding	44/68	9239 9063 3021	ctG/ctA	1	HGNC	HGNC:23595	0.655
rs325616984	6	72363715	C	A	22	8	13	17	0.0352174	1	0.118177	0.909274	A	synonymous_variant	LOW	VPS13D	ENSSSCG00000003438	Transcript	ENSSSCT00000064371	protein_coding	44/68	9246 9070 3024	Cgg/Agg	1	HGNC	HGNC:23595	0.655
rs699281059	6	80477581	C	T	8	22	17	13	0.0352174	1	0.0442782	0.909274	T	synonymous_variant	LOW	ZBTB40	ENSSSCG00000026276	Transcript	ENSSSCT00000030884	protein_coding	14/18	2928 2928 976	tcC/tcT	1	HGNC	HGNC:29045	0.524
rs327101602	6	98715114	T	C	13	17	22	8	0.0352174	1	0.0596242	0.909274	C	missense_variant	MODERATE	ANKRD12	ENSSSCG00000003682	Transcript	ENSSSCT00000063849	protein_coding	8/12	5095 4753 1585	Agc/Ggc	-1	HGNC	HGNC:29135	0.59
rs334387667	6	165070526	A	G	13	17	22	8	0.0352174	1	0.118177	0.909274	G	synonymous_variant	LOW	FAAH	ENSSSCG00000003901	Transcript	ENSSSCT00000090938	protein_coding	4/14	870 414 138	ccT/ccC	-1	HGNC	HGNC:3553	0.812
rs333530218	6	165093665	G	T	13	17	22	8	0.0352174	1	0.118177	0.909274	T	downstream_gene_variant	MODIFIER	NSUN4	ENSSSCG00000038280	Transcript	ENSSSCT00000049678	protein_coding		333		-1	HGNC	HGNC:31802	0.906
rs324322743	6	165093921	G	A	13	17	22	8	0.0352174	1	0.118177	0.909274	A	downstream_gene_variant	MODIFIER	NSUN4	ENSSSCG00000038280	Transcript	ENSSSCT00000049678	protein_coding		77		-1	HGNC	HGNC:31802	0.906
rs81491805	6	165093964	C	T	13	17	22	8	0.0352174	1	0.118177	0.909274	T	downstream_gene_variant	MODIFIER	NSUN4	ENSSSCG00000038280	Transcript	ENSSSCT00000049678	protein_coding		34		-1	HGNC	HGNC:31802	0.906
rs81394010	6	165094105	C	T	13	17	22	8	0.0352174	1	0.118177	0.909274	T	3_prime_UTR_variant	MODIFIER	NSUN4	ENSSSCG00000038280	Transcript	ENSSSCT00000049678	protein_coding	10/10	2202		-1	HGNC	HGNC:31802	0.906
rs81394009	6	165094122	T	C	13	17	22	8	0.0352174	1	0.118177	0.909274	C	3_prime_UTR_variant	MODIFIER	NSUN4	ENSSSCG00000038280	Transcript	ENSSSCT00000049678	protein_coding	10/10	2185		-1	HGNC	HGNC:31802	0.906
rs325178408	6	165094230	C	G	13	17	22	8	0.0352174	1	0.118177	0.909274	G	3_prime_UTR_variant	MODIFIER	NSUN4	ENSSSCG00000038280	Transcript	ENSSSCT00000049678	protein_coding	10/10	2077		-1	HGNC	HGNC:31802	0.906
rs81394008	6	165094374	C	T	13	17	22	8	0.0352174	1	0.118177	0.909274	T	3_prime_UTR_variant	MODIFIER	NSUN4	ENSSSCG00000038280	Transcript	ENSSSCT00000049678	protein_coding	10/10	1933		-1	HGNC	HGNC:31802	0.906
rs81394007	6	165094477	A	G	13	17	22	8	0.0352174	1	0.118177	0.909274	G	3_prime_UTR_variant	MODIFIER	NSUN4	ENSSSCG00000038280	Transcript	ENSSSCT00000049678	protein_coding	10/10	1830		-1	HGNC	HGNC:31802	0.906
rs342273410	6	165094703	C	T	13	17	22	8	0.0352174	1	0.118177	0.909274	T	3_prime_UTR_variant	MODIFIER	NSUN4	ENSSSCG00000038280	Transcript	ENSSSCT00000049678	protein_coding	10/10	1604		-1	HGNC	HGNC:31802	0.906
rs81394006	6	165094867	G	T	13	17	22	8	0.0352174	1	0.118177	0.909274	T	synonymous_variant	LOW	NSUN4	ENSSSCG00000038280	Transcript	ENSSSCT00000049678	protein_coding	10/10	1440 1047 349	acC/acA	-1	HGNC	HGNC:31802	0.906
rs328541356	6	165114556	T	C	13	17	22	8	0.0352174	1	0.118177	0.909274	C	downstream_gene_variant	MODIFIER		ENSSSCG00000045959	Transcript	ENSSSCT00000075050	protein_coding		738		-1
rs81393988	6	165148643	C	T	13	17	22	8	0.0352174	1	0.118177	0.909274	T	downstream_gene_variant	MODIFIER	RAD54L	ENSSSCG00000003905	Transcript	ENSSSCT00000059309	protein_coding		4335		-1			0.16
rs81212331	6	165154106	G	T	13	17	22	8	0.0352174	1	0.118177	0.909274	T	intron_variant	MODIFIER	RAD54L	ENSSSCG00000003905	Transcript	ENSSSCT00000059309	protein_coding				-1			0.16
rs81212332	6	165154887	A	G	13	17	22	8	0.0352174	1	0.118177	0.909274	G	3_prime_UTR_variant	MODIFIER	RAD54L	ENSSSCG00000003905	Transcript	ENSSSCT00000059309	protein_coding	19/20	4855		-1			0.16
rs10720121	6	165156252	G	A	13	17	22	8	0.0352174	1	0.118177	0.909274	A	3_prime_UTR_variant	MODIFIER	RAD54L	ENSSSCG00000003905	Transcript	ENSSSCT00000059309	protein_coding	18/20	3606		-1			0.16
rs324414464	6	165156721	A	G	13	17	22	8	0.0352174	1	0.118177	0.909274	G	3_prime_UTR_variant	MODIFIER	RAD54L	ENSSSCG00000003905	Transcript	ENSSSCT00000059309	protein_coding	18/20	3137		-1			0.16
7:20863258_T/C	7	20863258	T	C	13	17	22	8	0.0352174	1	0.993834	1	C	intron_variant	MODIFIER	H2AC6	ENSSSCG00000033606	Transcript	ENSSSCT00000073859	protein_coding				1	HGNC	HGNC:4733
rs696568915	7	24975661	C	T	13	17	22	8	0.0352174	1	0.0453587	0.909274	T	missense_variant	MODERATE	SLA-DQB1	ENSSSCG00000001457	Transcript	ENSSSCT00000085744	protein_coding	2/5	178 178 60	Gcc/Acc	-1	EntrezGene	EntrezGene
rs338758318	7	92901553	C	T	8	22	17	13	0.0352174	1	0.993184	1	T	synonymous_variant	LOW	EXD2	ENSSSCG00000002305	Transcript	ENSSSCT00000079649	protein_coding	8/11	1467 1371 457	gaC/gaT	1	HGNC	HGNC:20217	0.937
rs343897647	7	92906716	T	G	13	17	22	8	0.0352174	1	0.0428866	0.909274	G	intron_variant	MODIFIER	EXD2	ENSSSCG00000002305	Transcript	ENSSSCT00000079649	protein_coding				1	HGNC	HGNC:20217	0.937
rs332054560	8	38762859	A	G	8	22	17	13	0.0352174	1	0.99469	1	G	intron_variant	MODIFIER	OCIAD2	ENSSSCG00000008829	Transcript	ENSSSCT00000068846	protein_coding				-1	HGNC	HGNC:28685	0.809
rs328643523	8	102388186	T	C	17	13	8	22	0.0352174	1	0.0442782	0.909274	C	upstream_gene_variant	MODIFIER	ANXA5	ENSSSCG00000009097	Transcript	ENSSSCT00000084532	protein_coding		260		1	HGNC	HGNC:543	0.896
rs326883468	8	104905339	C	T	17	13	8	22	0.0352174	1	0.0428866	0.909274	T	5_prime_UTR_variant	MODIFIER	SEC24D	ENSSSCG00000009112	Transcript	ENSSSCT00000068468	protein_coding	9/24	1156		1	HGNC	HGNC:10706	0.443
rs709477093	9	19690001	G	A	22	8	13	17	0.0352174	1	0.0453587	0.909274	A	5_prime_UTR_variant	MODIFIER		ENSSSCG00000014909	Transcript	ENSSSCT00000059857	protein_coding	1/16	92		-1
rs340823455	9	19690043	T	C	22	8	13	17	0.0352174	1	0.0453587	0.909274	C	5_prime_UTR_variant	MODIFIER		ENSSSCG00000014909	Transcript	ENSSSCT00000059857	protein_coding	1/16	50		-1
rs331983836	9	67278133	A	G	22	8	13	17	0.0352174	1	0.0596242	0.909274	G	synonymous_variant	LOW	DYRK3	ENSSSCG00000015649	Transcript	ENSSSCT00000039882	protein_coding	3/3	703 408 136	agA/agG	1	HGNC	HGNC:3094	0.916
Y:3811295_T/C	Y	3811295	T	C	22	8	13	17	0.0352174	1	0.0596376	0.909274	C	downstream_gene_variant	MODIFIER		ENSSSCG00000038192	Transcript	ENSSSCT00000035619	protein_coding		874		-1
Y:3811297_T/G	Y	3811297	T	G	22	8	13	17	0.0352174	1	0.0596376	0.909274	G	downstream_gene_variant	MODIFIER		ENSSSCG00000038192	Transcript	ENSSSCT00000035619	protein_coding		872		-1
rs342270058	1	240889479	C	T	21	9	12	18	0.0369924	1	0.0312291	0.909274	T	synonymous_variant	LOW	TGFBR1	ENSSSCG00000005382	Transcript	ENSSSCT00000064097	protein_coding	3/10	304 57 19	tcC/tcT	1	HGNC	HGNC:11772	0.0543
rs339200645	11	76351815	T	C	12	18	21	9	0.0369924	1	0.0349958	0.909274	C	intron_variant&non_coding_transcript_variant	MODIFIER		ENSSSCG00000042177	Transcript	ENSSSCT00000080837	lncRNA				1
rs336918362	12	50490080	A	G	12	18	21	9	0.0369924	1	0.0349958	0.909274	G	3_prime_UTR_variant	MODIFIER	SPNS2	ENSSSCG00000017879	Transcript	ENSSSCT00000061667	protein_coding	13/13	2343		1	HGNC	HGNC:26992	0.572
rs323915012	13	3393352	T	C	12	18	21	9	0.0369924	1	0.52991	0.909274	C	upstream_gene_variant	MODIFIER	OXNAD1	ENSSSCG00000011197	Transcript	ENSSSCT00000063662	protein_coding		2438		1	HGNC	HGNC:25128	0.589
rs334937910	13	3393355	A	C	12	18	21	9	0.0369924	1	0.52991	0.909274	C	upstream_gene_variant	MODIFIER	OXNAD1	ENSSSCG00000011197	Transcript	ENSSSCT00000063662	protein_coding		2435		1	HGNC	HGNC:25128	0.589
rs342799922	13	3393357	G	C	12	18	21	9	0.0369924	1	0.52991	0.909274	C	upstream_gene_variant	MODIFIER	OXNAD1	ENSSSCG00000011197	Transcript	ENSSSCT00000063662	protein_coding		2433		1	HGNC	HGNC:25128	0.589
rs323390741	13	61254279	T	C	21	9	12	18	0.0369924	1	0.0499353	0.909274	C	synonymous_variant	LOW	ITPR1	ENSSSCG00000023437	Transcript	ENSSSCT00000082448	protein_coding	34/64	4077 3984 1328	gcT/gcC	1	HGNC	HGNC:6180	0.0141
rs344969111	13	70404490	A	G	21	9	12	18	0.0369924	1	0.0312291	0.909274	G	synonymous_variant	LOW	TMEM43	ENSSSCG00000011603	Transcript	ENSSSCT00000087888	protein_coding	7/13	661 522 174	gcT/gcC	-1	HGNC	HGNC:28472	0.856
rs3474572643	16	72209736	C	G	12	18	21	9	0.0369924	1	0.0499353	0.909274	G	3_prime_UTR_variant	MODIFIER	CCT5	ENSSSCG00000024126	Transcript	ENSSSCT00000087752	protein_coding	11/11	3852		-1	HGNC	HGNC:1618	0.0744
rs3472498089	16	72209750	T	G	12	18	21	9	0.0369924	1	0.0499353	0.909274	G	3_prime_UTR_variant	MODIFIER	CCT5	ENSSSCG00000024126	Transcript	ENSSSCT00000087752	protein_coding	11/11	3838		-1	HGNC	HGNC:1618	0.0744
rs341308074	18	6277012	T	C	21	9	12	18	0.0369924	1	0.0431938	0.909274	C	synonymous_variant	LOW	KCNH2	ENSSSCG00000016448	Transcript	ENSSSCT00000076528	protein_coding	10/11	2549 2244 748	ccT/ccC	1	HGNC	HGNC:6251	0.000827
rs81218773	18	18337095	C	T	12	18	21	9	0.0369924	1	0.0952759	0.909274	T	synonymous_variant	LOW	MEST	ENSSSCG00000016554	Transcript	ENSSSCT00000062911	protein_coding	9/12	728 696 232	ccG/ccA	-1	HGNC	HGNC:7028	0.154
rs332667115	5	7004065	T	G	12	18	21	9	0.0369924	1	0.0394976	0.909274	G	synonymous_variant	LOW	POLR3H	ENSSSCG00000000063	Transcript	ENSSSCT00000077900	protein_coding	4/7	2166 183 61	ccT/ccG	1	HGNC	HGNC:30349	0.122
rs330813280	6	74847529	G	A	21	9	12	18	0.0369924	1	0.0349958	0.909274	A	missense_variant	MODERATE	RSC1A1	ENSSSCG00000003461	Transcript	ENSSSCT00000087169	protein_coding	9/9	1765 1528 510	Gaa/Aaa	1	EntrezGene	EntrezGene	0.915
rs333786461	6	97234274	A	G	12	18	21	9	0.0369924	1	0.065226	0.909274	G	downstream_gene_variant	MODIFIER	TUBB6	ENSSSCG00000038992	Transcript	ENSSSCT00000077649	protein_coding		898		-1	HGNC	HGNC:20776	0.287
rs3470771443	6	99216275	T	C	12	18	21	9	0.0369924	1	0.069957	0.909274	C	3_prime_UTR_variant	MODIFIER	PTPRM	ENSSSCG00000028805	Transcript	ENSSSCT00000083632	protein_coding	35/35	6429		-1	HGNC	HGNC:9675	0.421
rs3473216845	6	127895149	A	T	21	9	12	18	0.0369924	1	0.0349958	0.909274	T	intron_variant	MODIFIER	SLC66A2	ENSSSCG00000023171	Transcript	ENSSSCT00000082958	protein_coding				-1	HGNC	HGNC:26188
rs1107534828	7	58001099	G	A	21	9	12	18	0.0369924	1	0.0568423	0.909274	A	intron_variant	MODIFIER	SNX33	ENSSSCG00000001875	Transcript	ENSSSCT00000046454	protein_coding				-1	HGNC	HGNC:28468	0.471
rs339701858	9	19689879	C	T	21	9	12	18	0.0369924	1	0.0394976	0.909274	T	5_prime_UTR_variant	MODIFIER		ENSSSCG00000014909	Transcript	ENSSSCT00000059857	protein_coding	1/16	214		-1
rs335119052	9	19690143	G	C	21	9	12	18	0.0369924	1	0.0394976	0.909274	C	upstream_gene_variant	MODIFIER		ENSSSCG00000014909	Transcript	ENSSSCT00000059857	protein_coding		51		-1
rs324189139	9	46397398	C	A	12	18	21	9	0.0369924	1	0.0349958	0.909274	A	synonymous_variant	LOW	NLRX1	ENSSSCG00000044952	Transcript	ENSSSCT00000065430	protein_coding	7/9	2135 1827 609	cgC/cgA	1	HGNC	HGNC:29890	0.946
rs80815798	1	107912069	G	A	9	21	18	12	0.0369924	1	0.0428836	0.909274	A	synonymous_variant	LOW		ENSSSCG00000042703	Transcript	ENSSSCT00000076109	protein_coding	10/14	1074 1062 354	cgC/cgT	-1
rs334385971	1	219176827	G	T	18	12	9	21	0.0369924	1	0.0394976	0.909274	T	3_prime_UTR_variant	MODIFIER	VLDLR	ENSSSCG00000005229	Transcript	ENSSSCT00000075963	protein_coding	18/18	4629		-1	HGNC	HGNC:12698	0.0391
rs322934842	13	140601669	T	C	18	12	9	21	0.0369924	1	0.0349958	0.909274	C	intron_variant	MODIFIER	COX17	ENSSSCG00000011893	Transcript	ENSSSCT00000049241	protein_coding				1	HGNC	HGNC:2264	0.345
rs332254131	14	111120001	G	T	9	21	18	12	0.0369924	1	0.0394976	0.909274	T	missense_variant	MODERATE	DNMBP	ENSSSCG00000010544	Transcript	ENSSSCT00000074384	protein_coding	5/17	1059 723 241	agC/agA	-1	HGNC	HGNC:30373	0.893
rs789313029	15	562551	C	T	9	21	18	12	0.0369924	1	0.0454615	0.909274	T	synonymous_variant	LOW	NEB	ENSSSCG00000016397	Transcript	ENSSSCT00000061764	protein_coding	10/151	971 777 259	ttC/ttT	1	HGNC	HGNC:7720	0.995
rs346205552	16	73331214	A	G	18	12	9	21	0.0369924	1	0.0537599	0.909274	G	downstream_gene_variant	MODIFIER	SEMA5A	ENSSSCG00000017095	Transcript	ENSSSCT00000069586	protein_coding		2204		1	HGNC	HGNC:10736	0.632
rs323665663	16	73331222	G	A	18	12	9	21	0.0369924	1	0.0537599	0.909274	A	downstream_gene_variant	MODIFIER	SEMA5A	ENSSSCG00000017095	Transcript	ENSSSCT00000069586	protein_coding		2212		1	HGNC	HGNC:10736	0.632
rs1109108920	2	13396070	C	T	18	12	9	21	0.0369924	1	0.0349958	0.909274	T	3_prime_UTR_variant	MODIFIER	TIMM10	ENSSSCG00000039659	Transcript	ENSSSCT00000048698	protein_coding	3/3	497		1	HGNC	HGNC:11814	0.671
rs1112010366	3	17081236	T	C	18	12	9	21	0.0369924	1	0.0499353	0.909274	C	3_prime_UTR_variant	MODIFIER	RUSF1	ENSSSCG00000007753	Transcript	ENSSSCT00000090046	protein_coding	12/12	1579		1	HGNC	HGNC:25848
rs342283188	6	80843098	T	G	18	12	9	21	0.0369924	1	0.0312291	0.909274	G	3_prime_UTR_variant	MODIFIER	EPHB2	ENSSSCG00000003527	Transcript	ENSSSCT00000085751	protein_coding	16/16	3440		1	HGNC	HGNC:3393	0.112
rs333815806	6	97231004	G	A	18	12	9	21	0.0369924	1	0.065226	0.909274	A	downstream_gene_variant	MODIFIER	TUBB6	ENSSSCG00000038992	Transcript	ENSSSCT00000077649	protein_coding		4168		-1	HGNC	HGNC:20776	0.287
rs55618477	6	97231763	T	C	18	12	9	21	0.0369924	1	0.065226	0.909274	C	downstream_gene_variant	MODIFIER	TUBB6	ENSSSCG00000038992	Transcript	ENSSSCT00000077649	protein_coding		3409		-1	HGNC	HGNC:20776	0.287
rs345085985	6	164883038	A	C	9	21	18	12	0.0369924	1	0.994229	1	C	3_prime_UTR_variant	MODIFIER	MOB3C	ENSSSCG00000003897	Transcript	ENSSSCT00000066286	protein_coding	4/4	1476		1	HGNC	HGNC:29800
rs318702588	6	164883194	T	C	9	21	18	12	0.0369924	1	0.994229	1	C	3_prime_UTR_variant	MODIFIER	MOB3C	ENSSSCG00000003897	Transcript	ENSSSCT00000066286	protein_coding	4/4	1632		1	HGNC	HGNC:29800
rs318272788	7	92517744	T	C	9	21	18	12	0.0369924	1	0.0312291	0.909274	C	non_coding_transcript_exon_variant	MODIFIER		ENSSSCG00000049161	Transcript	ENSSSCT00000088863	lncRNA	1/2	645		-1
rs335860663	8	15204803	T	G	9	21	18	12	0.0369924	1	0.0431938	0.909274	G	synonymous_variant	LOW	PACRGL	ENSSSCG00000008750	Transcript	ENSSSCT00000090122	protein_coding	5/6	496 270 90	gtT/gtG	1	HGNC	HGNC:28442	0.391
rs343031905	8	133936653	G	A	18	12	9	21	0.0369924	1	0.994229	1	A	3_prime_UTR_variant	MODIFIER	WDFY3	ENSSSCG00000009230	Transcript	ENSSSCT00000089278	protein_coding	5/5	1612		1	HGNC	HGNC:20751	0.279
rs324482162	9	5785526	C	G	18	12	9	21	0.0369924	1	0.995019	1	G	missense_variant	MODERATE	TRIM21	ENSSSCG00000014780	Transcript	ENSSSCT00000090599	protein_coding	4/7	764 598 200	Ctg/Gtg	1	HGNC	HGNC:11312	0.434
rs343254181	1	236509559	T	C	10	20	19	11	0.0378872	1	0.993229	1	C	5_prime_UTR_variant	MODIFIER	NPR2	ENSSSCG00000005322	Transcript	ENSSSCT00000039546	protein_coding	1/20	226		1	HGNC	HGNC:7944	0.202
rs345710348	10	14650758	C	T	11	19	20	10	0.0378872	1	0.032787	0.909274	T	downstream_gene_variant	MODIFIER	CDC42BPA	ENSSSCG00000010862	Transcript	ENSSSCT00000064427	protein_coding		2101		-1	HGNC	HGNC:1737	0.607
rs80972003	11	2790466	A	G	19	11	10	20	0.0378872	1	0.994481	1	G	synonymous_variant	LOW	MIPEP	ENSSSCG00000009290	Transcript	ENSSSCT00000091540	protein_coding	1/19	192 123 41	cgT/cgC	-1	HGNC	HGNC:7104	0.961
rs338186187	11	25122836	G	A	19	11	10	20	0.0378872	1	0.0399002	0.909274	A	synonymous_variant	LOW	VWA8	ENSSSCG00000029837	Transcript	ENSSSCT00000067807	protein_coding	5/42	662 579 193	ctG/ctA	1	HGNC	HGNC:29071
rs3474663691	11	77327669	C	T	10	20	19	11	0.0378872	1	0.0399002	0.909274	T	intron_variant	MODIFIER	ANKRD10	ENSSSCG00000033732	Transcript	ENSSSCT00000065778	protein_coding				-1	HGNC	HGNC:20265	0.479
rs323545817	13	3392298	C	T	11	19	20	10	0.0378872	1	0.296674	0.909274	T	upstream_gene_variant	MODIFIER	OXNAD1	ENSSSCG00000011197	Transcript	ENSSSCT00000063662	protein_coding		3492		1	HGNC	HGNC:25128	0.589
rs332525169	13	3393051	C	G	11	19	20	10	0.0378872	1	0.296674	0.909274	G	upstream_gene_variant	MODIFIER	OXNAD1	ENSSSCG00000011197	Transcript	ENSSSCT00000063662	protein_coding		2739		1	HGNC	HGNC:25128	0.589
rs341158175	13	3393692	A	C	19	11	10	20	0.0378872	1	0.993767	1	C	upstream_gene_variant	MODIFIER	OXNAD1	ENSSSCG00000011197	Transcript	ENSSSCT00000063662	protein_coding		2098		1	HGNC	HGNC:25128	0.589
rs321601790	13	3393695	C	T	19	11	10	20	0.0378872	1	0.993767	1	T	upstream_gene_variant	MODIFIER	OXNAD1	ENSSSCG00000011197	Transcript	ENSSSCT00000063662	protein_coding		2095		1	HGNC	HGNC:25128	0.589
rs318884545	13	70774159	A	G	20	10	11	19	0.0378872	1	0.0270448	0.909274	G	synonymous_variant	LOW	FBLN2	ENSSSCG00000011609	Transcript	ENSSSCT00000088600	protein_coding	6/18	1878 1752 584	acT/acC	-1	HGNC	HGNC:3601	0.072
rs328082461	14	12594256	T	C	20	10	11	19	0.0378872	1	0.032787	0.909274	C	synonymous_variant	LOW	INTS9	ENSSSCG00000009681	Transcript	ENSSSCT00000073958	protein_coding	12/17	1504 1173 391	gaA/gaG	-1	HGNC	HGNC:25592	0.878
rs336040281	14	77923921	C	G	10	20	19	11	0.0378872	1	0.032787	0.909274	G	non_coding_transcript_exon_variant	MODIFIER		ENSSSCG00000048101	Transcript	ENSSSCT00000072596	lncRNA	1/3	96		-1
rs318767025	14	121245094	C	T	19	11	10	20	0.0378872	1	0.0270448	0.909274	T	non_coding_transcript_exon_variant	MODIFIER		ENSSSCG00000010626	Transcript	ENSSSCT00000025671	pseudogene	15/20	2626		1
rs342588145	15	110283821	C	G	20	10	11	19	0.0378872	1	0.032787	0.909274	G	downstream_gene_variant	MODIFIER	KLF7	ENSSSCG00000029998	Transcript	ENSSSCT00000086730	protein_coding		3983		-1	HGNC	HGNC:6350	0.21
rs3471070894	16	72209749	T	C	10	20	19	11	0.0378872	1	0.0586128	0.909274	C	3_prime_UTR_variant	MODIFIER	CCT5	ENSSSCG00000024126	Transcript	ENSSSCT00000087752	protein_coding	11/11	3839		-1	HGNC	HGNC:1618	0.0744
rs338959887	16	73331502	G	T	19	11	10	20	0.0378872	1	0.0666911	0.909274	T	downstream_gene_variant	MODIFIER	SEMA5A	ENSSSCG00000017095	Transcript	ENSSSCT00000069586	protein_coding		2492		1	HGNC	HGNC:10736	0.632
rs328178292	18	18342346	G	T	11	19	20	10	0.0378872	1	0.101302	0.909274	T	synonymous_variant	LOW	MEST	ENSSSCG00000016554	Transcript	ENSSSCT00000062911	protein_coding	2/12	173 141 47	ccC/ccA	-1	HGNC	HGNC:7028	0.154
rs55618497	18	19753871	T	C	11	19	20	10	0.0378872	1	0.994022	1	C	upstream_gene_variant	MODIFIER	ATP6V1FNB	ENSSSCG00000023540	Transcript	ENSSSCT00000031619	protein_coding		815		-1	HGNC	HGNC:52392
rs340408914	2	13179104	A	G	11	19	20	10	0.0378872	1	0.994022	1	G	synonymous_variant	LOW	CTNND1	ENSSSCG00000013174	Transcript	ENSSSCT00000084966	protein_coding	4/17	3322 585 195	taT/taC	-1	HGNC	HGNC:2515	0.538
rs322349147	2	13179179	G	C	11	19	20	10	0.0378872	1	0.994022	1	C	synonymous_variant	LOW	CTNND1	ENSSSCG00000013174	Transcript	ENSSSCT00000084966	protein_coding	4/17	3247 510 170	tcC/tcG	-1	HGNC	HGNC:2515	0.538
rs323797976	2	13209015	C	T	11	19	20	10	0.0378872	1	0.994022	1	T	5_prime_UTR_variant	MODIFIER	CTNND1	ENSSSCG00000013174	Transcript	ENSSSCT00000061522	protein_coding	1/18	164		-1	HGNC	HGNC:2515	0.538
rs81363250	2	13230545	A	G	11	19	20	10	0.0378872	1	0.994022	1	G	3_prime_UTR_variant	MODIFIER		ENSSSCG00000013176	Transcript	ENSSSCT00000085394	protein_coding	8/8	1522		-1
rs344210463	2	13230579	T	C	11	19	20	10	0.0378872	1	0.994022	1	C	3_prime_UTR_variant	MODIFIER		ENSSSCG00000013176	Transcript	ENSSSCT00000085394	protein_coding	8/8	1488		-1
rs81363251	2	13230813	A	G	11	19	20	10	0.0378872	1	0.994022	1	G	3_prime_UTR_variant	MODIFIER		ENSSSCG00000013176	Transcript	ENSSSCT00000085394	protein_coding	8/8	1254		-1
rs3472200257	3	5001101	T	C	11	19	20	10	0.0378872	1	0.0270448	0.909274	C	3_prime_UTR_variant	MODIFIER	CYTH3	ENSSSCG00000034768	Transcript	ENSSSCT00000062816	protein_coding	12/12	2997		1	HGNC	HGNC:9504	0.424
rs330165645	4	90345917	T	C	19	11	10	20	0.0378872	1	0.0499354	0.909274	C	intron_variant	MODIFIER	ATP1A4	ENSSSCG00000006391	Transcript	ENSSSCT00000064719	protein_coding				-1	HGNC	HGNC:14073	0.123
rs331856764	4	97907393	A	G	20	10	11	19	0.0378872	1	0.0349954	0.909274	G	downstream_gene_variant	MODIFIER	RFX5	ENSSSCG00000006625	Transcript	ENSSSCT00000060363	protein_coding		238		1	HGNC	HGNC:9986	0.506
rs3476916336	5	7121715	C	T	20	10	11	19	0.0378872	1	0.0349954	0.909274	T	intron_variant	MODIFIER		ENSSSCG00000043893	Transcript	ENSSSCT00000086833	protein_coding				1
rs3470743584	5	7122176	G	A	20	10	11	19	0.0378872	1	0.0349954	0.909274	A	intron_variant	MODIFIER		ENSSSCG00000043893	Transcript	ENSSSCT00000086833	protein_coding				1
rs320526247	5	15057619	A	G	20	10	11	19	0.0378872	1	0.0471204	0.909274	G	5_prime_UTR_variant	MODIFIER		ENSSSCG00000035856	Transcript	ENSSSCT00000000204	protein_coding	10/26	2200		-1
rs81238293	5	15073464	A	G	20	10	11	19	0.0378872	1	0.0471204	0.909274	G	downstream_gene_variant	MODIFIER		ENSSSCG00000042640	Transcript	ENSSSCT00000076326	pseudogene		3142		-1
rs1113544716	5	17546390	G	A	20	10	11	19	0.0378872	1	0.0471204	0.909274	A	missense_variant	MODERATE		ENSSSCG00000039587	Transcript	ENSSSCT00000045982	protein_coding	3/5	175 175 59	Ccc/Tcc	-1
rs81245789	5	57002027	C	T	19	11	10	20	0.0378872	1	0.0471204	0.909274	T	synonymous_variant	LOW	EPS8	ENSSSCG00000000600	Transcript	ENSSSCT00000057743	protein_coding	21/22	2534 2295 765	ggC/ggT	1	HGNC	HGNC:3420
rs336428338	5	57003951	G	T	19	11	10	20	0.0378872	1	0.0471204	0.909274	T	synonymous_variant	LOW	EPS8	ENSSSCG00000000600	Transcript	ENSSSCT00000057743	protein_coding	22/22	2723 2484 828	tcG/tcT	1	HGNC	HGNC:3420
rs45433529	6	69968921	G	A	20	10	11	19	0.0378872	1	0.993229	1	A	upstream_gene_variant	MODIFIER	TMEM201	ENSSSCG00000003393	Transcript	ENSSSCT00000079515	protein_coding		4466		1	HGNC	HGNC:33719	0.0119
rs342831369	6	72365867	A	G	19	11	10	20	0.0378872	1	0.0270448	0.909274	G	synonymous_variant	LOW	VPS13D	ENSSSCG00000003438	Transcript	ENSSSCT00000064371	protein_coding	45/68	9551 9375 3125	ccA/ccG	1	HGNC	HGNC:23595	0.655
rs318705563	6	72373478	A	G	19	11	10	20	0.0378872	1	0.0270448	0.909274	G	synonymous_variant	LOW	VPS13D	ENSSSCG00000003438	Transcript	ENSSSCT00000064371	protein_coding	49/68	10193 10017 3339	gcA/gcG	1	HGNC	HGNC:23595	0.655
rs323105479	6	72382291	T	G	19	11	10	20	0.0378872	1	0.0270448	0.909274	G	missense_variant	MODERATE	VPS13D	ENSSSCG00000003438	Transcript	ENSSSCT00000064371	protein_coding	53/68	10782 10606 3536	Tct/Gct	1	HGNC	HGNC:23595	0.655
rs322294117	6	83862188	A	G	20	10	11	19	0.0378872	1	0.0394971	0.909274	G	downstream_gene_variant	MODIFIER		ENSSSCG00000049882	Transcript	ENSSSCT00000068790	lncRNA		3147		-1
rs330313681	6	129520934	G	A	20	10	11	19	0.0378872	1	0.141776	0.909274	A	3_prime_UTR_variant	MODIFIER	PRKACB	ENSSSCG00000040920	Transcript	ENSSSCT00000065913	protein_coding	12/12	3741		-1	HGNC	HGNC:9381	0.434
rs327023792	6	129520991	G	C	20	10	11	19	0.0378872	1	0.141776	0.909274	C	3_prime_UTR_variant	MODIFIER	PRKACB	ENSSSCG00000040920	Transcript	ENSSSCT00000065913	protein_coding	12/12	3684		-1	HGNC	HGNC:9381	0.434
rs342388586	6	129521006	A	T	20	10	11	19	0.0378872	1	0.141776	0.909274	T	3_prime_UTR_variant	MODIFIER	PRKACB	ENSSSCG00000040920	Transcript	ENSSSCT00000065913	protein_coding	12/12	3669		-1	HGNC	HGNC:9381	0.434
rs339607806	6	129521043	T	C	20	10	11	19	0.0378872	1	0.141776	0.909274	C	3_prime_UTR_variant	MODIFIER	PRKACB	ENSSSCG00000040920	Transcript	ENSSSCT00000065913	protein_coding	12/12	3632		-1	HGNC	HGNC:9381	0.434
rs339419337	6	129635651	G	A	20	10	11	19	0.0378872	1	0.141776	0.909274	A	upstream_gene_variant	MODIFIER	PRKACB	ENSSSCG00000040920	Transcript	ENSSSCT00000065913	protein_coding		134		-1	HGNC	HGNC:9381	0.434
rs322049592	6	164883838	T	C	10	20	19	11	0.0378872	1	0.994162	1	C	3_prime_UTR_variant	MODIFIER	MOB3C	ENSSSCG00000003897	Transcript	ENSSSCT00000066286	protein_coding	4/4	2276		1	HGNC	HGNC:29800
rs333669993	6	164897654	T	C	10	20	19	11	0.0378872	1	0.994162	1	C	5_prime_UTR_variant	MODIFIER	MKNK1	ENSSSCG00000003898	Transcript	ENSSSCT00000061590	protein_coding	2/14	249		1	HGNC	HGNC:7110	0.916
rs344328243	6	164897678	A	C	10	20	19	11	0.0378872	1	0.994162	1	C	start_lost	HIGH	MKNK1	ENSSSCG00000003898	Transcript	ENSSSCT00000061590	protein_coding	2/14	273 1	1	1	HGNC	HGNC:7110	0.916
rs328075991	8	11000323	G	A	19	11	10	20	0.0378872	1	0.0562674	0.909274	A	upstream_gene_variant	MODIFIER		ENSSSCG00000046192	Transcript	ENSSSCT00000073621	pseudogene		398		1
rs334122444	9	19677224	G	A	19	11	10	20	0.0378872	1	0.0349954	0.909274	A	synonymous_variant	LOW		ENSSSCG00000014909	Transcript	ENSSSCT00000061373	protein_coding	2/18	141 105 35	ggC/ggT	-1
rs339723251	AEMK02000423.1	18688	G	A	11	19	20	10	0.0378872	1	0.0270448	0.909274	A	upstream_gene_variant	MODIFIER		ENSSSCG00000045378	Transcript	ENSSSCT00000066453	lncRNA		803		-1
rs3471136194	X	71947650	A	G	11	19	20	10	0.0378872	1	0.296674	0.909274	G	intergenic_variant	MODIFIER
rs81216776	X	98079348	A	G	10	20	19	11	0.0378872	1	0.0499354	0.909274	G	synonymous_variant	LOW	SEPTIN6	ENSSSCG00000012619	Transcript	ENSSSCT00000089642	protein_coding	3/9	324 324 108	atT/atC	-1	HGNC	HGNC:15848
rs81218385	X	98219507	T	C	20	10	11	19	0.0378872	1	0.0499354	0.909274	C	synonymous_variant	LOW		ENSSSCG00000032973	Transcript	ENSSSCT00000048624	protein_coding	1/3	267 267 89	gaA/gaG	-1
rs339456271	X	98220062	A	G	20	10	11	19	0.0378872	1	0.0499354	0.909274	G	upstream_gene_variant	MODIFIER		ENSSSCG00000032973	Transcript	ENSSSCT00000048624	protein_coding		289		-1
rs329412103	X	98220067	G	T	20	10	11	19	0.0378872	1	0.0499354	0.909274	T	upstream_gene_variant	MODIFIER		ENSSSCG00000032973	Transcript	ENSSSCT00000048624	protein_coding		294		-1
rs318980308	X	98254439	C	T	11	19	20	10	0.0378872	1	0.0666911	0.909274	T	intron_variant	MODIFIER	NKAP	ENSSSCG00000012613	Transcript	ENSSSCT00000085170	protein_coding				-1	HGNC	HGNC:29873
rs339483145	X	98255636	C	T	11	19	20	10	0.0378872	1	0.05376	0.909274	T	intron_variant	MODIFIER	NKAP	ENSSSCG00000012613	Transcript	ENSSSCT00000085170	protein_coding				-1	HGNC	HGNC:29873
rs345959147	1	20832339	C	T	18	12	26	4	0.0390971	1	0.217959	0.909274	T	synonymous_variant	LOW	UTRN	ENSSSCG00000004123	Transcript	ENSSSCT00000090955	protein_coding	34/73	5206 4704 1568	gtG/gtA	-1	HGNC	HGNC:12635	0.595
rs81349953	1	20842379	A	G	18	12	26	4	0.0390971	1	0.217959	0.909274	G	synonymous_variant	LOW	UTRN	ENSSSCG00000004123	Transcript	ENSSSCT00000090955	protein_coding	31/73	4735 4233 1411	gcT/gcC	-1	HGNC	HGNC:12635	0.595
rs320730158	1	20842933	A	G	18	12	26	4	0.0390971	1	0.217959	0.909274	G	synonymous_variant	LOW	UTRN	ENSSSCG00000004123	Transcript	ENSSSCT00000090955	protein_coding	30/73	4582 4080 1360	ctT/ctC	-1	HGNC	HGNC:12635	0.595
rs330089911	1	20869964	A	C	18	12	26	4	0.0390971	1	0.217959	0.909274	C	synonymous_variant	LOW	UTRN	ENSSSCG00000004123	Transcript	ENSSSCT00000090955	protein_coding	23/73	3526 3024 1008	ctT/ctG	-1	HGNC	HGNC:12635	0.595
rs1111967398	1	189152030	T	C	26	4	18	12	0.0390971	1	0.00586968	0.909274	C	intron_variant	MODIFIER	DHRS7	ENSSSCG00000005083	Transcript	ENSSSCT00000077244	protein_coding				-1			0.463
rs325698508	1	271437444	A	G	26	4	18	12	0.0390971	1	0.0176372	0.909274	G	synonymous_variant	LOW	POMT1	ENSSSCG00000005716	Transcript	ENSSSCT00000043029	protein_coding	9/22	1029 690 230	acA/acG	1	HGNC	HGNC:9202	0.0172
rs334198206	1	271449114	C	T	26	4	18	12	0.0390971	1	0.0176372	0.909274	T	3_prime_UTR_variant	MODIFIER	UCK1	ENSSSCG00000005717	Transcript	ENSSSCT00000082907	protein_coding	6/6	1057		-1	HGNC	HGNC:14859	0.35
rs332861403	10	11842764	C	T	18	12	26	4	0.0390971	1	0.217959	0.909274	T	3_prime_UTR_variant	MODIFIER	CHML	ENSSSCG00000031212	Transcript	ENSSSCT00000041144	protein_coding	2/2	4106		1	HGNC	HGNC:1941	0.22
rs324303434	10	11842778	T	C	18	12	26	4	0.0390971	1	0.217959	0.909274	C	3_prime_UTR_variant	MODIFIER	CHML	ENSSSCG00000031212	Transcript	ENSSSCT00000041144	protein_coding	2/2	4120		1	HGNC	HGNC:1941	0.22
rs81440508	12	14992228	G	A	26	4	18	12	0.0390971	1	0.0203744	0.909274	A	downstream_gene_variant	MODIFIER	ICAM2	ENSSSCG00000039909	Transcript	ENSSSCT00000088305	protein_coding		592		1			0.764
rs331591398	12	18014116	G	A	18	12	26	4	0.0390971	1	0.0203744	0.909274	A	missense_variant	MODERATE	PLEKHM1	ENSSSCG00000017325	Transcript	ENSSSCT00000018861	protein_coding	7/13	1757 1412 471	gGa/gAa	1	HGNC	HGNC:29017	0.503
rs340869327	12	18033749	C	T	18	12	26	4	0.0390971	1	0.0203744	0.909274	T	upstream_gene_variant	MODIFIER	ARHGAP27	ENSSSCG00000017328	Transcript	ENSSSCT00000018864	protein_coding		3389		1	HGNC	HGNC:31813
rs329104329	12	18060981	C	T	18	12	26	4	0.0390971	1	0.0203744	0.909274	T	synonymous_variant	LOW	ARHGAP27	ENSSSCG00000017328	Transcript	ENSSSCT00000043205	protein_coding	4/17	649 499 167	Ctg/Ttg	1	HGNC	HGNC:31813
rs3475025410	12	44608217	G	A	26	4	18	12	0.0390971	1	0.0203744	0.909274	A	downstream_gene_variant	MODIFIER	IFT20	ENSSSCG00000023719	Transcript	ENSSSCT00000050848	protein_coding		1826		-1	HGNC	HGNC:30989	0.371
rs3472842288	12	44608234	C	T	26	4	18	12	0.0390971	1	0.0203744	0.909274	T	downstream_gene_variant	MODIFIER	IFT20	ENSSSCG00000023719	Transcript	ENSSSCT00000050848	protein_coding		1809		-1	HGNC	HGNC:30989	0.371
rs3472428345	12	44608298	C	T	26	4	18	12	0.0390971	1	0.0203744	0.909274	T	downstream_gene_variant	MODIFIER	IFT20	ENSSSCG00000023719	Transcript	ENSSSCT00000050848	protein_coding		1745		-1	HGNC	HGNC:30989	0.371
rs323282049	13	2924877	A	G	26	4	18	12	0.0390971	1	0.0694288	0.909274	G	3_prime_UTR_variant	MODIFIER	ANKRD28	ENSSSCG00000011194	Transcript	ENSSSCT00000085216	protein_coding	29/30	4964		-1	HGNC	HGNC:29024
rs329830255	14	292705	C	T	26	4	18	12	0.0390971	1	0.00586968	0.909274	T	intron_variant	MODIFIER	SPIN1	ENSSSCG00000035901	Transcript	ENSSSCT00000043382	protein_coding				1
rs336801189	14	293191	C	T	26	4	18	12	0.0390971	1	0.00586968	0.909274	T	intron_variant	MODIFIER	SPIN1	ENSSSCG00000035901	Transcript	ENSSSCT00000043382	protein_coding				1
rs344437001	14	293369	T	C	26	4	18	12	0.0390971	1	0.00586968	0.909274	C	intron_variant	MODIFIER	SPIN1	ENSSSCG00000035901	Transcript	ENSSSCT00000043382	protein_coding				1
rs318532877	14	294071	C	T	26	4	18	12	0.0390971	1	0.00586968	0.909274	T	intron_variant	MODIFIER	SPIN1	ENSSSCG00000035901	Transcript	ENSSSCT00000043382	protein_coding				1
rs80813857	14	138499357	G	T	18	12	26	4	0.0390971	1	0.217959	0.909274	T	upstream_gene_variant	MODIFIER	MGMT	ENSSSCG00000010756	Transcript	ENSSSCT00000065335	protein_coding		2868		1	HGNC	HGNC:7059	0.823
rs323541418	14	138500576	C	T	26	4	18	12	0.0390971	1	0.217959	0.909274	T	upstream_gene_variant	MODIFIER	MGMT	ENSSSCG00000010756	Transcript	ENSSSCT00000065335	protein_coding		1649		1	HGNC	HGNC:7059	0.823
rs321203834	15	44398385	A	G	26	4	18	12	0.0390971	1	0.493125	0.909274	G	synonymous_variant	LOW	TENM3	ENSSSCG00000015774	Transcript	ENSSSCT00000026310	protein_coding	28/29	7919 7602 2534	ctA/ctG	1	HGNC	HGNC:29944
rs343491643	15	44400371	G	A	26	4	18	12	0.0390971	1	0.493125	0.909274	A	downstream_gene_variant	MODIFIER	TENM3	ENSSSCG00000015774	Transcript	ENSSSCT00000026310	protein_coding		653		1	HGNC	HGNC:29944
rs343792910	16	43593329	C	T	26	4	18	12	0.0390971	1	0.0694288	0.909274	T	3_prime_UTR_variant	MODIFIER	CWC27	ENSSSCG00000016942	Transcript	ENSSSCT00000044880	protein_coding	14/14	1833		1	HGNC	HGNC:10664	0.843
rs3476417031	2	1382970	T	C	18	12	26	4	0.0390971	1	0.11272	0.909274	C	non_coding_transcript_exon_variant	MODIFIER		ENSSSCG00000050649	Transcript	ENSSSCT00000084501	lncRNA	4/7	1306		-1
rs3475545597	2	1383313	G	A	18	12	26	4	0.0390971	1	0.11272	0.909274	A	non_coding_transcript_exon_variant	MODIFIER		ENSSSCG00000050649	Transcript	ENSSSCT00000084501	lncRNA	3/7	1051		-1
rs344404954	2	147110039	G	A	18	12	26	4	0.0390971	1	0.0203744	0.909274	A	3_prime_UTR_variant	MODIFIER	PRELID2	ENSSSCG00000014406	Transcript	ENSSSCT00000067794	protein_coding	9/9	4556		-1	HGNC	HGNC:28306
rs697813582	2	147110087	A	T	18	12	26	4	0.0390971	1	0.0203744	0.909274	T	3_prime_UTR_variant	MODIFIER	PRELID2	ENSSSCG00000014406	Transcript	ENSSSCT00000067794	protein_coding	9/9	4508		-1	HGNC	HGNC:28306
rs324812054	2	147110521	A	G	18	12	26	4	0.0390971	1	0.0203744	0.909274	G	3_prime_UTR_variant	MODIFIER	PRELID2	ENSSSCG00000014406	Transcript	ENSSSCT00000067794	protein_coding	9/9	4074		-1	HGNC	HGNC:28306
rs345202828	2	147110623	G	A	18	12	26	4	0.0390971	1	0.0203744	0.909274	A	3_prime_UTR_variant	MODIFIER	PRELID2	ENSSSCG00000014406	Transcript	ENSSSCT00000067794	protein_coding	9/9	3972		-1	HGNC	HGNC:28306
rs707801588	2	147110650	C	T	18	12	26	4	0.0390971	1	0.0203744	0.909274	T	3_prime_UTR_variant	MODIFIER	PRELID2	ENSSSCG00000014406	Transcript	ENSSSCT00000067794	protein_coding	9/9	3945		-1	HGNC	HGNC:28306
rs334132277	2	147110651	A	G	18	12	26	4	0.0390971	1	0.0203744	0.909274	G	3_prime_UTR_variant	MODIFIER	PRELID2	ENSSSCG00000014406	Transcript	ENSSSCT00000067794	protein_coding	9/9	3944		-1	HGNC	HGNC:28306
rs342967977	2	147110662	C	T	18	12	26	4	0.0390971	1	0.0203744	0.909274	T	3_prime_UTR_variant	MODIFIER	PRELID2	ENSSSCG00000014406	Transcript	ENSSSCT00000067794	protein_coding	9/9	3933		-1	HGNC	HGNC:28306
rs328492912	2	147110666	A	G	18	12	26	4	0.0390971	1	0.0203744	0.909274	G	3_prime_UTR_variant	MODIFIER	PRELID2	ENSSSCG00000014406	Transcript	ENSSSCT00000067794	protein_coding	9/9	3929		-1	HGNC	HGNC:28306
rs321558573	2	147110897	G	C	18	12	26	4	0.0390971	1	0.0203744	0.909274	C	3_prime_UTR_variant	MODIFIER	PRELID2	ENSSSCG00000014406	Transcript	ENSSSCT00000067794	protein_coding	9/9	3698		-1	HGNC	HGNC:28306
rs333819577	2	147111236	A	G	18	12	26	4	0.0390971	1	0.0203744	0.909274	G	3_prime_UTR_variant	MODIFIER	PRELID2	ENSSSCG00000014406	Transcript	ENSSSCT00000067794	protein_coding	9/9	3359		-1	HGNC	HGNC:28306
rs343257381	2	147111257	T	G	18	12	26	4	0.0390971	1	0.0203744	0.909274	G	3_prime_UTR_variant	MODIFIER	PRELID2	ENSSSCG00000014406	Transcript	ENSSSCT00000067794	protein_coding	9/9	3338		-1	HGNC	HGNC:28306
rs792871075	2	147113098	A	G	18	12	26	4	0.0390971	1	0.0203744	0.909274	G	3_prime_UTR_variant	MODIFIER	PRELID2	ENSSSCG00000014406	Transcript	ENSSSCT00000067794	protein_coding	9/9	1497		-1	HGNC	HGNC:28306
rs342983701	2	147113161	A	G	18	12	26	4	0.0390971	1	0.0203744	0.909274	G	3_prime_UTR_variant	MODIFIER	PRELID2	ENSSSCG00000014406	Transcript	ENSSSCT00000067794	protein_coding	9/9	1434		-1	HGNC	HGNC:28306
rs339162494	2	147113513	T	C	18	12	26	4	0.0390971	1	0.0203744	0.909274	C	3_prime_UTR_variant	MODIFIER	PRELID2	ENSSSCG00000014406	Transcript	ENSSSCT00000067794	protein_coding	9/9	1082		-1	HGNC	HGNC:28306
rs331560694	3	100597284	G	A	26	4	18	12	0.0390971	1	0.00586968	0.909274	A	3_prime_UTR_variant	MODIFIER	THUMPD2	ENSSSCG00000008470	Transcript	ENSSSCT00000087068	protein_coding	9/9	1714		1	HGNC	HGNC:14890	0.314
rs327400876	3	101672695	G	A	26	4	18	12	0.0390971	1	0.00586968	0.909274	A	synonymous_variant	LOW	GALM	ENSSSCG00000008486	Transcript	ENSSSCT00000089154	protein_coding	2/8	321 321 107	aaC/aaT	-1	EntrezGene	EntrezGene	0.826
rs344772598	3	101682910	T	A	26	4	18	12	0.0390971	1	0.00506141	0.909274	A	upstream_gene_variant	MODIFIER	GALM	ENSSSCG00000008486	Transcript	ENSSSCT00000089154	protein_coding		45		-1			0.826
rs3471932010	5	2835371	G	C	18	12	26	4	0.0390971	1	0.0895345	0.909274	C	intron_variant	MODIFIER	CERK	ENSSSCG00000038763	Transcript	ENSSSCT00000061800	protein_coding				1	HGNC	HGNC:19256	0.773
rs1113500036	5	18871154	T	C	26	4	18	12	0.0390971	1	0.0203744	0.909274	C	intron_variant	MODIFIER		ENSSSCG00000000278	Transcript	ENSSSCT00000070084	protein_coding				-1
rs81475672	5	19198340	C	T	18	12	26	4	0.0390971	1	0.0694288	0.909274	T	synonymous_variant	LOW		ENSSSCG00000022728	Transcript	ENSSSCT00000032318	protein_coding	1/2	534 393 131	caC/caT	1
rs788488829	6	80472058	G	A	26	4	18	12	0.0390971	1	0.0694288	0.909274	A	synonymous_variant	LOW	ZBTB40	ENSSSCG00000026276	Transcript	ENSSSCT00000030884	protein_coding	12/18	2511 2511 837	ccG/ccA	1	HGNC	HGNC:29045	0.524
rs321964614	6	119084141	A	G	18	12	26	4	0.0390971	1	0.217959	0.909274	G	downstream_gene_variant	MODIFIER	ZNF397	ENSSSCG00000039052	Transcript	ENSSSCT00000082969	protein_coding		4694		1	HGNC	HGNC:18818	0.876
rs339465830	7	58755217	A	G	26	4	18	12	0.0390971	1	0.349875	0.909274	G	5_prime_UTR_variant	MODIFIER	CSK	ENSSSCG00000001900	Transcript	ENSSSCT00000053105	protein_coding	1/12	44		-1	HGNC	HGNC:2444
rs329469286	7	92517772	G	C	26	4	18	12	0.0390971	1	0.00506141	0.909274	C	non_coding_transcript_exon_variant	MODIFIER		ENSSSCG00000049161	Transcript	ENSSSCT00000088863	lncRNA	1/2	617		-1
rs3472350663	9	93264012	G	A	18	12	26	4	0.0390971	1	0.0203744	0.909274	A	downstream_gene_variant	MODIFIER	CROT	ENSSSCG00000015391	Transcript	ENSSSCT00000058075	protein_coding		682		-1			0.113
rs320043702	1	239305192	C	T	12	18	4	26	0.0390971	1	0.318216	0.909274	T	3_prime_UTR_variant	MODIFIER	CCDC180	ENSSSCG00000045508	Transcript	ENSSSCT00000005904	protein_coding	42/56	5537		1	HGNC	HGNC:29303
rs342072683	13	28810594	T	C	12	18	4	26	0.0390971	1	0.994765	1	C	3_prime_UTR_variant	MODIFIER	LIMD1	ENSSSCG00000011313	Transcript	ENSSSCT00000081133	protein_coding	8/8	7132		1	HGNC	HGNC:6612	0.327
14:121254828_G/A	14	121254828	G	A	12	18	4	26	0.0390971	1	0.11272	0.909274	A	splice_polypyrimidine_tract_variant&intron_variant&non_coding_transcript_variant	LOW		ENSSSCG00000010626	Transcript	ENSSSCT00000025671	pseudogene				1
rs3475618984	15	32409592	C	T	4	26	12	18	0.0390971	1	0.994765	1	T	3_prime_UTR_variant	MODIFIER	TDRP	ENSSSCG00000039562	Transcript	ENSSSCT00000090644	protein_coding	4/4	4791		-1	HGNC	HGNC:26951
rs3476297205	2	1384048	G	A	12	18	4	26	0.0390971	1	0.11272	0.909274	A	non_coding_transcript_exon_variant	MODIFIER		ENSSSCG00000050649	Transcript	ENSSSCT00000084501	lncRNA	3/7	316		-1
rs336853663	6	44354428	C	A	12	18	4	26	0.0390971	1	0.994155	1	A	intron_variant	MODIFIER	ZNF599	ENSSSCG00000035876	Transcript	ENSSSCT00000085319	protein_coding				-1	HGNC	HGNC:26408	0.877
rs327264819	6	44354512	G	A	12	18	4	26	0.0390971	1	0.994155	1	A	intron_variant	MODIFIER	ZNF599	ENSSSCG00000035876	Transcript	ENSSSCT00000085319	protein_coding				-1	HGNC	HGNC:26408	0.877
rs327496200	6	82115422	T	C	4	26	12	18	0.0390971	1	0.994155	1	C	5_prime_UTR_variant	MODIFIER	NIPAL3	ENSSSCG00000003543	Transcript	ENSSSCT00000046102	protein_coding	2/14	274		1	HGNC	HGNC:25233	0.232
rs1109747581	7	38445480	T	C	4	26	12	18	0.0390971	1	0.992732	1	C	synonymous_variant	LOW	ABCC10	ENSSSCG00000001680	Transcript	ENSSSCT00000001875	protein_coding	11/21	2690 2544 848	gaT/gaC	1	HGNC	HGNC:52	0.0669
rs1108638174	1	225922	C	G	21	9	28	2	0.0419001	1	0.139931	0.909274	G	upstream_gene_variant	MODIFIER		ENSSSCG00000041881	Transcript	ENSSSCT00000091536	lncRNA		4278		1
rs343803091	1	26480949	C	A	28	2	21	9	0.0419001	1	0.396429	0.909274	A	missense_variant	MODERATE	TNFAIP3	ENSSSCG00000004154	Transcript	ENSSSCT00000034426	protein_coding	4/9	940 523 175	Gca/Tca	-1	HGNC	HGNC:11896	0.141
rs326715300	1	39566189	G	A	9	21	2	28	0.0419001	1	0.994851	1	A	3_prime_UTR_variant	MODIFIER	TRDN	ENSSSCG00000027613	Transcript	ENSSSCT00000077226	protein_coding	41/41	3591		1	HGNC	HGNC:12261	0.861
rs330492464	1	39566909	A	G	9	21	2	28	0.0419001	1	0.994851	1	G	3_prime_UTR_variant	MODIFIER	TRDN	ENSSSCG00000027613	Transcript	ENSSSCT00000077226	protein_coding	41/41	4311		1	HGNC	HGNC:12261	0.861
rs325795930	1	162227429	C	G	28	2	21	9	0.0419001	1	0.0438703	0.909274	G	intron_variant	MODIFIER	ALPK2	ENSSSCG00000004918	Transcript	ENSSSCT00000062871	protein_coding				1	HGNC	HGNC:20565	0.966
rs323042539	1	270415178	G	A	21	9	28	2	0.0419001	1	0.0438703	0.909274	A	synonymous_variant	LOW	HMCN2	ENSSSCG00000005699	Transcript	ENSSSCT00000086434	protein_coding	16/23	2550 465 155	acG/acA	1	HGNC	HGNC:21293
rs329631978	1	270415190	A	C	21	9	28	2	0.0419001	1	0.0438703	0.909274	C	synonymous_variant	LOW	HMCN2	ENSSSCG00000005699	Transcript	ENSSSCT00000086434	protein_coding	16/23	2562 477 159	ccA/ccC	1	HGNC	HGNC:21293
rs699998473	10	10090585	G	A	28	2	21	9	0.0419001	1	0.0137687	0.909274	A	missense_variant	MODERATE	MARK1	ENSSSCG00000010825	Transcript	ENSSSCT00000081225	protein_coding	14/16	1553 1529 510	aGc/aAc	1	HGNC	HGNC:6896	0.503
rs3470716675	10	48263280	G	A	21	9	28	2	0.0419001	1	0.139931	0.909274	A	3_prime_UTR_variant	MODIFIER	BEND7	ENSSSCG00000032984	Transcript	ENSSSCT00000044804	protein_coding	10/10	4843		1	HGNC	HGNC:23514	0.806
rs336520019	11	2737330	C	A	28	2	21	9	0.0419001	1	0.0137687	0.909274	A	synonymous_variant	LOW	MIPEP	ENSSSCG00000009290	Transcript	ENSSSCT00000091540	protein_coding	16/19	1839 1770 590	acG/acT	-1	HGNC	HGNC:7104	0.961
rs331842453	11	2737372	C	T	28	2	21	9	0.0419001	1	0.0137687	0.909274	T	synonymous_variant	LOW	MIPEP	ENSSSCG00000009290	Transcript	ENSSSCT00000091540	protein_coding	16/19	1797 1728 576	ccG/ccA	-1	HGNC	HGNC:7104	0.961
rs324483165	11	2793048	G	A	28	2	21	9	0.0419001	1	0.0137687	0.909274	A	upstream_gene_variant	MODIFIER	MIPEP	ENSSSCG00000009290	Transcript	ENSSSCT00000091540	protein_coding		2391		-1	HGNC	HGNC:7104	0.961
rs339274718	11	2797764	G	A	28	2	21	9	0.0419001	1	0.0137687	0.909274	A	missense_variant	MODERATE		ENSSSCG00000009285	Transcript	ENSSSCT00000088598	protein_coding	2/5	130 47 16	aCg/aTg	-1
rs3471823799	11	3253364	G	A	21	9	28	2	0.0419001	1	0.396429	0.909274	A	intron_variant	MODIFIER	NUP58	ENSSSCG00000035318	Transcript	ENSSSCT00000080549	protein_coding				1	HGNC	HGNC:20261
rs326516773	11	5090007	A	T	9	21	2	28	0.0419001	1	0.994286	1	T	downstream_gene_variant	MODIFIER	POLR1D	ENSSSCG00000009310	Transcript	ENSSSCT00000010197	protein_coding		174		1	HGNC	HGNC:20422	0.245
12:1525447_C/A	12	1525447	C	A	2	28	9	21	0.0419001	1	0.148462	0.909274	A	intron_variant	MODIFIER	TEPSIN	ENSSSCG00000028593	Transcript	ENSSSCT00000022504	protein_coding				1
12:4859772_A/G	12	4859772	A	G	28	2	21	9	0.0419001	1	0.0137687	0.909274	G	downstream_gene_variant	MODIFIER		ENSSSCG00000037376	Transcript	ENSSSCT00000079504	protein_coding		2528		1
rs325953920	12	47869373	G	A	28	2	21	9	0.0419001	1	0.0438703	0.909274	A	synonymous_variant	LOW	PRPF8	ENSSSCG00000017817	Transcript	ENSSSCT00000019391	protein_coding	30/43	4959 4758 1586	caC/caT	-1	HGNC	HGNC:17340	0.184
rs334904632	12	52747325	C	T	21	9	28	2	0.0419001	1	0.0438703	0.909274	T	3_prime_UTR_variant	MODIFIER	CHRNB1	ENSSSCG00000051794	Transcript	ENSSSCT00000078649	protein_coding	6/6	2278		1	HGNC	HGNC:1961	0.392
rs3473467334	12	60468258	T	G	21	9	28	2	0.0419001	1	0.134297	0.909274	G	3_prime_UTR_variant	MODIFIER	MIEF2	ENSSSCG00000037151	Transcript	ENSSSCT00000047328	protein_coding	4/4	4634		-1	HGNC	HGNC:17920
rs334837422	13	3524357	C	T	21	9	28	2	0.0419001	1	0.0438703	0.909274	T	missense_variant	MODERATE	RFTN1	ENSSSCG00000011198	Transcript	ENSSSCT00000087081	protein_coding	5/8	855 100 34	Gca/Aca	-1	HGNC	HGNC:30278	0.882
rs323788919	13	3524368	G	A	21	9	28	2	0.0419001	1	0.0438703	0.909274	A	missense_variant	MODERATE	RFTN1	ENSSSCG00000011198	Transcript	ENSSSCT00000087081	protein_coding	5/8	844 89 30	cCg/cTg	-1	HGNC	HGNC:30278	0.882
rs343781237	13	3524497	G	A	21	9	28	2	0.0419001	1	0.0438703	0.909274	A	5_prime_UTR_variant	MODIFIER	RFTN1	ENSSSCG00000011198	Transcript	ENSSSCT00000087081	protein_coding	5/8	715		-1	HGNC	HGNC:30278	0.882
rs338623806	13	99746408	G	C	28	2	21	9	0.0419001	1	0.0438703	0.909274	C	3_prime_UTR_variant	MODIFIER		ENSSSCG00000027790	Transcript	ENSSSCT00000032569	protein_coding	18/18	2248		-1
rs339898317	13	99747074	C	T	28	2	21	9	0.0419001	1	0.0438703	0.909274	T	synonymous_variant	LOW		ENSSSCG00000027790	Transcript	ENSSSCT00000032569	protein_coding	17/18	1643 1542 514	ttG/ttA	-1
rs3470472976	13	140729174	T	C	28	2	21	9	0.0419001	1	0.0137687	0.909274	C	downstream_gene_variant	MODIFIER	TIMMDC1	ENSSSCG00000037639	Transcript	ENSSSCT00000041479	protein_coding		935		-1	HGNC	HGNC:1321
rs3474145731	13	140729444	A	T	28	2	21	9	0.0419001	1	0.0137687	0.909274	T	downstream_gene_variant	MODIFIER	TIMMDC1	ENSSSCG00000037639	Transcript	ENSSSCT00000041479	protein_coding		665		-1	HGNC	HGNC:1321
rs3470425575	13	140729496	C	A	28	2	21	9	0.0419001	1	0.0137687	0.909274	A	downstream_gene_variant	MODIFIER	TIMMDC1	ENSSSCG00000037639	Transcript	ENSSSCT00000041479	protein_coding		613		-1	HGNC	HGNC:1321
rs3471022306	13	140730068	A	C	28	2	21	9	0.0419001	1	0.0137687	0.909274	C	downstream_gene_variant	MODIFIER	TIMMDC1	ENSSSCG00000037639	Transcript	ENSSSCT00000041479	protein_coding		41		-1	HGNC	HGNC:1321
rs3470429095	13	140730206	G	A	28	2	21	9	0.0419001	1	0.0137687	0.909274	A	3_prime_UTR_variant	MODIFIER	TIMMDC1	ENSSSCG00000037639	Transcript	ENSSSCT00000041479	protein_coding	8/8	1872		-1	HGNC	HGNC:1321
rs3474760659	13	140730241	G	A	28	2	21	9	0.0419001	1	0.0137687	0.909274	A	3_prime_UTR_variant	MODIFIER	TIMMDC1	ENSSSCG00000037639	Transcript	ENSSSCT00000041479	protein_coding	8/8	1837		-1	HGNC	HGNC:1321
rs321064587	13	140737472	G	T	28	2	21	9	0.0419001	1	0.0137687	0.909274	T	missense_variant	MODERATE	TIMMDC1	ENSSSCG00000037639	Transcript	ENSSSCT00000041479	protein_coding	7/8	790 665 222	gCg/gAg	-1	HGNC	HGNC:1321
rs3470517151	13	140758246	G	T	28	2	21	9	0.0419001	1	0.0137687	0.909274	T	missense_variant	MODERATE	TIMMDC1	ENSSSCG00000037639	Transcript	ENSSSCT00000041479	protein_coding	2/8	262 137 46	cCg/cAg	-1	HGNC	HGNC:1321
rs320388228	13	140842395	T	G	28	2	21	9	0.0419001	1	0.0137687	0.909274	G	synonymous_variant	LOW	ARHGAP31	ENSSSCG00000026224	Transcript	ENSSSCT00000068508	protein_coding	11/12	3743 3498 1166	tcA/tcC	-1	HGNC	HGNC:29216	0.239
rs334898583	13	196337440	A	G	21	9	28	2	0.0419001	1	0.0137687	0.909274	G	3_prime_UTR_variant	MODIFIER	PAXBP1	ENSSSCG00000012037	Transcript	ENSSSCT00000013169	protein_coding	18/18	3411		-1	HGNC	HGNC:13579
rs334797887	14	955106	C	G	28	2	21	9	0.0419001	1	0.396429	0.909274	G	downstream_gene_variant	MODIFIER	SEMA4D	ENSSSCG00000009584	Transcript	ENSSSCT00000087518	protein_coding		4676		-1	HGNC	HGNC:10732	0.787
rs340779816	14	6966914	A	G	28	2	21	9	0.0419001	1	0.139931	0.909274	G	3_prime_UTR_variant	MODIFIER	PEBP4	ENSSSCG00000009631	Transcript	ENSSSCT00000074755	protein_coding	8/8	1063		-1	HGNC	HGNC:28319	0.745
rs326289885	14	20680955	T	C	21	9	28	2	0.0419001	1	0.0438703	0.909274	C	intron_variant	MODIFIER	PALLD	ENSSSCG00000029331	Transcript	ENSSSCT00000087439	protein_coding				-1	HGNC	HGNC:17068	0.923
rs341076945	14	72427675	T	C	21	9	28	2	0.0419001	1	0.0438703	0.909274	C	synonymous_variant	LOW	HK1	ENSSSCG00000010253	Transcript	ENSSSCT00000080574	protein_coding	11/22	1363 807 269	gaT/gaC	1	EntrezGene	EntrezGene	0.0552
rs320460508	14	72440034	T	C	9	21	2	28	0.0419001	1	0.994286	1	C	synonymous_variant	LOW	HK1	ENSSSCG00000010253	Transcript	ENSSSCT00000080574	protein_coding	14/22	1936 1380 460	acT/acC	1	EntrezGene	EntrezGene	0.0552
rs80888380	14	77594736	T	A	21	9	28	2	0.0419001	1	0.0438703	0.909274	A	missense_variant	MODERATE	KAT6B	ENSSSCG00000010316	Transcript	ENSSSCT00000063691	protein_coding	16/16	4323 3807 1269	gaT/gaA	1	HGNC	HGNC:17582
rs690269483	14	141364546	A	G	21	9	28	2	0.0419001	1	0.20671	0.909274	G	missense_variant	MODERATE	PAOX	ENSSSCG00000040586	Transcript	ENSSSCT00000063800	protein_coding	4/7	985 887 296	cAt/cGt	1
rs80849278	15	81954106	G	A	21	9	28	2	0.0419001	1	0.0137687	0.909274	A	downstream_gene_variant	MODIFIER	MIR10B	ENSSSCG00000019942	Transcript	ENSSSCT00000021537	miRNA		2370		1
rs321352059	17	30353037	G	C	21	9	28	2	0.0419001	1	0.139931	0.909274	C	5_prime_UTR_variant	MODIFIER		ENSSSCG00000007117	Transcript	ENSSSCT00000007789	protein_coding	3/7	859		1
rs81465923	17	30353721	C	T	21	9	28	2	0.0419001	1	0.139931	0.909274	T	5_prime_UTR_variant	MODIFIER		ENSSSCG00000007117	Transcript	ENSSSCT00000007789	protein_coding	3/7	1543		1
rs333187006	17	30355306	C	T	21	9	28	2	0.0419001	1	0.139931	0.909274	T	downstream_gene_variant	MODIFIER	NAPB	ENSSSCG00000031219	Transcript	ENSSSCT00000076240	protein_coding		4114		-1	HGNC	HGNC:15751	0.292
rs332959704	17	30358710	G	A	21	9	28	2	0.0419001	1	0.139931	0.909274	A	downstream_gene_variant	MODIFIER	NAPB	ENSSSCG00000031219	Transcript	ENSSSCT00000083456	protein_coding		2736		-1	HGNC	HGNC:15751	0.292
rs55619067	17	30471047	G	A	21	9	28	2	0.0419001	1	0.0438703	0.909274	A	3_prime_UTR_variant	MODIFIER	CST3	ENSSSCG00000037360	Transcript	ENSSSCT00000038762	protein_coding	3/3	584		-1			0.691
rs326632019	17	56951868	A	G	21	9	28	2	0.0419001	1	0.20671	0.909274	G	downstream_gene_variant	MODIFIER		ENSSSCG00000007493	Transcript	ENSSSCT00000060901	protein_coding		2961		-1
rs322809500	17	56955629	T	C	21	9	28	2	0.0419001	1	0.20671	0.909274	C	synonymous_variant	LOW		ENSSSCG00000007493	Transcript	ENSSSCT00000060901	protein_coding	8/9	1751 1107 369	ctA/ctG	-1
rs330363671	17	57972064	G	A	21	9	28	2	0.0419001	1	0.139931	0.909274	A	downstream_gene_variant	MODIFIER	ZBP1	ENSSSCG00000007508	Transcript	ENSSSCT00000008223	protein_coding		1032		-1			0.981
rs3473293793	18	40666931	T	C	28	2	21	9	0.0419001	1	0.396429	0.909274	C	3_prime_UTR_variant	MODIFIER	AVL9	ENSSSCG00000023445	Transcript	ENSSSCT00000088996	protein_coding	15/16	3991		-1	HGNC	HGNC:28994
rs320873065	2	12251419	T	G	21	9	28	2	0.0419001	1	0.0438703	0.909274	G	3_prime_UTR_variant	MODIFIER	FAM111A	ENSSSCG00000033703	Transcript	ENSSSCT00000057269	protein_coding	2/2	4090		-1	HGNC	HGNC:24725	0.239
rs344347299	2	12251727	G	C	9	21	2	28	0.0419001	1	0.994286	1	C	3_prime_UTR_variant	MODIFIER	FAM111A	ENSSSCG00000033703	Transcript	ENSSSCT00000057269	protein_coding	2/2	3782		-1	HGNC	HGNC:24725	0.239
rs327869207	2	12251733	T	G	21	9	28	2	0.0419001	1	0.0438703	0.909274	G	3_prime_UTR_variant	MODIFIER	FAM111A	ENSSSCG00000033703	Transcript	ENSSSCT00000057269	protein_coding	2/2	3776		-1	HGNC	HGNC:24725	0.239
rs3473355669	2	13373372	A	G	28	2	21	9	0.0419001	1	0.210874	0.909274	G	downstream_gene_variant	MODIFIER	UBE2L6	ENSSSCG00000023379	Transcript	ENSSSCT00000086481	protein_coding		4796		1			0.498
rs81213314	2	24878628	A	G	28	2	21	9	0.0419001	1	0.0438703	0.909274	G	synonymous_variant	LOW	LDLRAD3	ENSSSCG00000013294	Transcript	ENSSSCT00000089111	protein_coding	6/7	1259 1185 395	ccT/ccC	-1	HGNC	HGNC:27046	0.195
rs345597544	2	26767746	C	G	21	9	28	2	0.0419001	1	0.53279	0.909274	G	synonymous_variant	LOW	ABTB2	ENSSSCG00000013303	Transcript	ENSSSCT00000073180	protein_coding	8/16	2022 1683 561	ctC/ctG	1	HGNC	HGNC:23842	0.393
rs333008274	2	102520082	G	C	2	28	9	21	0.0419001	1	0.210874	0.909274	C	3_prime_UTR_variant	MODIFIER	ELL2	ENSSSCG00000014168	Transcript	ENSSSCT00000054141	protein_coding	13/13	3975		-1	HGNC	HGNC:17064	0.141
rs81367679	2	150774453	G	C	21	9	28	2	0.0419001	1	0.0438703	0.909274	C	non_coding_transcript_exon_variant	MODIFIER		ENSSSCG00000041032	Transcript	ENSSSCT00000089514	lncRNA	1/2	3157		-1
rs325186964	3	5108933	C	T	28	2	21	9	0.0419001	1	0.0438703	0.909274	T	3_prime_UTR_variant	MODIFIER	EIF2AK1	ENSSSCG00000007592	Transcript	ENSSSCT00000089039	protein_coding	15/16	2029		1	HGNC	HGNC:24921	0.796
rs705722234	3	5108946	T	C	28	2	21	9	0.0419001	1	0.0438703	0.909274	C	3_prime_UTR_variant	MODIFIER	EIF2AK1	ENSSSCG00000007592	Transcript	ENSSSCT00000089039	protein_coding	15/16	2042		1	HGNC	HGNC:24921	0.796
rs690846595	3	5109043	C	T	28	2	21	9	0.0419001	1	0.0438703	0.909274	T	3_prime_UTR_variant	MODIFIER	EIF2AK1	ENSSSCG00000007592	Transcript	ENSSSCT00000089039	protein_coding	15/16	2139		1	HGNC	HGNC:24921	0.796
rs81332217	3	5109360	A	G	28	2	21	9	0.0419001	1	0.0438703	0.909274	G	3_prime_UTR_variant	MODIFIER	EIF2AK1	ENSSSCG00000007592	Transcript	ENSSSCT00000089039	protein_coding	15/16	2456		1	HGNC	HGNC:24921	0.796
rs329197205	3	98008048	C	G	28	2	21	9	0.0419001	1	0.0137687	0.909274	G	3_prime_UTR_variant	MODIFIER	EML4	ENSSSCG00000008467	Transcript	ENSSSCT00000091571	protein_coding	21/21	2824		-1	HGNC	HGNC:1316	0.761
rs335599302	3	100243303	C	T	28	2	21	9	0.0419001	1	0.0137687	0.909274	T	intron_variant	MODIFIER	SLC8A1	ENSSSCG00000036418	Transcript	ENSSSCT00000064033	protein_coding				1	HGNC	HGNC:11068	0.362
rs333868326	4	7907760	G	T	21	9	28	2	0.0419001	1	0.0137687	0.909274	T	3_prime_UTR_variant	MODIFIER	ST3GAL1	ENSSSCG00000005943	Transcript	ENSSSCT00000006526	protein_coding	10/10	3627		1	HGNC	HGNC:10862	0.351
rs3475686533	5	2868518	C	T	9	21	2	28	0.0419001	1	0.994851	1	T	downstream_gene_variant	MODIFIER	GRAMD4	ENSSSCG00000031441	Transcript	ENSSSCT00000075438	protein_coding		4908		-1	HGNC	HGNC:29113	0.0264
rs344837545	5	8985845	G	A	28	2	21	9	0.0419001	1	0.0438703	0.909274	A	upstream_gene_variant	MODIFIER		ENSSSCG00000048349	Transcript	ENSSSCT00000075643	lncRNA		3997		-1
rs339579068	5	15063586	T	C	28	2	21	9	0.0419001	1	0.0137687	0.909274	C	upstream_gene_variant	MODIFIER		ENSSSCG00000035856	Transcript	ENSSSCT00000000204	protein_coding		1285		-1
rs335624644	5	79560005	T	C	21	9	28	2	0.0419001	1	0.139931	0.909274	C	downstream_gene_variant	MODIFIER	C12orf45	ENSSSCG00000027792	Transcript	ENSSSCT00000088269	protein_coding		3710		-1	HGNC	HGNC:28628	0.599
rs1109029350	5	82501958	T	C	21	9	28	2	0.0419001	1	0.0137687	0.909274	C	downstream_gene_variant	MODIFIER	SYCP3	ENSSSCG00000000863	Transcript	ENSSSCT00000056890	protein_coding		733		1	HGNC	HGNC:18130	0.374
rs341072285	6	19442576	T	C	21	9	28	2	0.0419001	1	0.139931	0.909274	C	synonymous_variant	LOW	CCDC102A	ENSSSCG00000028723	Transcript	ENSSSCT00000070054	protein_coding	6/8	1422 1230 410	caA/caG	-1	HGNC	HGNC:28097
rs1111559623	6	20264761	T	G	2	28	9	21	0.0419001	1	0.994851	1	G	upstream_gene_variant	MODIFIER	SETD6	ENSSSCG00000026505	Transcript	ENSSSCT00000074540	protein_coding		1803		1	HGNC	HGNC:26116	0.737
rs342644238	6	85528565	C	T	28	2	21	9	0.0419001	1	0.139931	0.909274	T	3_prime_UTR_variant	MODIFIER	PHACTR4	ENSSSCG00000028973	Transcript	ENSSSCT00000068598	protein_coding	14/14	3636		1	HGNC	HGNC:25793	0.862
rs340475050	6	165060631	A	G	2	28	9	21	0.0419001	1	0.994286	1	G	3_prime_UTR_variant	MODIFIER	FAAH	ENSSSCG00000003901	Transcript	ENSSSCT00000090938	protein_coding	14/14	2369		-1	HGNC	HGNC:3553	0.812
rs325575099	6	165061274	T	A	2	28	9	21	0.0419001	1	0.994286	1	A	synonymous_variant	LOW	FAAH	ENSSSCG00000003901	Transcript	ENSSSCT00000090938	protein_coding	13/14	1956 1500 500	ccA/ccT	-1	HGNC	HGNC:3553	0.812
rs321568414	7	13128665	C	T	21	9	28	2	0.0419001	1	0.0137687	0.909274	T	synonymous_variant	LOW		ENSSSCG00000038455	Transcript	ENSSSCT00000039066	protein_coding	2/4	1900 1107 369	gaC/gaT	1
rs329209930	7	13128680	T	C	21	9	28	2	0.0419001	1	0.0137687	0.909274	C	synonymous_variant	LOW		ENSSSCG00000038455	Transcript	ENSSSCT00000039066	protein_coding	2/4	1915 1122 374	aaT/aaC	1
rs331825574	7	19508018	G	C	28	2	21	9	0.0419001	1	0.0438703	0.909274	C	downstream_gene_variant	MODIFIER	C6orf62	ENSSSCG00000038752	Transcript	ENSSSCT00000060393	protein_coding		1670		-1	HGNC	HGNC:20998	0.176
rs328460196	7	19639872	A	G	21	9	28	2	0.0419001	1	0.396429	0.909274	G	intron_variant	MODIFIER		ENSSSCG00000001097	Transcript	ENSSSCT00000073547	protein_coding				-1
rs321464389	7	47675101	G	A	21	9	28	2	0.0419001	1	0.139931	0.909274	A	upstream_gene_variant	MODIFIER	DNAJA4	ENSSSCG00000037646	Transcript	ENSSSCT00000055843	protein_coding		310		-1			0.815
rs328572932	7	112041891	G	C	21	9	28	2	0.0419001	1	0.0438703	0.909274	C	intron_variant	MODIFIER	NRDE2	ENSSSCG00000002434	Transcript	ENSSSCT00000002704	protein_coding				-1	HGNC	HGNC:20186
rs338319883	7	112041899	C	T	21	9	28	2	0.0419001	1	0.0438703	0.909274	T	intron_variant	MODIFIER	NRDE2	ENSSSCG00000002434	Transcript	ENSSSCT00000002704	protein_coding				-1	HGNC	HGNC:20186
rs340385009	8	101850433	G	C	9	21	2	28	0.0419001	1	0.994851	1	C	synonymous_variant	LOW	KIAA1109	ENSSSCG00000009090	Transcript	ENSSSCT00000065880	protein_coding	33/87	5182 4992 1664	ctC/ctG	-1	HGNC	HGNC:26953	0.845
rs335547908	8	101851344	C	T	9	21	2	28	0.0419001	1	0.994286	1	T	synonymous_variant	LOW	KIAA1109	ENSSSCG00000009090	Transcript	ENSSSCT00000065880	protein_coding	32/87	5011 4821 1607	caG/caA	-1	HGNC	HGNC:26953	0.845
rs196953756	8	121837458	C	T	21	9	28	2	0.0419001	1	0.0137687	0.909274	T	synonymous_variant	LOW	TSPAN5	ENSSSCG00000029813	Transcript	ENSSSCT00000046440	protein_coding	4/7	804 393 131	tgC/tgT	1	HGNC	HGNC:17753	0.234
rs332324425	8	130852946	T	C	21	9	28	2	0.0419001	1	0.0438703	0.909274	C	intron_variant	MODIFIER	ABCG2	ENSSSCG00000009215	Transcript	ENSSSCT00000049571	protein_coding				1			0.454
rs697129822	9	20603806	A	G	28	2	21	9	0.0419001	1	0.0137687	0.909274	G	5_prime_UTR_variant	MODIFIER	PRSS23	ENSSSCG00000014921	Transcript	ENSSSCT00000087926	protein_coding	1/3	33		1	HGNC	HGNC:14370	0.211
rs329454808	9	36758367	A	G	9	21	2	28	0.0419001	1	0.994851	1	G	3_prime_UTR_variant	MODIFIER	ATM	ENSSSCG00000025606	Transcript	ENSSSCT00000065931	protein_coding	63/63	11336		1	HGNC	HGNC:795	0.782
rs1109001821	1	17309149	C	A	17	13	25	5	0.0470223	1	0.199086	0.909274	A	3_prime_UTR_variant	MODIFIER	SASH1	ENSSSCG00000033175	Transcript	ENSSSCT00000062342	protein_coding	20/20	4231		-1	HGNC	HGNC:19182	0.521
rs81212611	1	39228284	A	G	5	25	13	17	0.0470223	1	0.00616191	0.909274	G	missense_variant	MODERATE	TRDN	ENSSSCG00000027613	Transcript	ENSSSCT00000089538	protein_coding	1/8	182 172 58	Att/Gtt	1	HGNC	HGNC:12261	0.861
rs326798074	1	165437451	A	T	25	5	17	13	0.0470223	1	0.104649	0.909274	T	upstream_gene_variant	MODIFIER	AAGAB	ENSSSCG00000004951	Transcript	ENSSSCT00000062113	protein_coding		680		-1	HGNC	HGNC:25662	0.751
rs3472376420	10	1662332	C	T	17	13	25	5	0.0470223	1	0.0558515	0.909274	T	intron_variant&non_coding_transcript_variant	MODIFIER		ENSSSCG00000045591	Transcript	ENSSSCT00000089515	lncRNA				1
rs3471635931	10	11699584	G	A	13	17	5	25	0.0470223	1	0.208954	0.909274	A	intron_variant	MODIFIER	DISP1	ENSSSCG00000035479	Transcript	ENSSSCT00000066392	protein_coding				1	HGNC	HGNC:19711	0.0629
rs327516959	10	11840593	G	A	17	13	25	5	0.0470223	1	0.322561	0.909274	A	missense_variant	MODERATE	CHML	ENSSSCG00000031212	Transcript	ENSSSCT00000041144	protein_coding	2/2	1935 1325 442	cGt/cAt	1	HGNC	HGNC:1941	0.22
rs3474091309	12	1057085	T	C	13	17	5	25	0.0470223	1	0.13869	0.909274	C	upstream_gene_variant	MODIFIER	PYCR1	ENSSSCG00000034723	Transcript	ENSSSCT00000074548	protein_coding		3571		1	HGNC	HGNC:9721	0.449
rs327800839	12	44619895	A	G	5	25	13	17	0.0470223	1	0.994091	1	G	intron_variant	MODIFIER	VTN	ENSSSCG00000027801	Transcript	ENSSSCT00000083053	protein_coding				-1			0.932
rs320388237	12	44625220	C	T	5	25	13	17	0.0470223	1	0.994091	1	T	intron_variant	MODIFIER	VTN	ENSSSCG00000027801	Transcript	ENSSSCT00000083053	protein_coding				-1			0.932
rs337632510	12	44626871	C	T	5	25	13	17	0.0470223	1	0.994091	1	T	intron_variant	MODIFIER	VTN	ENSSSCG00000027801	Transcript	ENSSSCT00000083053	protein_coding				-1			0.932
rs81218502	12	44632799	G	A	5	25	13	17	0.0470223	1	0.404011	0.909274	A	intron_variant	MODIFIER	VTN	ENSSSCG00000027801	Transcript	ENSSSCT00000083053	protein_coding				-1			0.932
rs343728461	12	44636128	T	C	5	25	13	17	0.0470223	1	0.994091	1	C	intron_variant	MODIFIER	VTN	ENSSSCG00000027801	Transcript	ENSSSCT00000083053	protein_coding				-1			0.932
rs323449491	12	44640482	T	C	5	25	13	17	0.0470223	1	0.994091	1	C	intron_variant	MODIFIER	VTN	ENSSSCG00000027801	Transcript	ENSSSCT00000083053	protein_coding				-1			0.932
rs327335136	12	44640940	C	G	5	25	13	17	0.0470223	1	0.994091	1	G	intron_variant	MODIFIER	VTN	ENSSSCG00000027801	Transcript	ENSSSCT00000083053	protein_coding				-1			0.932
rs339519298	12	44641190	A	G	5	25	13	17	0.0470223	1	0.994091	1	G	intron_variant	MODIFIER	VTN	ENSSSCG00000027801	Transcript	ENSSSCT00000083053	protein_coding				-1			0.932
rs343854345	12	52747196	G	A	17	13	25	5	0.0470223	1	0.0643374	0.909274	A	3_prime_UTR_variant	MODIFIER	CHRNB1	ENSSSCG00000051794	Transcript	ENSSSCT00000078649	protein_coding	6/6	2149		1	HGNC	HGNC:1961	0.392
rs319266468	13	133281327	C	G	17	13	25	5	0.0470223	1	0.0643374	0.909274	G	downstream_gene_variant	MODIFIER	PAK2	ENSSSCG00000011843	Transcript	ENSSSCT00000074455	protein_coding		1973		-1	HGNC	HGNC:8591	0.249
rs335338867	13	140675061	C	T	25	5	17	13	0.0470223	1	0.0192211	0.909274	T	downstream_gene_variant	MODIFIER		ENSSSCG00000051565	Transcript	ENSSSCT00000091270	lncRNA		4044		1
rs345547062	13	140675077	G	T	25	5	17	13	0.0470223	1	0.0192211	0.909274	T	downstream_gene_variant	MODIFIER		ENSSSCG00000051565	Transcript	ENSSSCT00000091270	lncRNA		4060		1
rs327492026	13	140986076	C	T	25	5	17	13	0.0470223	1	0.0192211	0.909274	T	synonymous_variant	LOW	B4GALT4	ENSSSCG00000011903	Transcript	ENSSSCT00000089486	protein_coding	3/6	547 342 114	caC/caT	1	HGNC	HGNC:927	0.659
rs336050315	13	140986079	G	A	25	5	17	13	0.0470223	1	0.0192211	0.909274	A	synonymous_variant	LOW	B4GALT4	ENSSSCG00000011903	Transcript	ENSSSCT00000089486	protein_coding	3/6	550 345 115	ccG/ccA	1	HGNC	HGNC:927	0.659
rs80930913	14	48523206	G	A	5	25	13	17	0.0470223	1	0.208954	0.909274	A	3_prime_UTR_variant	MODIFIER		ENSSSCG00000010034	Transcript	ENSSSCT00000091278	protein_coding	41/41	5096		1
rs335244776	18	9307740	T	C	25	5	17	13	0.0470223	1	0.199086	0.909274	C	synonymous_variant	LOW	DENND2A	ENSSSCG00000016497	Transcript	ENSSSCT00000045857	protein_coding	19/19	3375 3171 1057	caT/caC	1	HGNC	HGNC:22212	0.394
rs341400184	2	12200569	G	C	13	17	5	25	0.0470223	1	0.994729	1	C	upstream_gene_variant	MODIFIER		ENSSSCG00000050458	Transcript	ENSSSCT00000088265	lncRNA		3110		-1
rs334787489	2	12200860	C	T	13	17	5	25	0.0470223	1	0.994729	1	T	upstream_gene_variant	MODIFIER		ENSSSCG00000050458	Transcript	ENSSSCT00000088265	lncRNA		3401		-1
rs328091363	2	12201324	A	G	13	17	5	25	0.0470223	1	0.994729	1	G	upstream_gene_variant	MODIFIER		ENSSSCG00000050458	Transcript	ENSSSCT00000088265	lncRNA		3865		-1
rs342946577	2	84385151	G	A	25	5	17	13	0.0470223	1	0.322561	0.909274	A	5_prime_UTR_variant	MODIFIER	HMGCR	ENSSSCG00000014080	Transcript	ENSSSCT00000041297	protein_coding	2/20	116		1			0.203
rs692598349	2	126840712	T	C	17	13	25	5	0.0470223	1	0.0643374	0.909274	C	3_prime_UTR_variant	MODIFIER	CEP120	ENSSSCG00000014239	Transcript	ENSSSCT00000061703	protein_coding	22/22	3841		-1	HGNC	HGNC:26690	0.954
rs699361631	2	126840713	T	G	17	13	25	5	0.0470223	1	0.0643374	0.909274	G	3_prime_UTR_variant	MODIFIER	CEP120	ENSSSCG00000014239	Transcript	ENSSSCT00000061703	protein_coding	22/22	3840		-1	HGNC	HGNC:26690	0.954
rs326279603	2	126840717	A	G	17	13	25	5	0.0470223	1	0.0643374	0.909274	G	3_prime_UTR_variant	MODIFIER	CEP120	ENSSSCG00000014239	Transcript	ENSSSCT00000061703	protein_coding	22/22	3836		-1	HGNC	HGNC:26690	0.954
rs337255091	2	126840722	C	T	17	13	25	5	0.0470223	1	0.0643374	0.909274	T	3_prime_UTR_variant	MODIFIER	CEP120	ENSSSCG00000014239	Transcript	ENSSSCT00000061703	protein_coding	22/22	3831		-1	HGNC	HGNC:26690	0.954
rs319110506	3	1239489	A	G	13	17	5	25	0.0470223	1	0.993622	1	G	3_prime_UTR_variant	MODIFIER	MAD1L1	ENSSSCG00000038766	Transcript	ENSSSCT00000065594	protein_coding	18/18	2842		-1	HGNC	HGNC:6762	0.924
rs1108800981	3	1346324	C	T	17	13	25	5	0.0470223	1	0.0192211	0.909274	T	intron_variant	MODIFIER	MAD1L1	ENSSSCG00000038766	Transcript	ENSSSCT00000088241	protein_coding				-1	HGNC	HGNC:6762	0.924
rs336647068	3	3833252	A	G	5	25	13	17	0.0470223	1	0.225446	0.909274	G	downstream_gene_variant	MODIFIER	WIPI2	ENSSSCG00000007580	Transcript	ENSSSCT00000083532	protein_coding		2797		1	HGNC	HGNC:32225	0.636
rs320971752	3	8713331	T	G	13	17	5	25	0.0470223	1	0.993622	1	G	upstream_gene_variant	MODIFIER	SRRT	ENSSSCG00000024789	Transcript	ENSSSCT00000081177	protein_coding		4454		1	HGNC	HGNC:24101	0.0688
rs3473759265	3	31376868	C	A	25	5	17	13	0.0470223	1	0.0192211	0.909274	A	synonymous_variant	LOW	TXNDC11	ENSSSCG00000007896	Transcript	ENSSSCT00000088526	protein_coding	1/11	320 198 66	gcC/gcA	1	HGNC	HGNC:28030	0.63
rs333787997	3	103352156	A	G	13	17	5	25	0.0470223	1	0.994091	1	G	downstream_gene_variant	MODIFIER	STRN	ENSSSCG00000008499	Transcript	ENSSSCT00000056720	protein_coding		254		1	HGNC	HGNC:11424	0.404
rs339177007	4	120712001	C	T	17	13	25	5	0.0470223	1	0.0192211	0.909274	T	3_prime_UTR_variant	MODIFIER	DPYD	ENSSSCG00000006878	Transcript	ENSSSCT00000054080	protein_coding	22/22	3778		1	HGNC	HGNC:3012	0.11
rs331447494	4	120712022	T	G	17	13	25	5	0.0470223	1	0.0192211	0.909274	G	3_prime_UTR_variant	MODIFIER	DPYD	ENSSSCG00000006878	Transcript	ENSSSCT00000054080	protein_coding	22/22	3799		1	HGNC	HGNC:3012	0.11
rs55619327	4	122523165	G	A	17	13	25	5	0.0470223	1	0.0643374	0.909274	A	synonymous_variant	LOW	CNN3	ENSSSCG00000006887	Transcript	ENSSSCT00000089458	protein_coding	6/9	543 357 119	acG/acA	1	HGNC	HGNC:2157	0.437
rs327206206	4	122527841	G	A	17	13	25	5	0.0470223	1	0.0643374	0.909274	A	3_prime_UTR_variant	MODIFIER	CNN3	ENSSSCG00000006887	Transcript	ENSSSCT00000089458	protein_coding	9/9	1458		1	HGNC	HGNC:2157	0.437
rs322386745	6	63581711	T	C	5	25	13	17	0.0470223	1	0.994091	1	C	intron_variant	MODIFIER	UBE2J2	ENSSSCG00000003334	Transcript	ENSSSCT00000083860	protein_coding				-1	HGNC	HGNC:19268	0.304
rs334406876	6	83145747	G	A	17	13	25	5	0.0470223	1	0.00616191	0.909274	A	5_prime_UTR_variant	MODIFIER	MAN1C1	ENSSSCG00000023235	Transcript	ENSSSCT00000086912	protein_coding	3/14	377		1	HGNC	HGNC:19080	0.342
rs343872617	6	85088049	G	C	17	13	25	5	0.0470223	1	0.0172568	0.909274	C	downstream_gene_variant	MODIFIER	SMPDL3B	ENSSSCG00000003582	Transcript	ENSSSCT00000047684	protein_coding		3823		1	HGNC	HGNC:21416
rs318824081	6	95215915	C	G	17	13	25	5	0.0470223	1	0.0172568	0.909274	G	missense_variant	MODERATE	MACF1	ENSSSCG00000003654	Transcript	ENSSSCT00000043147	protein_coding	48/96	7176 4797 1599	gaC/gaG	1	HGNC	HGNC:13664	0.458
rs81491398	6	95230212	C	G	17	13	25	5	0.0470223	1	0.0172568	0.909274	G	missense_variant	MODERATE	MACF1	ENSSSCG00000003654	Transcript	ENSSSCT00000043147	protein_coding	54/96	9245 6866 2289	tCt/tGt	1	HGNC	HGNC:13664	0.458
rs81389955	6	95230387	T	C	17	13	25	5	0.0470223	1	0.0172568	0.909274	C	synonymous_variant	LOW	MACF1	ENSSSCG00000003654	Transcript	ENSSSCT00000043147	protein_coding	54/96	9420 7041 2347	ctT/ctC	1	HGNC	HGNC:13664	0.458
rs326390450	6	95278730	T	C	17	13	25	5	0.0470223	1	0.0172568	0.909274	C	synonymous_variant	LOW	MACF1	ENSSSCG00000003654	Transcript	ENSSSCT00000043147	protein_coding	68/96	12396 10017 3339	ccT/ccC	1	HGNC	HGNC:13664	0.458
rs81389965	6	95280802	A	G	17	13	25	5	0.0470223	1	0.0172568	0.909274	G	synonymous_variant	LOW	MACF1	ENSSSCG00000003654	Transcript	ENSSSCT00000043147	protein_coding	70/96	12603 10224 3408	agA/agG	1	HGNC	HGNC:13664	0.458
rs345797108	6	95286714	T	C	13	17	5	25	0.0470223	1	0.208954	0.909274	C	synonymous_variant	LOW	MACF1	ENSSSCG00000003654	Transcript	ENSSSCT00000043147	protein_coding	78/96	13812 11433 3811	acT/acC	1	HGNC	HGNC:13664	0.458
rs340957003	6	95294853	G	A	13	17	5	25	0.0470223	1	0.208954	0.909274	A	synonymous_variant	LOW	MACF1	ENSSSCG00000003654	Transcript	ENSSSCT00000043147	protein_coding	86/96	15150 12771 4257	ccG/ccA	1	HGNC	HGNC:13664	0.458
rs346093903	6	95317549	T	G	17	13	25	5	0.0470223	1	0.0172568	0.909274	G	downstream_gene_variant	MODIFIER		ENSSSCG00000036451	Transcript	ENSSSCT00000053859	protein_coding		4254		1
rs319860852	6	95317621	A	G	17	13	25	5	0.0470223	1	0.0172568	0.909274	G	downstream_gene_variant	MODIFIER		ENSSSCG00000036451	Transcript	ENSSSCT00000053859	protein_coding		4326		1
rs339249012	6	95317770	C	T	17	13	25	5	0.0470223	1	0.0172568	0.909274	T	downstream_gene_variant	MODIFIER		ENSSSCG00000036451	Transcript	ENSSSCT00000053859	protein_coding		4475		1
rs318445520	6	95317789	C	G	17	13	25	5	0.0470223	1	0.0172568	0.909274	G	downstream_gene_variant	MODIFIER		ENSSSCG00000036451	Transcript	ENSSSCT00000053859	protein_coding		4494		1
rs81390023	6	95398645	A	G	13	17	5	25	0.0470223	1	0.208954	0.909274	G	5_prime_UTR_variant	MODIFIER	PABPC4	ENSSSCG00000003660	Transcript	ENSSSCT00000036802	protein_coding	1/16	400		-1	HGNC	HGNC:8557	0.377
rs326917493	6	95398772	C	G	13	17	5	25	0.0470223	1	0.208954	0.909274	G	5_prime_UTR_variant	MODIFIER	PABPC4	ENSSSCG00000003660	Transcript	ENSSSCT00000036802	protein_coding	1/16	273		-1	HGNC	HGNC:8557	0.377
rs337936036	6	95398917	G	C	13	17	5	25	0.0470223	1	0.208954	0.909274	C	5_prime_UTR_variant	MODIFIER	PABPC4	ENSSSCG00000003660	Transcript	ENSSSCT00000036802	protein_coding	1/16	128		-1	HGNC	HGNC:8557	0.377
rs328470546	6	95442889	G	C	13	17	5	25	0.0470223	1	0.208954	0.909274	C	3_prime_UTR_variant	MODIFIER	HEYL	ENSSSCG00000038956	Transcript	ENSSSCT00000041089	protein_coding	5/5	3279		-1	HGNC	HGNC:4882	0.605
rs337940654	6	95442910	G	A	13	17	5	25	0.0470223	1	0.208954	0.909274	A	3_prime_UTR_variant	MODIFIER	HEYL	ENSSSCG00000038956	Transcript	ENSSSCT00000041089	protein_coding	5/5	3258		-1	HGNC	HGNC:4882	0.605
rs345781548	6	95442963	G	A	13	17	5	25	0.0470223	1	0.208954	0.909274	A	3_prime_UTR_variant	MODIFIER	HEYL	ENSSSCG00000038956	Transcript	ENSSSCT00000041089	protein_coding	5/5	3205		-1	HGNC	HGNC:4882	0.605
rs340978279	6	95443203	G	A	13	17	5	25	0.0470223	1	0.208954	0.909274	A	3_prime_UTR_variant	MODIFIER	HEYL	ENSSSCG00000038956	Transcript	ENSSSCT00000041089	protein_coding	5/5	2965		-1	HGNC	HGNC:4882	0.605
rs318271719	6	95443342	T	C	13	17	5	25	0.0470223	1	0.208954	0.909274	C	3_prime_UTR_variant	MODIFIER	HEYL	ENSSSCG00000038956	Transcript	ENSSSCT00000041089	protein_coding	5/5	2826		-1	HGNC	HGNC:4882	0.605
rs329652213	6	95443829	A	G	13	17	5	25	0.0470223	1	0.208954	0.909274	G	3_prime_UTR_variant	MODIFIER	HEYL	ENSSSCG00000038956	Transcript	ENSSSCT00000041089	protein_coding	5/5	2339		-1	HGNC	HGNC:4882	0.605
rs341877077	6	95444530	T	A	17	13	25	5	0.0470223	1	0.0172568	0.909274	A	3_prime_UTR_variant	MODIFIER	HEYL	ENSSSCG00000038956	Transcript	ENSSSCT00000041089	protein_coding	5/5	1638		-1	HGNC	HGNC:4882	0.605
rs322164113	6	95444653	G	A	13	17	5	25	0.0470223	1	0.208954	0.909274	A	3_prime_UTR_variant	MODIFIER	HEYL	ENSSSCG00000038956	Transcript	ENSSSCT00000041089	protein_coding	5/5	1515		-1	HGNC	HGNC:4882	0.605
rs343981490	6	95445126	C	T	13	17	5	25	0.0470223	1	0.208954	0.909274	T	3_prime_UTR_variant	MODIFIER	HEYL	ENSSSCG00000038956	Transcript	ENSSSCT00000041089	protein_coding	5/5	1042		-1	HGNC	HGNC:4882	0.605
rs325063507	6	95445353	C	T	13	17	5	25	0.0470223	1	0.208954	0.909274	T	missense_variant	MODERATE	HEYL	ENSSSCG00000038956	Transcript	ENSSSCT00000041089	protein_coding	5/5	815 784 262	Gcc/Acc	-1	HGNC	HGNC:4882	0.605
rs332798169	6	95445516	T	G	13	17	5	25	0.0470223	1	0.208954	0.909274	G	synonymous_variant	LOW	HEYL	ENSSSCG00000038956	Transcript	ENSSSCT00000041089	protein_coding	5/5	652 621 207	gcA/gcC	-1	HGNC	HGNC:4882	0.605
rs345929847	6	95445642	C	T	13	17	5	25	0.0470223	1	0.208954	0.909274	T	synonymous_variant	LOW	HEYL	ENSSSCG00000038956	Transcript	ENSSSCT00000041089	protein_coding	5/5	526 495 165	acG/acA	-1	HGNC	HGNC:4882	0.605
rs334537614	6	95445759	A	G	17	13	25	5	0.0470223	1	0.0172568	0.909274	G	synonymous_variant	LOW	HEYL	ENSSSCG00000038956	Transcript	ENSSSCT00000041089	protein_coding	5/5	409 378 126	acT/acC	-1	HGNC	HGNC:4882	0.605
rs345525628	6	95473406	C	T	17	13	25	5	0.0470223	1	0.0172568	0.909274	T	3_prime_UTR_variant	MODIFIER	NT5C1A	ENSSSCG00000003662	Transcript	ENSSSCT00000074484	protein_coding	8/8	6897		-1	HGNC	HGNC:17819	0.241
rs334365612	6	95473715	C	A	17	13	25	5	0.0470223	1	0.0172568	0.909274	A	3_prime_UTR_variant	MODIFIER	NT5C1A	ENSSSCG00000003662	Transcript	ENSSSCT00000074484	protein_coding	8/8	6588		-1	HGNC	HGNC:17819	0.241
rs344517329	6	95473800	G	T	17	13	25	5	0.0470223	1	0.0172568	0.909274	T	3_prime_UTR_variant	MODIFIER	NT5C1A	ENSSSCG00000003662	Transcript	ENSSSCT00000074484	protein_coding	8/8	6503		-1	HGNC	HGNC:17819	0.241
rs326054610	6	95473816	C	T	17	13	25	5	0.0470223	1	0.0172568	0.909274	T	3_prime_UTR_variant	MODIFIER	NT5C1A	ENSSSCG00000003662	Transcript	ENSSSCT00000074484	protein_coding	8/8	6487		-1	HGNC	HGNC:17819	0.241
rs336548427	6	95473852	T	C	17	13	25	5	0.0470223	1	0.0172568	0.909274	C	3_prime_UTR_variant	MODIFIER	NT5C1A	ENSSSCG00000003662	Transcript	ENSSSCT00000074484	protein_coding	8/8	6451		-1	HGNC	HGNC:17819	0.241
rs345191836	6	95473870	C	A	17	13	25	5	0.0470223	1	0.0172568	0.909274	A	3_prime_UTR_variant	MODIFIER	NT5C1A	ENSSSCG00000003662	Transcript	ENSSSCT00000074484	protein_coding	8/8	6433		-1	HGNC	HGNC:17819	0.241
rs337094131	6	95474236	T	C	17	13	25	5	0.0470223	1	0.0172568	0.909274	C	3_prime_UTR_variant	MODIFIER	NT5C1A	ENSSSCG00000003662	Transcript	ENSSSCT00000074484	protein_coding	8/8	6067		-1	HGNC	HGNC:17819	0.241
rs319345075	6	95474298	T	G	17	13	25	5	0.0470223	1	0.0172568	0.909274	G	3_prime_UTR_variant	MODIFIER	NT5C1A	ENSSSCG00000003662	Transcript	ENSSSCT00000074484	protein_coding	8/8	6005		-1	HGNC	HGNC:17819	0.241
rs330473290	6	95474362	T	C	17	13	25	5	0.0470223	1	0.0172568	0.909274	C	3_prime_UTR_variant	MODIFIER	NT5C1A	ENSSSCG00000003662	Transcript	ENSSSCT00000074484	protein_coding	8/8	5941		-1	HGNC	HGNC:17819	0.241
rs338114359	6	95474432	C	T	17	13	25	5	0.0470223	1	0.0172568	0.909274	T	3_prime_UTR_variant	MODIFIER	NT5C1A	ENSSSCG00000003662	Transcript	ENSSSCT00000074484	protein_coding	8/8	5871		-1	HGNC	HGNC:17819	0.241
rs713607705	6	95474532	C	T	17	13	25	5	0.0470223	1	0.0172568	0.909274	T	3_prime_UTR_variant	MODIFIER	NT5C1A	ENSSSCG00000003662	Transcript	ENSSSCT00000074484	protein_coding	8/8	5771		-1	HGNC	HGNC:17819	0.241
rs697655240	6	95474533	A	G	17	13	25	5	0.0470223	1	0.0172568	0.909274	G	3_prime_UTR_variant	MODIFIER	NT5C1A	ENSSSCG00000003662	Transcript	ENSSSCT00000074484	protein_coding	8/8	5770		-1	HGNC	HGNC:17819	0.241
rs318293733	6	95474540	A	G	17	13	25	5	0.0470223	1	0.0172568	0.909274	G	3_prime_UTR_variant	MODIFIER	NT5C1A	ENSSSCG00000003662	Transcript	ENSSSCT00000074484	protein_coding	8/8	5763		-1	HGNC	HGNC:17819	0.241
rs328963232	6	95474852	A	G	17	13	25	5	0.0470223	1	0.0172568	0.909274	G	3_prime_UTR_variant	MODIFIER	NT5C1A	ENSSSCG00000003662	Transcript	ENSSSCT00000074484	protein_coding	8/8	5451		-1	HGNC	HGNC:17819	0.241
rs323249158	6	95474924	G	A	17	13	25	5	0.0470223	1	0.0172568	0.909274	A	3_prime_UTR_variant	MODIFIER	NT5C1A	ENSSSCG00000003662	Transcript	ENSSSCT00000074484	protein_coding	8/8	5379		-1	HGNC	HGNC:17819	0.241
rs345360498	6	95474957	G	A	17	13	25	5	0.0470223	1	0.0172568	0.909274	A	3_prime_UTR_variant	MODIFIER	NT5C1A	ENSSSCG00000003662	Transcript	ENSSSCT00000074484	protein_coding	8/8	5346		-1	HGNC	HGNC:17819	0.241
rs322180505	6	95474975	A	G	17	13	25	5	0.0470223	1	0.0172568	0.909274	G	3_prime_UTR_variant	MODIFIER	NT5C1A	ENSSSCG00000003662	Transcript	ENSSSCT00000074484	protein_coding	8/8	5328		-1	HGNC	HGNC:17819	0.241
rs702920415	6	95475009	C	G	17	13	25	5	0.0470223	1	0.0172568	0.909274	G	3_prime_UTR_variant	MODIFIER	NT5C1A	ENSSSCG00000003662	Transcript	ENSSSCT00000074484	protein_coding	8/8	5294		-1	HGNC	HGNC:17819	0.241
rs333469664	6	95475027	T	C	17	13	25	5	0.0470223	1	0.0172568	0.909274	C	3_prime_UTR_variant	MODIFIER	NT5C1A	ENSSSCG00000003662	Transcript	ENSSSCT00000074484	protein_coding	8/8	5276		-1	HGNC	HGNC:17819	0.241
rs329270823	6	95475060	A	C	17	13	25	5	0.0470223	1	0.0172568	0.909274	C	3_prime_UTR_variant	MODIFIER	NT5C1A	ENSSSCG00000003662	Transcript	ENSSSCT00000074484	protein_coding	8/8	5243		-1	HGNC	HGNC:17819	0.241
rs344328310	6	95475097	A	G	17	13	25	5	0.0470223	1	0.0172568	0.909274	G	3_prime_UTR_variant	MODIFIER	NT5C1A	ENSSSCG00000003662	Transcript	ENSSSCT00000074484	protein_coding	8/8	5206		-1	HGNC	HGNC:17819	0.241
rs327589158	6	95475114	G	C	17	13	25	5	0.0470223	1	0.0172568	0.909274	C	3_prime_UTR_variant	MODIFIER	NT5C1A	ENSSSCG00000003662	Transcript	ENSSSCT00000074484	protein_coding	8/8	5189		-1	HGNC	HGNC:17819	0.241
rs318375772	6	95475258	T	C	17	13	25	5	0.0470223	1	0.0172568	0.909274	C	3_prime_UTR_variant	MODIFIER	NT5C1A	ENSSSCG00000003662	Transcript	ENSSSCT00000074484	protein_coding	8/8	5045		-1	HGNC	HGNC:17819	0.241
rs326168073	6	95475271	C	T	17	13	25	5	0.0470223	1	0.0172568	0.909274	T	3_prime_UTR_variant	MODIFIER	NT5C1A	ENSSSCG00000003662	Transcript	ENSSSCT00000074484	protein_coding	8/8	5032		-1	HGNC	HGNC:17819	0.241
rs81491402	6	95475341	T	C	17	13	25	5	0.0470223	1	0.0172568	0.909274	C	3_prime_UTR_variant	MODIFIER	NT5C1A	ENSSSCG00000003662	Transcript	ENSSSCT00000074484	protein_coding	8/8	4962		-1	HGNC	HGNC:17819	0.241
rs321371423	6	95475351	A	G	17	13	25	5	0.0470223	1	0.0172568	0.909274	G	3_prime_UTR_variant	MODIFIER	NT5C1A	ENSSSCG00000003662	Transcript	ENSSSCT00000074484	protein_coding	8/8	4952		-1	HGNC	HGNC:17819	0.241
rs81390040	6	95475405	A	G	17	13	25	5	0.0470223	1	0.0172568	0.909274	G	3_prime_UTR_variant	MODIFIER	NT5C1A	ENSSSCG00000003662	Transcript	ENSSSCT00000074484	protein_coding	8/8	4898		-1	HGNC	HGNC:17819	0.241
rs710894776	6	95475448	G	T	17	13	25	5	0.0470223	1	0.0172568	0.909274	T	3_prime_UTR_variant	MODIFIER	NT5C1A	ENSSSCG00000003662	Transcript	ENSSSCT00000074484	protein_coding	8/8	4855		-1	HGNC	HGNC:17819	0.241
rs698558220	6	95475449	A	G	17	13	25	5	0.0470223	1	0.0172568	0.909274	G	3_prime_UTR_variant	MODIFIER	NT5C1A	ENSSSCG00000003662	Transcript	ENSSSCT00000074484	protein_coding	8/8	4854		-1	HGNC	HGNC:17819	0.241
rs81390041	6	95475567	G	A	17	13	25	5	0.0470223	1	0.0172568	0.909274	A	3_prime_UTR_variant	MODIFIER	NT5C1A	ENSSSCG00000003662	Transcript	ENSSSCT00000074484	protein_coding	8/8	4736		-1	HGNC	HGNC:17819	0.241
rs322317831	6	95475629	G	C	17	13	25	5	0.0470223	1	0.0172568	0.909274	C	3_prime_UTR_variant	MODIFIER	NT5C1A	ENSSSCG00000003662	Transcript	ENSSSCT00000074484	protein_coding	8/8	4674		-1	HGNC	HGNC:17819	0.241
rs710273786	6	95475639	C	T	17	13	25	5	0.0470223	1	0.0172568	0.909274	T	3_prime_UTR_variant	MODIFIER	NT5C1A	ENSSSCG00000003662	Transcript	ENSSSCT00000074484	protein_coding	8/8	4664		-1	HGNC	HGNC:17819	0.241
rs334393008	6	95475640	A	G	17	13	25	5	0.0470223	1	0.0172568	0.909274	G	3_prime_UTR_variant	MODIFIER	NT5C1A	ENSSSCG00000003662	Transcript	ENSSSCT00000074484	protein_coding	8/8	4663		-1	HGNC	HGNC:17819	0.241
rs341567205	6	95475646	G	T	17	13	25	5	0.0470223	1	0.0172568	0.909274	T	3_prime_UTR_variant	MODIFIER	NT5C1A	ENSSSCG00000003662	Transcript	ENSSSCT00000074484	protein_coding	8/8	4657		-1	HGNC	HGNC:17819	0.241
rs325594946	6	95475682	G	A	17	13	25	5	0.0470223	1	0.0172568	0.909274	A	3_prime_UTR_variant	MODIFIER	NT5C1A	ENSSSCG00000003662	Transcript	ENSSSCT00000074484	protein_coding	8/8	4621		-1	HGNC	HGNC:17819	0.241
rs81390042	6	95475736	T	C	17	13	25	5	0.0470223	1	0.0172568	0.909274	C	3_prime_UTR_variant	MODIFIER	NT5C1A	ENSSSCG00000003662	Transcript	ENSSSCT00000074484	protein_coding	8/8	4567		-1	HGNC	HGNC:17819	0.241
rs326174585	6	95475768	G	T	17	13	25	5	0.0470223	1	0.0172568	0.909274	T	3_prime_UTR_variant	MODIFIER	NT5C1A	ENSSSCG00000003662	Transcript	ENSSSCT00000074484	protein_coding	8/8	4535		-1	HGNC	HGNC:17819	0.241
rs340090122	6	95475834	G	C	17	13	25	5	0.0470223	1	0.0172568	0.909274	C	3_prime_UTR_variant	MODIFIER	NT5C1A	ENSSSCG00000003662	Transcript	ENSSSCT00000074484	protein_coding	8/8	4469		-1	HGNC	HGNC:17819	0.241
rs325164201	6	95475851	T	C	17	13	25	5	0.0470223	1	0.0172568	0.909274	C	3_prime_UTR_variant	MODIFIER	NT5C1A	ENSSSCG00000003662	Transcript	ENSSSCT00000074484	protein_coding	8/8	4452		-1	HGNC	HGNC:17819	0.241
rs339089648	6	95475966	C	A	17	13	25	5	0.0470223	1	0.0172568	0.909274	A	3_prime_UTR_variant	MODIFIER	NT5C1A	ENSSSCG00000003662	Transcript	ENSSSCT00000074484	protein_coding	8/8	4337		-1	HGNC	HGNC:17819	0.241
rs339035945	6	95476083	G	C	17	13	25	5	0.0470223	1	0.0172568	0.909274	C	3_prime_UTR_variant	MODIFIER	NT5C1A	ENSSSCG00000003662	Transcript	ENSSSCT00000074484	protein_coding	8/8	4220		-1	HGNC	HGNC:17819	0.241
rs330923574	6	95476197	G	A	13	17	5	25	0.0470223	1	0.208954	0.909274	A	3_prime_UTR_variant	MODIFIER	NT5C1A	ENSSSCG00000003662	Transcript	ENSSSCT00000074484	protein_coding	8/8	4106		-1	HGNC	HGNC:17819	0.241
rs325223015	6	95476287	T	C	17	13	25	5	0.0470223	1	0.0172568	0.909274	C	3_prime_UTR_variant	MODIFIER	NT5C1A	ENSSSCG00000003662	Transcript	ENSSSCT00000074484	protein_coding	8/8	4016		-1	HGNC	HGNC:17819	0.241
rs333497390	6	95476329	A	G	17	13	25	5	0.0470223	1	0.0172568	0.909274	G	3_prime_UTR_variant	MODIFIER	NT5C1A	ENSSSCG00000003662	Transcript	ENSSSCT00000074484	protein_coding	8/8	3974		-1	HGNC	HGNC:17819	0.241
rs324278520	6	95476394	A	G	17	13	25	5	0.0470223	1	0.0172568	0.909274	G	3_prime_UTR_variant	MODIFIER	NT5C1A	ENSSSCG00000003662	Transcript	ENSSSCT00000074484	protein_coding	8/8	3909		-1	HGNC	HGNC:17819	0.241
rs342934726	6	95476550	T	G	17	13	25	5	0.0470223	1	0.0172568	0.909274	G	3_prime_UTR_variant	MODIFIER	NT5C1A	ENSSSCG00000003662	Transcript	ENSSSCT00000074484	protein_coding	8/8	3753		-1	HGNC	HGNC:17819	0.241
rs81390043	6	95476638	A	G	17	13	25	5	0.0470223	1	0.0172568	0.909274	G	3_prime_UTR_variant	MODIFIER	NT5C1A	ENSSSCG00000003662	Transcript	ENSSSCT00000074484	protein_coding	8/8	3665		-1	HGNC	HGNC:17819	0.241
rs343564359	6	95476854	C	T	17	13	25	5	0.0470223	1	0.0172568	0.909274	T	3_prime_UTR_variant	MODIFIER	NT5C1A	ENSSSCG00000003662	Transcript	ENSSSCT00000074484	protein_coding	8/8	3449		-1	HGNC	HGNC:17819	0.241
rs338468648	6	95477040	A	G	17	13	25	5	0.0470223	1	0.0172568	0.909274	G	3_prime_UTR_variant	MODIFIER	NT5C1A	ENSSSCG00000003662	Transcript	ENSSSCT00000074484	protein_coding	8/8	3263		-1	HGNC	HGNC:17819	0.241
rs81390044	6	95477132	C	T	17	13	25	5	0.0470223	1	0.0172568	0.909274	T	3_prime_UTR_variant	MODIFIER	NT5C1A	ENSSSCG00000003662	Transcript	ENSSSCT00000074484	protein_coding	8/8	3171		-1	HGNC	HGNC:17819	0.241
rs81390045	6	95477178	G	A	17	13	25	5	0.0470223	1	0.0172568	0.909274	A	3_prime_UTR_variant	MODIFIER	NT5C1A	ENSSSCG00000003662	Transcript	ENSSSCT00000074484	protein_coding	8/8	3125		-1	HGNC	HGNC:17819	0.241
rs324327418	6	95477202	A	G	17	13	25	5	0.0470223	1	0.0172568	0.909274	G	3_prime_UTR_variant	MODIFIER	NT5C1A	ENSSSCG00000003662	Transcript	ENSSSCT00000074484	protein_coding	8/8	3101		-1	HGNC	HGNC:17819	0.241
rs335156320	6	95477254	T	C	17	13	25	5	0.0470223	1	0.0172568	0.909274	C	3_prime_UTR_variant	MODIFIER	NT5C1A	ENSSSCG00000003662	Transcript	ENSSSCT00000074484	protein_coding	8/8	3049		-1	HGNC	HGNC:17819	0.241
rs346240832	6	95477261	A	G	17	13	25	5	0.0470223	1	0.0172568	0.909274	G	3_prime_UTR_variant	MODIFIER	NT5C1A	ENSSSCG00000003662	Transcript	ENSSSCT00000074484	protein_coding	8/8	3042		-1	HGNC	HGNC:17819	0.241
rs329975359	6	95477594	T	C	17	13	25	5	0.0470223	1	0.0172568	0.909274	C	3_prime_UTR_variant	MODIFIER	NT5C1A	ENSSSCG00000003662	Transcript	ENSSSCT00000074484	protein_coding	8/8	2709		-1	HGNC	HGNC:17819	0.241
rs336327485	6	95477662	G	C	13	17	5	25	0.0470223	1	0.208954	0.909274	C	3_prime_UTR_variant	MODIFIER	NT5C1A	ENSSSCG00000003662	Transcript	ENSSSCT00000074484	protein_coding	8/8	2641		-1	HGNC	HGNC:17819	0.241
rs339620172	6	95477870	G	A	17	13	25	5	0.0470223	1	0.0172568	0.909274	A	3_prime_UTR_variant	MODIFIER	NT5C1A	ENSSSCG00000003662	Transcript	ENSSSCT00000074484	protein_coding	8/8	2433		-1	HGNC	HGNC:17819	0.241
rs320464227	6	95478594	G	C	13	17	5	25	0.0470223	1	0.208954	0.909274	C	intron_variant	MODIFIER	NT5C1A	ENSSSCG00000003662	Transcript	ENSSSCT00000074484	protein_coding				-1	HGNC	HGNC:17819	0.241
rs328326902	6	95478637	A	G	13	17	5	25	0.0470223	1	0.208954	0.909274	G	intron_variant	MODIFIER	NT5C1A	ENSSSCG00000003662	Transcript	ENSSSCT00000074484	protein_coding				-1	HGNC	HGNC:17819	0.241
rs335590645	6	95478671	C	T	13	17	5	25	0.0470223	1	0.208954	0.909274	T	intron_variant	MODIFIER	NT5C1A	ENSSSCG00000003662	Transcript	ENSSSCT00000074484	protein_coding				-1	HGNC	HGNC:17819	0.241
rs330142505	6	95479085	C	T	13	17	5	25	0.0470223	1	0.208954	0.909274	T	intron_variant	MODIFIER	NT5C1A	ENSSSCG00000003662	Transcript	ENSSSCT00000074484	protein_coding				-1	HGNC	HGNC:17819	0.241
rs340598457	6	95479124	A	G	13	17	5	25	0.0470223	1	0.208954	0.909274	G	intron_variant	MODIFIER	NT5C1A	ENSSSCG00000003662	Transcript	ENSSSCT00000074484	protein_coding				-1	HGNC	HGNC:17819	0.241
rs324511097	6	95479232	T	C	13	17	5	25	0.0470223	1	0.208954	0.909274	C	intron_variant	MODIFIER	NT5C1A	ENSSSCG00000003662	Transcript	ENSSSCT00000074484	protein_coding				-1	HGNC	HGNC:17819	0.241
rs332279114	6	95479241	T	C	13	17	5	25	0.0470223	1	0.208954	0.909274	C	intron_variant	MODIFIER	NT5C1A	ENSSSCG00000003662	Transcript	ENSSSCT00000074484	protein_coding				-1	HGNC	HGNC:17819	0.241
rs340207685	6	95479260	A	T	13	17	5	25	0.0470223	1	0.208954	0.909274	T	intron_variant	MODIFIER	NT5C1A	ENSSSCG00000003662	Transcript	ENSSSCT00000074484	protein_coding				-1	HGNC	HGNC:17819	0.241
rs324127417	6	95479264	C	T	13	17	5	25	0.0470223	1	0.208954	0.909274	T	intron_variant	MODIFIER	NT5C1A	ENSSSCG00000003662	Transcript	ENSSSCT00000074484	protein_coding				-1	HGNC	HGNC:17819	0.241
rs81390047	6	95479441	T	C	13	17	5	25	0.0470223	1	0.208954	0.909274	C	intron_variant	MODIFIER	NT5C1A	ENSSSCG00000003662	Transcript	ENSSSCT00000074484	protein_coding				-1	HGNC	HGNC:17819	0.241
rs344664920	6	95479572	G	A	13	17	5	25	0.0470223	1	0.208954	0.909274	A	intron_variant	MODIFIER	NT5C1A	ENSSSCG00000003662	Transcript	ENSSSCT00000074484	protein_coding				-1	HGNC	HGNC:17819	0.241
rs328349682	6	95479573	G	A	13	17	5	25	0.0470223	1	0.208954	0.909274	A	intron_variant	MODIFIER	NT5C1A	ENSSSCG00000003662	Transcript	ENSSSCT00000074484	protein_coding				-1	HGNC	HGNC:17819	0.241
rs337747108	6	95479588	T	C	13	17	5	25	0.0470223	1	0.208954	0.909274	C	intron_variant	MODIFIER	NT5C1A	ENSSSCG00000003662	Transcript	ENSSSCT00000074484	protein_coding				-1	HGNC	HGNC:17819	0.241
rs319633204	6	95479593	G	C	13	17	5	25	0.0470223	1	0.208954	0.909274	C	intron_variant	MODIFIER	NT5C1A	ENSSSCG00000003662	Transcript	ENSSSCT00000074484	protein_coding				-1	HGNC	HGNC:17819	0.241
rs327291973	6	95479609	G	A	13	17	5	25	0.0470223	1	0.208954	0.909274	A	intron_variant	MODIFIER	NT5C1A	ENSSSCG00000003662	Transcript	ENSSSCT00000074484	protein_coding				-1	HGNC	HGNC:17819	0.241
rs341695800	6	95479618	T	G	13	17	5	25	0.0470223	1	0.208954	0.909274	G	intron_variant	MODIFIER	NT5C1A	ENSSSCG00000003662	Transcript	ENSSSCT00000074484	protein_coding				-1	HGNC	HGNC:17819	0.241
rs340187874	6	95479808	C	A	13	17	5	25	0.0470223	1	0.208954	0.909274	A	intron_variant	MODIFIER	NT5C1A	ENSSSCG00000003662	Transcript	ENSSSCT00000074484	protein_coding				-1	HGNC	HGNC:17819	0.241
rs321148735	6	95479822	A	G	13	17	5	25	0.0470223	1	0.208954	0.909274	G	intron_variant	MODIFIER	NT5C1A	ENSSSCG00000003662	Transcript	ENSSSCT00000074484	protein_coding				-1	HGNC	HGNC:17819	0.241
rs328768017	6	95479831	C	T	13	17	5	25	0.0470223	1	0.208954	0.909274	T	intron_variant	MODIFIER	NT5C1A	ENSSSCG00000003662	Transcript	ENSSSCT00000074484	protein_coding				-1	HGNC	HGNC:17819	0.241
rs81390048	6	95480484	T	C	13	17	5	25	0.0470223	1	0.208954	0.909274	C	3_prime_UTR_variant	MODIFIER	NT5C1A	ENSSSCG00000003662	Transcript	ENSSSCT00000074484	protein_coding	7/8	1422		-1	HGNC	HGNC:17819	0.241
rs81390049	6	95480773	A	G	13	17	5	25	0.0470223	1	0.208954	0.909274	G	synonymous_variant	LOW	NT5C1A	ENSSSCG00000003662	Transcript	ENSSSCT00000074484	protein_coding	7/8	1133 1038 346	ggT/ggC	-1	HGNC	HGNC:17819	0.241
rs320860557	6	95554269	C	T	17	13	25	5	0.0470223	1	0.0172568	0.909274	T	synonymous_variant	LOW		ENSSSCG00000003664	Transcript	ENSSSCT00000091355	protein_coding	6/10	736 291 97	tcC/tcT	1
rs336968882	6	95563480	C	T	17	13	25	5	0.0470223	1	0.0172568	0.909274	T	intron_variant	MODIFIER		ENSSSCG00000003664	Transcript	ENSSSCT00000091355	protein_coding				1
rs81390089	6	95563556	C	A	17	13	25	5	0.0470223	1	0.0172568	0.909274	A	intron_variant	MODIFIER		ENSSSCG00000003664	Transcript	ENSSSCT00000091355	protein_coding				1
rs340352619	6	95563592	T	C	17	13	25	5	0.0470223	1	0.0172568	0.909274	C	intron_variant	MODIFIER		ENSSSCG00000003664	Transcript	ENSSSCT00000091355	protein_coding				1
rs322148894	6	95563600	T	C	17	13	25	5	0.0470223	1	0.0172568	0.909274	C	intron_variant	MODIFIER		ENSSSCG00000003664	Transcript	ENSSSCT00000091355	protein_coding				1
rs324958853	6	95563908	G	A	17	13	25	5	0.0470223	1	0.0618126	0.909274	A	intron_variant	MODIFIER		ENSSSCG00000003664	Transcript	ENSSSCT00000091355	protein_coding				1
rs344484234	6	95564133	C	T	17	13	25	5	0.0470223	1	0.0172568	0.909274	T	intron_variant	MODIFIER		ENSSSCG00000003664	Transcript	ENSSSCT00000091355	protein_coding				1
rs330476306	6	95564624	G	T	17	13	25	5	0.0470223	1	0.0172568	0.909274	T	intron_variant	MODIFIER		ENSSSCG00000003664	Transcript	ENSSSCT00000091355	protein_coding				1
rs81390090	6	95564720	C	T	17	13	25	5	0.0470223	1	0.0172568	0.909274	T	intron_variant	MODIFIER		ENSSSCG00000003664	Transcript	ENSSSCT00000091355	protein_coding				1
rs337422714	6	95565939	T	A	17	13	25	5	0.0470223	1	0.0172568	0.909274	A	intron_variant	MODIFIER		ENSSSCG00000003664	Transcript	ENSSSCT00000091355	protein_coding				1
rs322293227	6	95566206	T	C	17	13	25	5	0.0470223	1	0.0172568	0.909274	C	intron_variant	MODIFIER		ENSSSCG00000003664	Transcript	ENSSSCT00000091355	protein_coding				1
rs330927801	6	95829128	C	G	17	13	25	5	0.0470223	1	0.0172568	0.909274	G	missense_variant	MODERATE	CAP1	ENSSSCG00000003672	Transcript	ENSSSCT00000004068	protein_coding	4/13	372 254 85	gCt/gGt	1	HGNC	HGNC:20040
rs697435111	6	95835153	A	G	17	13	25	5	0.0470223	1	0.0172568	0.909274	G	synonymous_variant	LOW	CAP1	ENSSSCG00000003672	Transcript	ENSSSCT00000004068	protein_coding	8/13	796 678 226	tcA/tcG	1	HGNC	HGNC:20040
rs3473415006	6	95835186	T	G	17	13	25	5	0.0470223	1	0.0172568	0.909274	G	synonymous_variant	LOW	CAP1	ENSSSCG00000003672	Transcript	ENSSSCT00000004068	protein_coding	8/13	829 711 237	ccT/ccG	1	HGNC	HGNC:20040
rs3471080548	6	95839788	G	A	17	13	25	5	0.0470223	1	0.0172568	0.909274	A	downstream_gene_variant	MODIFIER	PPT1	ENSSSCG00000036673	Transcript	ENSSSCT00000084919	protein_coding		2386		-1	HGNC	HGNC:9325	0.204
rs3470498949	6	95841503	C	T	17	13	25	5	0.0470223	1	0.0172568	0.909274	T	downstream_gene_variant	MODIFIER	PPT1	ENSSSCG00000036673	Transcript	ENSSSCT00000084919	protein_coding		671		-1	HGNC	HGNC:9325	0.204
rs693615157	6	95841533	T	C	13	17	5	25	0.0470223	1	0.208954	0.909274	C	downstream_gene_variant	MODIFIER	PPT1	ENSSSCG00000036673	Transcript	ENSSSCT00000084919	protein_coding		641		-1	HGNC	HGNC:9325	0.204
rs3472482605	6	95841583	G	A	17	13	25	5	0.0470223	1	0.0172568	0.909274	A	downstream_gene_variant	MODIFIER	PPT1	ENSSSCG00000036673	Transcript	ENSSSCT00000084919	protein_coding		591		-1	HGNC	HGNC:9325	0.204
rs711952605	6	95841874	C	T	17	13	25	5	0.0470223	1	0.0172568	0.909274	T	downstream_gene_variant	MODIFIER	PPT1	ENSSSCG00000036673	Transcript	ENSSSCT00000084919	protein_coding		300		-1	HGNC	HGNC:9325	0.204
rs703534852	6	95841891	C	T	17	13	25	5	0.0470223	1	0.0172568	0.909274	T	downstream_gene_variant	MODIFIER	PPT1	ENSSSCG00000036673	Transcript	ENSSSCT00000084919	protein_coding		283		-1	HGNC	HGNC:9325	0.204
rs3471914319	6	95853324	T	C	17	13	25	5	0.0470223	1	0.0172568	0.909274	C	synonymous_variant	LOW	PPT1	ENSSSCG00000036673	Transcript	ENSSSCT00000084919	protein_coding	3/8	338 318 106	caA/caG	-1	HGNC	HGNC:9325	0.204
rs1111264821	6	97961460	T	A	17	13	25	5	0.0470223	1	0.0643374	0.909274	A	3_prime_UTR_variant	MODIFIER	NAPG	ENSSSCG00000038533	Transcript	ENSSSCT00000078740	protein_coding	13/13	2532		-1	HGNC	HGNC:7642	0.62
rs81224984	6	97962092	A	G	17	13	25	5	0.0470223	1	0.0643374	0.909274	G	3_prime_UTR_variant	MODIFIER	NAPG	ENSSSCG00000038533	Transcript	ENSSSCT00000078740	protein_coding	13/13	1900		-1	HGNC	HGNC:7642	0.62
rs1112049612	6	97962113	T	C	17	13	25	5	0.0470223	1	0.0643374	0.909274	C	splice_polypyrimidine_tract_variant&intron_variant	LOW	NAPG	ENSSSCG00000038533	Transcript	ENSSSCT00000078740	protein_coding				-1	HGNC	HGNC:7642	0.62
rs1113996652	6	97962274	G	A	17	13	25	5	0.0470223	1	0.0643374	0.909274	A	3_prime_UTR_variant	MODIFIER	NAPG	ENSSSCG00000038533	Transcript	ENSSSCT00000078740	protein_coding	12/13	1780		-1	HGNC	HGNC:7642	0.62
rs1112200132	6	97962340	T	G	17	13	25	5	0.0470223	1	0.0643374	0.909274	G	3_prime_UTR_variant	MODIFIER	NAPG	ENSSSCG00000038533	Transcript	ENSSSCT00000078740	protein_coding	12/13	1714		-1	HGNC	HGNC:7642	0.62
rs1107837585	6	97962529	C	T	17	13	25	5	0.0470223	1	0.0643374	0.909274	T	3_prime_UTR_variant	MODIFIER	NAPG	ENSSSCG00000038533	Transcript	ENSSSCT00000078740	protein_coding	12/13	1525		-1	HGNC	HGNC:7642	0.62
rs3470353611	6	97974557	C	T	17	13	25	5	0.0470223	1	0.0643374	0.909274	T	synonymous_variant	LOW	NAPG	ENSSSCG00000038533	Transcript	ENSSSCT00000078740	protein_coding	1/13	80 33 11	gaG/gaA	-1	HGNC	HGNC:7642	0.62
rs703395990	6	97994493	G	A	17	13	25	5	0.0470223	1	0.0643374	0.909274	A	synonymous_variant	LOW	APCDD1	ENSSSCG00000039797	Transcript	ENSSSCT00000063808	protein_coding	5/6	1126 1008 336	caC/caT	-1	HGNC	HGNC:15718	0.555
rs338284015	6	129520885	G	A	13	17	5	25	0.0470223	1	0.992709	1	A	3_prime_UTR_variant	MODIFIER	PRKACB	ENSSSCG00000040920	Transcript	ENSSSCT00000065913	protein_coding	12/12	3790		-1	HGNC	HGNC:9381	0.434
rs81213477	6	134667395	C	T	25	5	17	13	0.0470223	1	0.199086	0.909274	T	missense_variant	MODERATE	IFI44L	ENSSSCG00000027660	Transcript	ENSSSCT00000065726	protein_coding	6/10	1013 826 276	Gtg/Atg	-1	HGNC	HGNC:17817	0.922
rs1108940110	7	21415164	G	A	5	25	13	17	0.0470223	1	0.130492	0.909274	A	synonymous_variant	LOW	ZNF184	ENSSSCG00000001164	Transcript	ENSSSCT00000055328	protein_coding	7/7	1259 927 309	tgC/tgT	-1	HGNC	HGNC:12975	0.381
rs3472030744	7	34085408	G	A	17	13	25	5	0.0470223	1	0.0172568	0.909274	A	synonymous_variant	LOW	BTBD9	ENSSSCG00000037507	Transcript	ENSSSCT00000088315	protein_coding	3/8	310 234 78	atC/atT	-1	HGNC	HGNC:21228	0.479
rs333637162	7	34555423	G	C	5	25	13	17	0.0470223	1	0.993622	1	C	missense_variant	MODERATE	SAYSD1	ENSSSCG00000033246	Transcript	ENSSSCT00000056278	protein_coding	1/2	158 65 22	aCc/aGc	-1	HGNC	HGNC:21025
rs327488895	7	58754740	A	G	25	5	17	13	0.0470223	1	0.322561	0.909274	G	5_prime_UTR_variant	MODIFIER	CSK	ENSSSCG00000001900	Transcript	ENSSSCT00000053105	protein_coding	1/12	521		-1	HGNC	HGNC:2444
rs334151538	7	76457214	G	T	17	13	25	5	0.0470223	1	0.199086	0.909274	T	downstream_gene_variant	MODIFIER	DAD1	ENSSSCG00000002050	Transcript	ENSSSCT00000085535	protein_coding		22		1			0.487
rs343656178	7	76457285	G	T	17	13	25	5	0.0470223	1	0.199086	0.909274	T	downstream_gene_variant	MODIFIER	DAD1	ENSSSCG00000002050	Transcript	ENSSSCT00000085535	protein_coding		93		1			0.487
rs325632421	7	76457286	C	A	17	13	25	5	0.0470223	1	0.199086	0.909274	A	downstream_gene_variant	MODIFIER	DAD1	ENSSSCG00000002050	Transcript	ENSSSCT00000085535	protein_coding		94		1			0.487
rs329083810	8	3016556	C	G	17	13	25	5	0.0470223	1	0.0618126	0.909274	G	intron_variant	MODIFIER	ABLIM2	ENSSSCG00000008721	Transcript	ENSSSCT00000073375	protein_coding				1	HGNC	HGNC:19195	0.295
rs342832156	8	136594675	C	A	17	13	25	5	0.0470223	1	0.46921	0.909274	A	3_prime_UTR_variant	MODIFIER	RASGEF1B	ENSSSCG00000029507	Transcript	ENSSSCT00000076621	protein_coding	16/16	5648		1	HGNC	HGNC:24881	0.647
rs340378225	X	98595345	G	A	17	13	25	5	0.0470223	1	0.0558515	0.909274	A	intron_variant	MODIFIER	LAMP2	ENSSSCG00000012604	Transcript	ENSSSCT00000046980	protein_coding				-1
rs1109134226	1	122342	A	G	25	5	30	0	0.0521855	1	0.434609	0.909274	G	intron_variant	MODIFIER	FAM120B	ENSSSCG00000029697	Transcript	ENSSSCT00000063290	protein_coding				-1	HGNC	HGNC:21109	0.909
rs331987505	1	204890	T	C	25	5	30	0	0.0521855	1	0.434609	0.909274	C	synonymous_variant	LOW	DLL1	ENSSSCG00000027726	Transcript	ENSSSCT00000062318	protein_coding	8/12	1972 1077 359	taT/taC	1	HGNC	HGNC:2908	0.00358
rs790913266	1	2093579	C	G	25	5	30	0	0.0521855	1	0.320621	0.909274	G	downstream_gene_variant	MODIFIER	CEP43	ENSSSCG00000004023	Transcript	ENSSSCT00000059456	protein_coding		1289		-1	HGNC	HGNC:17012
rs787885023	1	2093580	A	G	25	5	30	0	0.0521855	1	0.320621	0.909274	G	downstream_gene_variant	MODIFIER	CEP43	ENSSSCG00000004023	Transcript	ENSSSCT00000059456	protein_coding		1288		-1	HGNC	HGNC:17012
rs319426643	1	35985317	A	T	30	0	25	5	0.0521855	1	0.320621	0.909274	T	3_prime_UTR_variant	MODIFIER	RSPO3	ENSSSCG00000004218	Transcript	ENSSSCT00000065461	protein_coding	5/5	1511		-1			0.464
rs322072784	1	86416902	G	A	30	0	25	5	0.0521855	1	0.564511	0.909274	A	intron_variant	MODIFIER	SH3BGRL2	ENSSSCG00000032015	Transcript	ENSSSCT00000079259	protein_coding				-1	HGNC	HGNC:15567	0.649
rs327140743	1	99035543	C	T	30	0	25	5	0.0521855	1	0.434609	0.909274	T	non_coding_transcript_exon_variant	MODIFIER		ENSSSCG00000034415	Transcript	ENSSSCT00000066182	lncRNA	3/3	1871		-1
rs343011331	1	99035576	C	T	30	0	25	5	0.0521855	1	0.434609	0.909274	T	non_coding_transcript_exon_variant	MODIFIER		ENSSSCG00000034415	Transcript	ENSSSCT00000066182	lncRNA	3/3	1838		-1
rs326517089	1	99035735	A	C	30	0	25	5	0.0521855	1	0.434609	0.909274	C	non_coding_transcript_exon_variant	MODIFIER		ENSSSCG00000034415	Transcript	ENSSSCT00000066182	lncRNA	3/3	1679		-1
rs332633282	1	236676097	C	T	25	5	30	0	0.0521855	1	0.320621	0.909274	T	intron_variant	MODIFIER	TMEM8B	ENSSSCG00000005325	Transcript	ENSSSCT00000087894	protein_coding				1	HGNC	HGNC:21427	0.777
rs325320932	1	236676527	A	C	25	5	30	0	0.0521855	1	0.320621	0.909274	C	intron_variant	MODIFIER	TMEM8B	ENSSSCG00000005325	Transcript	ENSSSCT00000087894	protein_coding				1	HGNC	HGNC:21427	0.777
rs341013363	1	236676535	A	T	25	5	30	0	0.0521855	1	0.320621	0.909274	T	intron_variant	MODIFIER	TMEM8B	ENSSSCG00000005325	Transcript	ENSSSCT00000087894	protein_coding				1	HGNC	HGNC:21427	0.777
rs335547477	1	236676784	C	T	25	5	30	0	0.0521855	1	0.320621	0.909274	T	intron_variant	MODIFIER	TMEM8B	ENSSSCG00000005325	Transcript	ENSSSCT00000087894	protein_coding				1	HGNC	HGNC:21427	0.777
rs321139902	1	236676805	A	G	25	5	30	0	0.0521855	1	0.320621	0.909274	G	intron_variant	MODIFIER	TMEM8B	ENSSSCG00000005325	Transcript	ENSSSCT00000087894	protein_coding				1	HGNC	HGNC:21427	0.777
rs331566485	1	236676814	A	C	25	5	30	0	0.0521855	1	0.320621	0.909274	C	intron_variant	MODIFIER	TMEM8B	ENSSSCG00000005325	Transcript	ENSSSCT00000087894	protein_coding				1	HGNC	HGNC:21427	0.777
rs332799124	1	236677204	T	C	25	5	30	0	0.0521855	1	0.320621	0.909274	C	intron_variant	MODIFIER	TMEM8B	ENSSSCG00000005325	Transcript	ENSSSCT00000087894	protein_coding				1	HGNC	HGNC:21427	0.777
rs789848928	1	269145187	C	T	30	0	25	5	0.0521855	1	0.320621	0.909274	T	intron_variant	MODIFIER	TBC1D13	ENSSSCG00000005660	Transcript	ENSSSCT00000089586	protein_coding				1	HGNC	HGNC:25571	0.312
rs342209905	1	270333777	G	T	25	5	30	0	0.0521855	1	0.434609	0.909274	T	3_prime_UTR_variant	MODIFIER	NCS1	ENSSSCG00000039311	Transcript	ENSSSCT00000077127	protein_coding	8/8	3794		1	HGNC	HGNC:3953
rs335141135	1	271495944	C	A	25	5	30	0	0.0521855	1	0.434609	0.909274	A	3_prime_UTR_variant	MODIFIER	RAPGEF1	ENSSSCG00000005719	Transcript	ENSSSCT00000006289	protein_coding	26/26	3930		-1	HGNC	HGNC:4568
rs338020098	1	272584332	A	C	25	5	30	0	0.0521855	1	0.434609	0.909274	C	5_prime_UTR_variant	MODIFIER	AK8	ENSSSCG00000039188	Transcript	ENSSSCT00000045636	protein_coding	6/13	474		-1	HGNC	HGNC:26526
rs319970133	1	272584335	A	T	25	5	30	0	0.0521855	1	0.434609	0.909274	T	5_prime_UTR_variant	MODIFIER	AK8	ENSSSCG00000039188	Transcript	ENSSSCT00000045636	protein_coding	6/13	471		-1	HGNC	HGNC:26526
rs328504780	10	10126304	G	T	25	5	30	0	0.0521855	1	0.320621	0.909274	T	3_prime_UTR_variant	MODIFIER	C1orf115	ENSSSCG00000027882	Transcript	ENSSSCT00000022625	protein_coding	2/2	1299		1	HGNC	HGNC:25873
rs346316553	10	10126423	G	A	25	5	30	0	0.0521855	1	0.320621	0.909274	A	3_prime_UTR_variant	MODIFIER	C1orf115	ENSSSCG00000027882	Transcript	ENSSSCT00000022625	protein_coding	2/2	1418		1	HGNC	HGNC:25873
rs334269756	10	10187323	A	C	30	0	25	5	0.0521855	1	0.320621	0.909274	C	intron_variant	MODIFIER	MTARC2	ENSSSCG00000010826	Transcript	ENSSSCT00000086767	protein_coding				1	HGNC	HGNC:26064
rs329476182	10	11840724	A	G	25	5	30	0	0.0521855	1	0.434609	0.909274	G	missense_variant	MODERATE	CHML	ENSSSCG00000031212	Transcript	ENSSSCT00000041144	protein_coding	2/2	2066 1456 486	Acc/Gcc	1	HGNC	HGNC:1941	0.22
rs1107914041	10	15042288	A	G	0	30	5	25	0.0521855	1	0.994926	1	G	upstream_gene_variant	MODIFIER	AHCTF1	ENSSSCG00000010863	Transcript	ENSSSCT00000080963	protein_coding		651		1	HGNC	HGNC:24618	0.233
rs1111178637	10	15264381	A	G	0	30	5	25	0.0521855	1	0.994926	1	G	5_prime_UTR_variant	MODIFIER	SCCPDH	ENSSSCG00000010866	Transcript	ENSSSCT00000079500	protein_coding	1/11	39		-1			0.742
rs346087141	10	48808067	C	T	25	5	30	0	0.0521855	1	0.320621	0.909274	T	3_prime_UTR_variant	MODIFIER		ENSSSCG00000011068	Transcript	ENSSSCT00000064510	protein_coding	18/18	5966		-1
rs321841464	10	48811284	G	A	25	5	30	0	0.0521855	1	0.320621	0.909274	A	3_prime_UTR_variant	MODIFIER		ENSSSCG00000011068	Transcript	ENSSSCT00000064510	protein_coding	18/18	2749		-1
rs196955895	10	48811866	T	C	25	5	30	0	0.0521855	1	0.320621	0.909274	C	3_prime_UTR_variant	MODIFIER		ENSSSCG00000011068	Transcript	ENSSSCT00000064510	protein_coding	18/18	2167		-1
rs323459564	10	48884461	C	T	25	5	30	0	0.0521855	1	0.320621	0.909274	T	downstream_gene_variant	MODIFIER	MASTL	ENSSSCG00000011065	Transcript	ENSSSCT00000086093	protein_coding		3986		1	HGNC	HGNC:19042	0.984
rs345798964	10	49067589	G	A	25	5	30	0	0.0521855	1	0.320621	0.909274	A	downstream_gene_variant	MODIFIER	PDSS1	ENSSSCG00000011061	Transcript	ENSSSCT00000053999	protein_coding		1353		-1	HGNC	HGNC:17759	0.385
rs323715115	10	49068460	C	T	25	5	30	0	0.0521855	1	0.320621	0.909274	T	downstream_gene_variant	MODIFIER	PDSS1	ENSSSCG00000011061	Transcript	ENSSSCT00000053999	protein_coding		482		-1	HGNC	HGNC:17759	0.385
rs330156606	10	49068593	T	C	25	5	30	0	0.0521855	1	0.320621	0.909274	C	downstream_gene_variant	MODIFIER	PDSS1	ENSSSCG00000011061	Transcript	ENSSSCT00000053999	protein_coding		349		-1	HGNC	HGNC:17759	0.385
rs3470081410	10	58097013	G	C	0	30	5	25	0.0521855	1	0.994811	1	C	upstream_gene_variant	MODIFIER	FZD8	ENSSSCG00000033001	Transcript	ENSSSCT00000042865	protein_coding		244		-1	HGNC	HGNC:4046	0.12
rs695160825	11	5932380	C	G	25	5	30	0	0.0521855	1	0.320621	0.909274	G	non_coding_transcript_exon_variant	MODIFIER		ENSSSCG00000049125	Transcript	ENSSSCT00000079555	lncRNA	3/4	317		-1
rs708445489	11	5968940	T	C	25	5	30	0	0.0521855	1	0.320621	0.909274	C	intron_variant	MODIFIER	POMP	ENSSSCG00000037170	Transcript	ENSSSCT00000068725	protein_coding				1	HGNC	HGNC:20330
rs319626916	11	5969042	G	A	25	5	30	0	0.0521855	1	0.320621	0.909274	A	intron_variant	MODIFIER	POMP	ENSSSCG00000037170	Transcript	ENSSSCT00000068725	protein_coding				1	HGNC	HGNC:20330
rs695492424	11	5969812	G	A	25	5	30	0	0.0521855	1	0.320621	0.909274	A	intron_variant	MODIFIER	POMP	ENSSSCG00000037170	Transcript	ENSSSCT00000068725	protein_coding				1	HGNC	HGNC:20330
rs339459761	11	6550443	T	C	25	5	30	0	0.0521855	1	0.320621	0.909274	C	synonymous_variant	LOW	SLC7A1	ENSSSCG00000029456	Transcript	ENSSSCT00000010217	protein_coding	8/14	1155 879 293	tcA/tcG	-1	HGNC	HGNC:11057	0.0567
rs3473141258	11	15940915	A	G	25	5	30	0	0.0521855	1	0.434609	0.909274	G	3_prime_UTR_variant	MODIFIER		ENSSSCG00000033570	Transcript	ENSSSCT00000057665	protein_coding	23/23	5434		1
rs3472886927	11	15940918	C	T	25	5	30	0	0.0521855	1	0.434609	0.909274	T	3_prime_UTR_variant	MODIFIER		ENSSSCG00000033570	Transcript	ENSSSCT00000057665	protein_coding	23/23	5437		1
rs343279309	11	18297527	A	C	5	25	0	30	0.0521855	1	0.996395	1	C	upstream_gene_variant	MODIFIER	CAB39L	ENSSSCG00000009397	Transcript	ENSSSCT00000010296	protein_coding		491		1	HGNC	HGNC:20290	0.915
rs323802077	11	18496254	C	T	25	5	30	0	0.0521855	1	0.434609	0.909274	T	synonymous_variant	LOW	CDADC1	ENSSSCG00000031598	Transcript	ENSSSCT00000086085	protein_coding	5/10	1090 993 331	gcG/gcA	-1	HGNC	HGNC:20299	0.386
rs334096501	11	18986693	C	G	25	5	30	0	0.0521855	1	0.434609	0.909274	G	downstream_gene_variant	MODIFIER	CYSLTR2	ENSSSCG00000009399	Transcript	ENSSSCT00000046750	protein_coding		481		-1			0.805
rs80961901	11	51551562	A	G	30	0	25	5	0.0521855	1	0.320621	0.909274	G	synonymous_variant	LOW	NDFIP2	ENSSSCG00000009480	Transcript	ENSSSCT00000083346	protein_coding	8/10	769 594 198	caA/caG	1	HGNC	HGNC:18537	0.42
rs322408956	12	14874532	C	T	30	0	25	5	0.0521855	1	0.320621	0.909274	T	intergenic_variant	MODIFIER
rs328554721	12	14991685	C	T	30	0	25	5	0.0521855	1	0.434609	0.909274	T	downstream_gene_variant	MODIFIER	ICAM2	ENSSSCG00000039909	Transcript	ENSSSCT00000088305	protein_coding		49		1			0.764
rs324967492	12	15445625	C	T	30	0	25	5	0.0521855	1	0.320621	0.909274	T	3_prime_UTR_variant	MODIFIER	CYB561	ENSSSCG00000017297	Transcript	ENSSSCT00000087303	protein_coding	6/6	879		1	HGNC	HGNC:2571	0.556
rs326073099	12	44173269	G	A	30	0	25	5	0.0521855	1	0.320621	0.909274	A	downstream_gene_variant	MODIFIER	NOS2	ENSSSCG00000017755	Transcript	ENSSSCT00000080491	protein_coding		1675		-1	HGNC	HGNC:7873	0.549
rs3472746334	12	44810115	C	A	30	0	25	5	0.0521855	1	0.320621	0.909274	A	3_prime_UTR_variant	MODIFIER	ALDOC	ENSSSCG00000017759	Transcript	ENSSSCT00000040239	protein_coding	19/20	7260		-1	HGNC	HGNC:418	0.296
rs336741509	12	45500580	T	C	25	5	30	0	0.0521855	1	0.320621	0.909274	C	missense_variant	MODERATE	NUFIP2	ENSSSCG00000017785	Transcript	ENSSSCT00000078978	protein_coding	2/4	574 485 162	aAc/aGc	-1	HGNC	HGNC:17634	0.00703
rs343629279	12	45748015	T	A	25	5	30	0	0.0521855	1	0.320621	0.909274	A	3_prime_UTR_variant	MODIFIER	ABHD15	ENSSSCG00000017789	Transcript	ENSSSCT00000085784	protein_coding	3/3	2738		-1	HGNC	HGNC:26971	0.721
rs326194654	12	45766302	A	C	25	5	30	0	0.0521855	1	0.320621	0.909274	C	upstream_gene_variant	MODIFIER	ABHD15	ENSSSCG00000017789	Transcript	ENSSSCT00000085784	protein_coding		4352		-1	HGNC	HGNC:26971	0.721
rs332324092	12	45766873	G	C	25	5	30	0	0.0521855	1	0.320621	0.909274	C	upstream_gene_variant	MODIFIER	ABHD15	ENSSSCG00000017789	Transcript	ENSSSCT00000085784	protein_coding		4923		-1	HGNC	HGNC:26971	0.721
rs342340221	12	45770055	G	A	25	5	30	0	0.0521855	1	0.320621	0.909274	A	synonymous_variant	LOW	GIT1	ENSSSCG00000017787	Transcript	ENSSSCT00000052278	protein_coding	19/20	1987 1878 626	ccC/ccT	-1	HGNC	HGNC:4272	0.355
rs81499424	12	46343056	G	A	25	5	30	0	0.0521855	1	0.320621	0.909274	A	3_prime_UTR_variant	MODIFIER	BLMH	ENSSSCG00000017796	Transcript	ENSSSCT00000081868	protein_coding	13/13	1708		-1	HGNC	HGNC:1059	0.722
rs333058629	12	46462337	T	A	25	5	30	0	0.0521855	1	0.320621	0.909274	A	intron_variant	MODIFIER	TMIGD1	ENSSSCG00000017798	Transcript	ENSSSCT00000077142	protein_coding				-1	HGNC	HGNC:32431	0.745
rs337847284	12	46498475	A	G	25	5	30	0	0.0521855	1	0.320621	0.909274	G	synonymous_variant	LOW	CPD	ENSSSCG00000017799	Transcript	ENSSSCT00000071385	protein_coding	7/22	1257 1257 419	ctA/ctG	1	HGNC	HGNC:2301	0.608
rs322225239	12	46530223	A	G	25	5	30	0	0.0521855	1	0.320621	0.909274	G	3_prime_UTR_variant	MODIFIER	CPD	ENSSSCG00000017799	Transcript	ENSSSCT00000071385	protein_coding	21/22	4458		1	HGNC	HGNC:2301	0.608
rs320788403	12	46595226	A	G	25	5	30	0	0.0521855	1	0.434609	0.909274	G	3_prime_UTR_variant	MODIFIER	GOSR1	ENSSSCG00000029262	Transcript	ENSSSCT00000078314	protein_coding	8/8	2832		1	HGNC	HGNC:4430	0.309
12:55138196_C/T	12	55138196	C	T	25	5	30	0	0.0521855	1	0.320621	0.909274	T	synonymous_variant	LOW	MYH8	ENSSSCG00000018005	Transcript	ENSSSCT00000085925	protein_coding	37/41	6114 5418 1806	gaG/gaA	-1	HGNC	HGNC:7578	0.139
rs1113914342	12	59379041	G	A	25	5	30	0	0.0521855	1	0.434609	0.909274	A	intron_variant	MODIFIER		ENSSSCG00000018039	Transcript	ENSSSCT00000080273	protein_coding				1
rs3473477627	13	1816959	C	T	30	0	25	5	0.0521855	1	0.320621	0.909274	T	downstream_gene_variant	MODIFIER	COL6A6	ENSSSCG00000037430	Transcript	ENSSSCT00000070934	protein_coding		445		-1	HGNC	HGNC:27023	0.155
rs331581701	13	28809867	T	A	30	0	25	5	0.0521855	1	0.320621	0.909274	A	3_prime_UTR_variant	MODIFIER	LIMD1	ENSSSCG00000011313	Transcript	ENSSSCT00000081133	protein_coding	8/8	6405		1	HGNC	HGNC:6612	0.327
rs327290309	13	29067615	T	C	30	0	25	5	0.0521855	1	0.320621	0.909274	C	downstream_gene_variant	MODIFIER	FYCO1	ENSSSCG00000011317	Transcript	ENSSSCT00000056099	protein_coding		3032		-1	HGNC	HGNC:14673	0.913
rs343533715	13	29068780	G	C	30	0	25	5	0.0521855	1	0.320621	0.909274	C	downstream_gene_variant	MODIFIER	FYCO1	ENSSSCG00000011317	Transcript	ENSSSCT00000056099	protein_coding		1867		-1	HGNC	HGNC:14673	0.913
rs328959082	13	29069542	G	A	30	0	25	5	0.0521855	1	0.320621	0.909274	A	downstream_gene_variant	MODIFIER	FYCO1	ENSSSCG00000011317	Transcript	ENSSSCT00000056099	protein_coding		1105		-1	HGNC	HGNC:14673	0.913
rs330325377	13	29070368	T	C	30	0	25	5	0.0521855	1	0.320621	0.909274	C	downstream_gene_variant	MODIFIER	FYCO1	ENSSSCG00000011317	Transcript	ENSSSCT00000056099	protein_coding		279		-1	HGNC	HGNC:14673	0.913
rs336040201	13	38939462	G	A	25	5	30	0	0.0521855	1	0.434609	0.909274	A	3_prime_UTR_variant	MODIFIER	IL17RD	ENSSSCG00000011463	Transcript	ENSSSCT00000012544	protein_coding	14/14	3672		-1	HGNC	HGNC:17616	0.69
rs328267702	13	82757999	A	C	25	5	30	0	0.0521855	1	0.434609	0.909274	C	3_prime_UTR_variant	MODIFIER	TFDP2	ENSSSCG00000037647	Transcript	ENSSSCT00000066200	protein_coding	10/10	1516		-1	HGNC	HGNC:11751	0.483
rs332716197	13	179824475	T	C	25	5	30	0	0.0521855	1	0.320621	0.909274	C	downstream_gene_variant	MODIFIER	NRIP1	ENSSSCG00000021038	Transcript	ENSSSCT00000090678	protein_coding		799		-1	HGNC	HGNC:8001	0.0754
rs325627082	13	190285568	G	A	25	5	30	0	0.0521855	1	0.320621	0.909274	A	synonymous_variant	LOW	ADAMTS1	ENSSSCG00000012026	Transcript	ENSSSCT00000085444	protein_coding	1/10	638 204 68	gaC/gaT	-1	EntrezGene	EntrezGene	0.398
rs329779470	14	983662	A	G	30	0	25	5	0.0521855	1	0.434609	0.909274	G	synonymous_variant	LOW	SEMA4D	ENSSSCG00000009584	Transcript	ENSSSCT00000087518	protein_coding	5/15	384 384 128	aaT/aaC	-1	HGNC	HGNC:10732	0.787
rs336952897	14	122538701	C	T	30	0	25	5	0.0521855	1	0.320621	0.909274	T	downstream_gene_variant	MODIFIER		ENSSSCG00000050661	Transcript	ENSSSCT00000086724	lncRNA		4521		1
rs333683599	14	122539608	T	C	30	0	25	5	0.0521855	1	0.320621	0.909274	C	3_prime_UTR_variant	MODIFIER	GPAM	ENSSSCG00000010631	Transcript	ENSSSCT00000071318	protein_coding	25/25	6870		-1	HGNC	HGNC:24865	0.581
rs327999687	14	122540407	C	G	30	0	25	5	0.0521855	1	0.320621	0.909274	G	3_prime_UTR_variant	MODIFIER	GPAM	ENSSSCG00000010631	Transcript	ENSSSCT00000071318	protein_coding	25/25	6071		-1	HGNC	HGNC:24865	0.581
rs319185314	14	122549362	C	T	30	0	25	5	0.0521855	1	0.320621	0.909274	T	synonymous_variant	LOW	GPAM	ENSSSCG00000010631	Transcript	ENSSSCT00000071318	protein_coding	20/25	2273 1722 574	ggG/ggA	-1	HGNC	HGNC:24865	0.581
14:133495314_G/T	14	133495314	G	T	0	30	5	25	0.0521855	1	0.994926	1	T	splice_polypyrimidine_tract_variant&intron_variant	LOW	CHST15	ENSSSCG00000029482	Transcript	ENSSSCT00000055187	protein_coding				-1	HGNC	HGNC:18137	0.156
rs321610418	15	31145807	G	A	30	0	25	5	0.0521855	1	0.434609	0.909274	A	downstream_gene_variant	MODIFIER	TMEM185B	ENSSSCG00000038305	Transcript	ENSSSCT00000038232	protein_coding		3626		1	HGNC	HGNC:18896
rs698603952	15	116333181	A	G	25	5	30	0	0.0521855	1	0.434609	0.909274	G	intron_variant	MODIFIER	SPAG16	ENSSSCG00000016166	Transcript	ENSSSCT00000053955	protein_coding				1	HGNC	HGNC:23225	0.541
rs322922990	15	124547197	A	G	30	0	25	5	0.0521855	1	0.434609	0.909274	G	synonymous_variant	LOW		ENSSSCG00000016226	Transcript	ENSSSCT00000082856	protein_coding	2/18	98 84 28	tgT/tgC	-1
rs694443233	15	126762354	C	T	0	30	5	25	0.0521855	1	0.994811	1	T	intergenic_variant	MODIFIER
rs3476393761	15	128768477	T	C	5	25	0	30	0.0521855	1	0.994811	1	C	upstream_gene_variant	MODIFIER	MFF	ENSSSCG00000031572	Transcript	ENSSSCT00000090071	protein_coding		4706		1			0.864
rs793235684	15	137425231	G	A	25	5	30	0	0.0521855	1	0.564511	0.909274	A	missense_variant	MODERATE		ENSSSCG00000016330	Transcript	ENSSSCT00000086952	protein_coding	21/21	2385 2363 788	cGg/cAg	1
rs322293237	16	22603751	A	C	30	0	25	5	0.0521855	1	0.320621	0.909274	C	intron_variant	MODIFIER	WDR70	ENSSSCG00000016846	Transcript	ENSSSCT00000084384	protein_coding				1	HGNC	HGNC:25495	0.525
rs707739125	16	76195566	C	G	5	25	0	30	0.0521855	1	0.994811	1	G	3_prime_UTR_variant	MODIFIER		ENSSSCG00000049253	Transcript	ENSSSCT00000087731	protein_coding	15/15	10679		-1
rs712460287	16	76195567	G	A	5	25	0	30	0.0521855	1	0.994811	1	A	3_prime_UTR_variant	MODIFIER		ENSSSCG00000049253	Transcript	ENSSSCT00000087731	protein_coding	15/15	10678		-1
rs3473514977	16	76214468	A	G	5	25	0	30	0.0521855	1	0.994811	1	G	missense_variant	MODERATE		ENSSSCG00000049253	Transcript	ENSSSCT00000087731	protein_coding	10/15	6291 3968 1323	gTc/gCc	-1
rs3475181787	16	76215451	C	T	5	25	0	30	0.0521855	1	0.994811	1	T	synonymous_variant	LOW		ENSSSCG00000049253	Transcript	ENSSSCT00000087731	protein_coding	10/15	5308 2985 995	tcG/tcA	-1
rs3474591640	16	76215457	T	C	5	25	0	30	0.0521855	1	0.994811	1	C	synonymous_variant	LOW		ENSSSCG00000049253	Transcript	ENSSSCT00000087731	protein_coding	10/15	5302 2979 993	ccA/ccG	-1
rs3474499391	16	76215458	G	A	5	25	0	30	0.0521855	1	0.994811	1	A	missense_variant	MODERATE		ENSSSCG00000049253	Transcript	ENSSSCT00000087731	protein_coding	10/15	5301 2978 993	cCa/cTa	-1
rs3476046063	16	76215459	G	C	5	25	0	30	0.0521855	1	0.994811	1	C	missense_variant	MODERATE		ENSSSCG00000049253	Transcript	ENSSSCT00000087731	protein_coding	10/15	5300 2977 993	Cca/Gca	-1
rs3471478479	16	76215716	G	C	5	25	0	30	0.0521855	1	0.994811	1	C	missense_variant	MODERATE		ENSSSCG00000049253	Transcript	ENSSSCT00000087731	protein_coding	10/15	5043 2720 907	gCt/gGt	-1
rs3471214994	16	76215748	C	T	5	25	0	30	0.0521855	1	0.994811	1	T	synonymous_variant	LOW		ENSSSCG00000049253	Transcript	ENSSSCT00000087731	protein_coding	10/15	5011 2688 896	ccG/ccA	-1
rs3472440014	16	76216015	G	A	5	25	0	30	0.0521855	1	0.994811	1	A	synonymous_variant	LOW		ENSSSCG00000049253	Transcript	ENSSSCT00000087731	protein_coding	10/15	4744 2421 807	tgC/tgT	-1
rs3474589927	16	76216023	A	G	5	25	0	30	0.0521855	1	0.994811	1	G	missense_variant	MODERATE		ENSSSCG00000049253	Transcript	ENSSSCT00000087731	protein_coding	10/15	4736 2413 805	Tgc/Cgc	-1
rs3469799898	16	76216033	T	C	5	25	0	30	0.0521855	1	0.994811	1	C	synonymous_variant	LOW		ENSSSCG00000049253	Transcript	ENSSSCT00000087731	protein_coding	10/15	4726 2403 801	ccA/ccG	-1
rs3471382846	16	76216150	T	G	5	25	0	30	0.0521855	1	0.994811	1	G	synonymous_variant	LOW		ENSSSCG00000049253	Transcript	ENSSSCT00000087731	protein_coding	10/15	4609 2286 762	ccA/ccC	-1
rs3473972998	16	76216231	G	C	5	25	0	30	0.0521855	1	0.994811	1	C	missense_variant	MODERATE		ENSSSCG00000049253	Transcript	ENSSSCT00000087731	protein_coding	10/15	4528 2205 735	caC/caG	-1
rs3471451369	16	76216319	G	A	5	25	0	30	0.0521855	1	0.994811	1	A	missense_variant	MODERATE		ENSSSCG00000049253	Transcript	ENSSSCT00000087731	protein_coding	10/15	4440 2117 706	gCg/gTg	-1
rs3470684058	16	76216456	T	C	25	5	30	0	0.0521855	1	0.320621	0.909274	C	synonymous_variant	LOW		ENSSSCG00000049253	Transcript	ENSSSCT00000087731	protein_coding	10/15	4303 1980 660	gaA/gaG	-1
rs3473165682	16	76216591	C	G	5	25	0	30	0.0521855	1	0.994811	1	G	synonymous_variant	LOW		ENSSSCG00000049253	Transcript	ENSSSCT00000087731	protein_coding	10/15	4168 1845 615	acG/acC	-1
17:11946486_T/A	17	11946486	T	A	5	25	0	30	0.0521855	1	0.994811	1	A	intron_variant	MODIFIER	FNTA	ENSSSCG00000031510	Transcript	ENSSSCT00000055022	protein_coding				1	HGNC	HGNC:3782	0.0803
rs332170597	17	14706240	C	T	30	0	25	5	0.0521855	1	0.434609	0.909274	T	3_prime_UTR_variant	MODIFIER	SHLD1	ENSSSCG00000039269	Transcript	ENSSSCT00000086580	protein_coding	3/3	1690		1	HGNC	HGNC:26318
rs337117364	17	14782910	T	C	0	30	5	25	0.0521855	1	0.994811	1	C	synonymous_variant	LOW	TRMT6	ENSSSCG00000007046	Transcript	ENSSSCT00000007715	protein_coding	11/15	3201 1314 438	gcA/gcG	-1	HGNC	HGNC:20900	0.644
rs322167874	17	14784252	G	A	0	30	5	25	0.0521855	1	0.994811	1	A	synonymous_variant	LOW	TRMT6	ENSSSCG00000007046	Transcript	ENSSSCT00000007715	protein_coding	10/15	3102 1215 405	tgC/tgT	-1	HGNC	HGNC:20900	0.644
rs345154167	17	39326324	A	T	5	25	0	30	0.0521855	1	0.994811	1	T	upstream_gene_variant	MODIFIER		ENSSSCG00000007314	Transcript	ENSSSCT00000046812	protein_coding		303		1
rs318384692	17	49660805	G	C	30	0	25	5	0.0521855	1	0.434609	0.909274	C	downstream_gene_variant	MODIFIER	SULF2	ENSSSCG00000007456	Transcript	ENSSSCT00000055233	protein_coding		2926		-1	HGNC	HGNC:20392	0.0167
rs3470964323	18	48536169	G	A	25	5	30	0	0.0521855	1	0.434609	0.909274	A	intron_variant	MODIFIER	HUS1	ENSSSCG00000028523	Transcript	ENSSSCT00000036937	protein_coding				1	HGNC	HGNC:5309	0.811
rs328451590	18	48833195	C	T	25	5	30	0	0.0521855	1	0.320621	0.909274	T	downstream_gene_variant	MODIFIER	MRPS24	ENSSSCG00000016724	Transcript	ENSSSCT00000053200	protein_coding		2586		1	HGNC	HGNC:14510	0.674
rs329471944	18	54404057	T	A	25	5	30	0	0.0521855	1	0.320621	0.909274	A	5_prime_UTR_variant	MODIFIER	CDK13	ENSSSCG00000016769	Transcript	ENSSSCT00000084871	protein_coding	2/16	633		-1	HGNC	HGNC:1733	0.569
rs3473550047	2	1364180	C	T	25	5	30	0	0.0521855	1	0.320621	0.909274	T	intergenic_variant	MODIFIER
rs3475370508	2	1365081	C	A	25	5	30	0	0.0521855	1	0.320621	0.909274	A	intergenic_variant	MODIFIER
rs3471727741	2	1365082	C	A	25	5	30	0	0.0521855	1	0.320621	0.909274	A	intergenic_variant	MODIFIER
rs3470332605	2	5887619	C	A	25	5	30	0	0.0521855	1	0.320621	0.909274	A	3_prime_UTR_variant	MODIFIER		ENSSSCG00000040416	Transcript	ENSSSCT00000080622	protein_coding	13/13	2829		-1
rs330091803	2	6661543	C	A	5	25	0	30	0.0521855	1	0.996395	1	A	synonymous_variant	LOW	KCNK7	ENSSSCG00000012986	Transcript	ENSSSCT00000078288	protein_coding	2/4	424 424 142	Cga/Aga	1	HGNC	HGNC:6282
rs343401962	2	7753240	A	G	25	5	30	0	0.0521855	1	0.434609	0.909274	G	synonymous_variant	LOW	RPS6KA4	ENSSSCG00000028806	Transcript	ENSSSCT00000061639	protein_coding	16/17	2168 2028 676	gaT/gaC	-1	HGNC	HGNC:10433
rs1112156201	2	9206856	G	A	25	5	30	0	0.0521855	1	0.320621	0.909274	A	intron_variant	MODIFIER		ENSSSCG00000036669	Transcript	ENSSSCT00000079147	protein_coding				1
rs3471980227	2	12202491	G	A	25	5	30	0	0.0521855	1	0.320621	0.909274	A	upstream_gene_variant	MODIFIER		ENSSSCG00000050458	Transcript	ENSSSCT00000074068	lncRNA		3915		-1
rs713792305	2	12250960	A	C	30	0	25	5	0.0521855	1	0.320621	0.909274	C	3_prime_UTR_variant	MODIFIER	FAM111A	ENSSSCG00000033703	Transcript	ENSSSCT00000057269	protein_coding	2/2	4549		-1	HGNC	HGNC:24725	0.239
rs696635334	2	12250961	G	A	30	0	25	5	0.0521855	1	0.320621	0.909274	A	3_prime_UTR_variant	MODIFIER	FAM111A	ENSSSCG00000033703	Transcript	ENSSSCT00000057269	protein_coding	2/2	4548		-1	HGNC	HGNC:24725	0.239
rs326279791	2	12251102	C	A	25	5	30	0	0.0521855	1	0.320621	0.909274	A	3_prime_UTR_variant	MODIFIER	FAM111A	ENSSSCG00000033703	Transcript	ENSSSCT00000057269	protein_coding	2/2	4407		-1	HGNC	HGNC:24725	0.239
rs3473101860	2	12532184	G	C	30	0	25	5	0.0521855	1	0.320621	0.909274	C	upstream_gene_variant	MODIFIER		ENSSSCG00000013155	Transcript	ENSSSCT00000084704	protein_coding		592		-1
2:142360577_C/A	2	142360577	C	A	25	5	30	0	0.0521855	1	0.564511	0.909274	A	intron_variant	MODIFIER	NDUFA2	ENSSSCG00000014371	Transcript	ENSSSCT00000089958	protein_coding				-1	HGNC	HGNC:7685	0.308
rs3476694326	3	1561185	A	G	5	25	0	30	0.0521855	1	0.994811	1	G	3_prime_UTR_variant	MODIFIER	SNX8	ENSSSCG00000040977	Transcript	ENSSSCT00000090913	protein_coding	11/11	2543		-1	HGNC	HGNC:14972	0.147
rs333117020	3	3622756	A	G	0	30	5	25	0.0521855	1	0.996395	1	G	5_prime_UTR_variant	MODIFIER	AP5Z1	ENSSSCG00000007577	Transcript	ENSSSCT00000088192	protein_coding	1/16	53		1	HGNC	HGNC:22197
3:4999890_C/A	3	4999890	C	A	25	5	30	0	0.0521855	1	0.434609	0.909274	A	3_prime_UTR_variant	MODIFIER	CYTH3	ENSSSCG00000034768	Transcript	ENSSSCT00000062816	protein_coding	12/12	1786		1	HGNC	HGNC:9504	0.424
rs1111061701	3	5000081	C	T	25	5	30	0	0.0521855	1	0.434609	0.909274	T	3_prime_UTR_variant	MODIFIER	CYTH3	ENSSSCG00000034768	Transcript	ENSSSCT00000062816	protein_coding	12/12	1977		1	HGNC	HGNC:9504	0.424
3:5000700_T/C	3	5000700	T	C	25	5	30	0	0.0521855	1	0.434609	0.909274	C	3_prime_UTR_variant	MODIFIER	CYTH3	ENSSSCG00000034768	Transcript	ENSSSCT00000062816	protein_coding	12/12	2596		1	HGNC	HGNC:9504	0.424
3:5000847_T/C	3	5000847	T	C	25	5	30	0	0.0521855	1	0.434609	0.909274	C	3_prime_UTR_variant	MODIFIER	CYTH3	ENSSSCG00000034768	Transcript	ENSSSCT00000062816	protein_coding	12/12	2743		1	HGNC	HGNC:9504	0.424
3:5001073_A/G	3	5001073	A	G	25	5	30	0	0.0521855	1	0.434609	0.909274	G	3_prime_UTR_variant	MODIFIER	CYTH3	ENSSSCG00000034768	Transcript	ENSSSCT00000062816	protein_coding	12/12	2969		1	HGNC	HGNC:9504	0.424
rs331807291	3	5068012	G	A	25	5	30	0	0.0521855	1	0.434609	0.909274	A	intergenic_variant	MODIFIER
rs338145515	3	9628868	G	A	25	5	30	0	0.0521855	1	0.320621	0.909274	A	intron_variant	MODIFIER	CUX1	ENSSSCG00000007681	Transcript	ENSSSCT00000083977	protein_coding				1	HGNC	HGNC:2557	0.407
rs706022521	3	9695205	C	A	25	5	30	0	0.0521855	1	0.434609	0.909274	A	downstream_gene_variant	MODIFIER	SH2B2	ENSSSCG00000007682	Transcript	ENSSSCT00000082916	protein_coding		31		1	HGNC	HGNC:17381
rs1108937714	3	9794478	A	G	25	5	30	0	0.0521855	1	0.320621	0.909274	G	3_prime_UTR_variant	MODIFIER	ORAI2	ENSSSCG00000023912	Transcript	ENSSSCT00000022361	protein_coding	5/5	1780		1	HGNC	HGNC:21667	0.11
rs3471857607	3	9796193	G	T	25	5	30	0	0.0521855	1	0.320621	0.909274	T	3_prime_UTR_variant	MODIFIER	ORAI2	ENSSSCG00000023912	Transcript	ENSSSCT00000022361	protein_coding	5/5	3495		1	HGNC	HGNC:21667	0.11
rs3473467830	3	9796219	G	A	25	5	30	0	0.0521855	1	0.320621	0.909274	A	3_prime_UTR_variant	MODIFIER	ORAI2	ENSSSCG00000023912	Transcript	ENSSSCT00000022361	protein_coding	5/5	3521		1	HGNC	HGNC:21667	0.11
rs3470761128	3	9796221	A	G	25	5	30	0	0.0521855	1	0.320621	0.909274	G	3_prime_UTR_variant	MODIFIER	ORAI2	ENSSSCG00000023912	Transcript	ENSSSCT00000022361	protein_coding	5/5	3523		1	HGNC	HGNC:21667	0.11
rs1114094132	3	9799005	T	C	25	5	30	0	0.0521855	1	0.320621	0.909274	C	downstream_gene_variant	MODIFIER	ORAI2	ENSSSCG00000023912	Transcript	ENSSSCT00000022361	protein_coding		2247		1	HGNC	HGNC:21667	0.11
rs319356434	3	16621818	C	T	25	5	30	0	0.0521855	1	0.434609	0.909274	T	5_prime_UTR_variant	MODIFIER	CRCP	ENSSSCG00000032119	Transcript	ENSSSCT00000089452	protein_coding	1/7	55		-1	HGNC	HGNC:17888	0.202
rs332275877	3	18553461	C	T	25	5	30	0	0.0521855	1	0.434609	0.909274	T	synonymous_variant	LOW	ATP2A1	ENSSSCG00000007805	Transcript	ENSSSCT00000075465	protein_coding	6/21	706 525 175	gtC/gtT	1	HGNC	HGNC:811	0.0805
rs700135266	3	24176609	A	C	25	5	30	0	0.0521855	1	0.434609	0.909274	C	upstream_gene_variant	MODIFIER	MOSMO	ENSSSCG00000031629	Transcript	ENSSSCT00000085764	protein_coding		443		-1	HGNC	HGNC:27087
rs81379151	3	24176634	C	G	25	5	30	0	0.0521855	1	0.434609	0.909274	G	upstream_gene_variant	MODIFIER	MOSMO	ENSSSCG00000031629	Transcript	ENSSSCT00000085764	protein_coding		468		-1	HGNC	HGNC:27087
rs3471898742	3	24176727	A	G	25	5	30	0	0.0521855	1	0.434609	0.909274	G	upstream_gene_variant	MODIFIER	MOSMO	ENSSSCG00000031629	Transcript	ENSSSCT00000085764	protein_coding		561		-1	HGNC	HGNC:27087
rs328374330	3	25293542	G	A	25	5	30	0	0.0521855	1	0.320621	0.909274	A	intron_variant	MODIFIER	THUMPD1	ENSSSCG00000024748	Transcript	ENSSSCT00000091102	protein_coding				1	HGNC	HGNC:23807	0.555
rs329904962	3	54863170	G	A	30	0	25	5	0.0521855	1	0.320621	0.909274	A	downstream_gene_variant	MODIFIER	REV1	ENSSSCG00000008179	Transcript	ENSSSCT00000064015	protein_coding		1036		1	HGNC	HGNC:14060	0.544
rs320678789	3	54931884	C	T	30	0	25	5	0.0521855	1	0.320621	0.909274	T	5_prime_UTR_variant	MODIFIER	TXNDC9	ENSSSCG00000008181	Transcript	ENSSSCT00000008960	protein_coding	1/5	80		1	HGNC	HGNC:24110	0.471
rs341942133	3	93457776	T	C	30	0	25	5	0.0521855	1	0.320621	0.909274	C	3_prime_UTR_variant	MODIFIER	TTC7A	ENSSSCG00000008434	Transcript	ENSSSCT00000088662	protein_coding	20/20	4557		-1	HGNC	HGNC:19750	0.832
rs3469863875	3	93458495	G	T	30	0	25	5	0.0521855	1	0.320621	0.909274	T	3_prime_UTR_variant	MODIFIER	TTC7A	ENSSSCG00000008434	Transcript	ENSSSCT00000088662	protein_coding	20/20	3838		-1	HGNC	HGNC:19750	0.832
rs3471091022	3	93458541	C	T	30	0	25	5	0.0521855	1	0.320621	0.909274	T	3_prime_UTR_variant	MODIFIER	TTC7A	ENSSSCG00000008434	Transcript	ENSSSCT00000088662	protein_coding	20/20	3792		-1	HGNC	HGNC:19750	0.832
rs3472100433	3	93458828	T	C	30	0	25	5	0.0521855	1	0.320621	0.909274	C	3_prime_UTR_variant	MODIFIER	TTC7A	ENSSSCG00000008434	Transcript	ENSSSCT00000088662	protein_coding	20/20	3505		-1	HGNC	HGNC:19750	0.832
rs3470947131	3	93458834	T	A	30	0	25	5	0.0521855	1	0.320621	0.909274	A	3_prime_UTR_variant	MODIFIER	TTC7A	ENSSSCG00000008434	Transcript	ENSSSCT00000088662	protein_coding	20/20	3499		-1	HGNC	HGNC:19750	0.832
rs328600471	3	101055039	A	T	25	5	30	0	0.0521855	1	0.434609	0.909274	T	synonymous_variant	LOW	MAP4K3	ENSSSCG00000008475	Transcript	ENSSSCT00000062184	protein_coding	21/32	1707 1545 515	ctA/ctT	1	HGNC	HGNC:6865	0.662
rs323391140	3	101072613	A	G	25	5	30	0	0.0521855	1	0.434609	0.909274	G	synonymous_variant	LOW	MAP4K3	ENSSSCG00000008475	Transcript	ENSSSCT00000062184	protein_coding	28/32	2286 2124 708	gtA/gtG	1	HGNC	HGNC:6865	0.662
rs324349696	3	101083824	G	A	25	5	30	0	0.0521855	1	0.434609	0.909274	A	3_prime_UTR_variant	MODIFIER	MAP4K3	ENSSSCG00000008475	Transcript	ENSSSCT00000062184	protein_coding	32/32	3213		1	HGNC	HGNC:6865	0.662
rs345139647	3	101618461	G	A	25	5	30	0	0.0521855	1	0.320621	0.909274	A	3_prime_UTR_variant	MODIFIER	GALM	ENSSSCG00000008486	Transcript	ENSSSCT00000089154	protein_coding	8/8	1113		-1			0.826
rs344429561	3	125248049	C	T	25	5	30	0	0.0521855	1	0.320621	0.909274	T	intron_variant&non_coding_transcript_variant	MODIFIER		ENSSSCG00000041285	Transcript	ENSSSCT00000071449	lncRNA				-1
rs333335671	3	125248613	T	C	25	5	30	0	0.0521855	1	0.320621	0.909274	C	intron_variant&non_coding_transcript_variant	MODIFIER		ENSSSCG00000041285	Transcript	ENSSSCT00000071449	lncRNA				-1
rs340103219	3	125248659	A	C	25	5	30	0	0.0521855	1	0.320621	0.909274	C	intron_variant&non_coding_transcript_variant	MODIFIER		ENSSSCG00000041285	Transcript	ENSSSCT00000071449	lncRNA				-1
rs3476786059	3	125249346	C	T	25	5	30	0	0.0521855	1	0.320621	0.909274	T	upstream_gene_variant	MODIFIER		ENSSSCG00000041285	Transcript	ENSSSCT00000071449	lncRNA		115		-1
rs334226217	3	125249781	G	T	25	5	30	0	0.0521855	1	0.320621	0.909274	T	upstream_gene_variant	MODIFIER		ENSSSCG00000041285	Transcript	ENSSSCT00000071449	lncRNA		550		-1
rs346378457	3	125249796	C	G	25	5	30	0	0.0521855	1	0.320621	0.909274	G	upstream_gene_variant	MODIFIER		ENSSSCG00000041285	Transcript	ENSSSCT00000071449	lncRNA		565		-1
rs337012672	3	125249821	A	G	25	5	30	0	0.0521855	1	0.320621	0.909274	G	upstream_gene_variant	MODIFIER		ENSSSCG00000041285	Transcript	ENSSSCT00000071449	lncRNA		590		-1
rs319351020	3	125249877	C	T	25	5	30	0	0.0521855	1	0.320621	0.909274	T	upstream_gene_variant	MODIFIER		ENSSSCG00000041285	Transcript	ENSSSCT00000071449	lncRNA		646		-1
rs326893534	3	125249903	C	T	25	5	30	0	0.0521855	1	0.320621	0.909274	T	upstream_gene_variant	MODIFIER		ENSSSCG00000041285	Transcript	ENSSSCT00000071449	lncRNA		672		-1
rs318584864	3	125250063	C	T	25	5	30	0	0.0521855	1	0.320621	0.909274	T	upstream_gene_variant	MODIFIER		ENSSSCG00000041285	Transcript	ENSSSCT00000071449	lncRNA		832		-1
rs329957802	3	125250071	C	T	25	5	30	0	0.0521855	1	0.320621	0.909274	T	upstream_gene_variant	MODIFIER		ENSSSCG00000041285	Transcript	ENSSSCT00000071449	lncRNA		840		-1
rs701981348	3	125267477	G	A	25	5	30	0	0.0521855	1	0.320621	0.909274	A	synonymous_variant	LOW	E2F6	ENSSSCG00000026161	Transcript	ENSSSCT00000028641	protein_coding	6/7	1025 753 251	gcG/gcA	1	HGNC	HGNC:3120	0.334
rs321206827	3	125268605	C	T	25	5	30	0	0.0521855	1	0.320621	0.909274	T	3_prime_UTR_variant	MODIFIER	E2F6	ENSSSCG00000026161	Transcript	ENSSSCT00000028641	protein_coding	7/7	1122		1	HGNC	HGNC:3120	0.334
rs329654874	3	125268749	G	A	25	5	30	0	0.0521855	1	0.320621	0.909274	A	3_prime_UTR_variant	MODIFIER	E2F6	ENSSSCG00000026161	Transcript	ENSSSCT00000028641	protein_coding	7/7	1266		1	HGNC	HGNC:3120	0.334
rs324097540	3	125269390	G	A	25	5	30	0	0.0521855	1	0.320621	0.909274	A	3_prime_UTR_variant	MODIFIER	E2F6	ENSSSCG00000026161	Transcript	ENSSSCT00000028641	protein_coding	7/7	1907		1	HGNC	HGNC:3120	0.334
rs337048862	3	125269612	G	A	25	5	30	0	0.0521855	1	0.320621	0.909274	A	3_prime_UTR_variant	MODIFIER	E2F6	ENSSSCG00000026161	Transcript	ENSSSCT00000028641	protein_coding	7/7	2129		1	HGNC	HGNC:3120	0.334
rs325623230	3	125269682	A	G	25	5	30	0	0.0521855	1	0.320621	0.909274	G	3_prime_UTR_variant	MODIFIER	E2F6	ENSSSCG00000026161	Transcript	ENSSSCT00000028641	protein_coding	7/7	2199		1	HGNC	HGNC:3120	0.334
rs328583702	3	125269967	A	T	25	5	30	0	0.0521855	1	0.320621	0.909274	T	3_prime_UTR_variant	MODIFIER	E2F6	ENSSSCG00000026161	Transcript	ENSSSCT00000028641	protein_coding	7/7	2484		1	HGNC	HGNC:3120	0.334
rs331174341	3	125270088	T	A	25	5	30	0	0.0521855	1	0.320621	0.909274	A	3_prime_UTR_variant	MODIFIER	E2F6	ENSSSCG00000026161	Transcript	ENSSSCT00000028641	protein_coding	7/7	2605		1	HGNC	HGNC:3120	0.334
rs339707673	3	125270144	G	T	25	5	30	0	0.0521855	1	0.320621	0.909274	T	3_prime_UTR_variant	MODIFIER	E2F6	ENSSSCG00000026161	Transcript	ENSSSCT00000028641	protein_coding	7/7	2661		1	HGNC	HGNC:3120	0.334
rs694511138	3	125270204	T	C	25	5	30	0	0.0521855	1	0.320621	0.909274	C	3_prime_UTR_variant	MODIFIER	E2F6	ENSSSCG00000026161	Transcript	ENSSSCT00000028641	protein_coding	7/7	2721		1	HGNC	HGNC:3120	0.334
rs711765793	3	125270342	C	T	25	5	30	0	0.0521855	1	0.320621	0.909274	T	3_prime_UTR_variant	MODIFIER	E2F6	ENSSSCG00000026161	Transcript	ENSSSCT00000028641	protein_coding	7/7	2859		1	HGNC	HGNC:3120	0.334
rs702019594	3	125270741	G	A	25	5	30	0	0.0521855	1	0.320621	0.909274	A	3_prime_UTR_variant	MODIFIER	E2F6	ENSSSCG00000026161	Transcript	ENSSSCT00000028641	protein_coding	7/7	3258		1	HGNC	HGNC:3120	0.334
rs330268703	4	15312679	T	G	25	5	30	0	0.0521855	1	0.434609	0.909274	G	downstream_gene_variant	MODIFIER	TMEM65	ENSSSCG00000040731	Transcript	ENSSSCT00000079346	protein_coding		504		1	HGNC	HGNC:25203	0.194
rs339831132	4	87341561	C	G	30	0	25	5	0.0521855	1	0.320621	0.909274	G	downstream_gene_variant	MODIFIER	RGS5	ENSSSCG00000037821	Transcript	ENSSSCT00000078451	protein_coding		737		1			0.749
rs335441009	4	104227574	G	A	25	5	30	0	0.0521855	1	0.320621	0.909274	A	3_prime_UTR_variant	MODIFIER	CD58	ENSSSCG00000006738	Transcript	ENSSSCT00000007383	protein_coding	8/8	3530		1			0.479
rs340134596	4	109203828	G	A	30	0	25	5	0.0521855	1	0.434609	0.909274	A	3_prime_UTR_variant	MODIFIER	DRAM2	ENSSSCG00000026922	Transcript	ENSSSCT00000026833	protein_coding	8/8	1583		1	HGNC	HGNC:28769	0.644
rs337165864	5	4907084	C	T	25	5	30	0	0.0521855	1	0.320621	0.909274	T	intron_variant	MODIFIER	PARVB	ENSSSCG00000000024	Transcript	ENSSSCT00000079857	protein_coding				-1	HGNC	HGNC:14653	0.782
rs330365533	5	8877534	G	A	25	5	30	0	0.0521855	1	0.320621	0.909274	A	intron_variant	MODIFIER	SYNGR1	ENSSSCG00000020873	Transcript	ENSSSCT00000083298	protein_coding				-1	HGNC	HGNC:11498	0.13
rs3476144161	5	19451836	G	A	25	5	30	0	0.0521855	1	0.320621	0.909274	A	3_prime_UTR_variant	MODIFIER		ENSSSCG00000039191	Transcript	ENSSSCT00000060765	protein_coding	5/5	3203		-1
rs3473080452	5	22406461	G	A	25	5	30	0	0.0521855	1	0.434609	0.909274	A	3_prime_UTR_variant	MODIFIER	STAT6	ENSSSCG00000040435	Transcript	ENSSSCT00000027359	protein_coding	23/23	4063		-1	HGNC	HGNC:11368	0.0386
rs3469811854	5	22407621	G	C	25	5	30	0	0.0521855	1	0.434609	0.909274	C	synonymous_variant	LOW	STAT6	ENSSSCG00000040435	Transcript	ENSSSCT00000027359	protein_coding	23/23	2903 2469 823	ctC/ctG	-1	HGNC	HGNC:11368	0.0386
rs342505068	5	71923560	A	G	25	5	30	0	0.0521855	1	0.320621	0.909274	G	synonymous_variant	LOW	LRRK2	ENSSSCG00000000784	Transcript	ENSSSCT00000000849	protein_coding	43/51	6364 6267 2089	ttA/ttG	1	EntrezGene	EntrezGene	0.869
rs701185304	5	88417300	C	T	25	5	30	0	0.0521855	1	0.320621	0.909274	T	intergenic_variant	MODIFIER
rs329431091	6	3883032	T	C	30	0	25	5	0.0521855	1	0.320621	0.909274	C	intron_variant	MODIFIER	ZDHHC7	ENSSSCG00000002667	Transcript	ENSSSCT00000044476	protein_coding				1	HGNC	HGNC:18459	0.59
rs3471726424	6	72229834	G	A	25	5	30	0	0.0521855	1	0.320621	0.909274	A	intron_variant	MODIFIER	TNFRSF1B	ENSSSCG00000022208	Transcript	ENSSSCT00000078711	protein_coding				1	HGNC	HGNC:11917	0.0807
rs329936189	6	72289817	C	T	25	5	30	0	0.0521855	1	0.320621	0.909274	T	synonymous_variant	LOW	VPS13D	ENSSSCG00000003438	Transcript	ENSSSCT00000064371	protein_coding	19/68	2432 2256 752	agC/agT	1	HGNC	HGNC:23595	0.655
rs342233864	6	72289889	G	A	25	5	30	0	0.0521855	1	0.320621	0.909274	A	synonymous_variant	LOW	VPS13D	ENSSSCG00000003438	Transcript	ENSSSCT00000064371	protein_coding	19/68	2504 2328 776	ccG/ccA	1	HGNC	HGNC:23595	0.655
rs335390885	6	72290576	A	G	25	5	30	0	0.0521855	1	0.320621	0.909274	G	synonymous_variant	LOW	VPS13D	ENSSSCG00000003438	Transcript	ENSSSCT00000064371	protein_coding	19/68	3191 3015 1005	ctA/ctG	1	HGNC	HGNC:23595	0.655
rs340284658	6	72290582	C	T	25	5	30	0	0.0521855	1	0.320621	0.909274	T	synonymous_variant	LOW	VPS13D	ENSSSCG00000003438	Transcript	ENSSSCT00000064371	protein_coding	19/68	3197 3021 1007	gaC/gaT	1	HGNC	HGNC:23595	0.655
rs329214930	6	72298171	C	T	25	5	30	0	0.0521855	1	0.320621	0.909274	T	synonymous_variant	LOW	VPS13D	ENSSSCG00000003438	Transcript	ENSSSCT00000064371	protein_coding	21/68	5321 5145 1715	aaC/aaT	1	HGNC	HGNC:23595	0.655
rs339187106	6	72341756	G	A	25	5	30	0	0.0521855	1	0.320621	0.909274	A	synonymous_variant	LOW	VPS13D	ENSSSCG00000003438	Transcript	ENSSSCT00000064371	protein_coding	36/68	8282 8106 2702	tcG/tcA	1	HGNC	HGNC:23595	0.655
rs322143487	6	72341771	G	A	25	5	30	0	0.0521855	1	0.320621	0.909274	A	synonymous_variant	LOW	VPS13D	ENSSSCG00000003438	Transcript	ENSSSCT00000064371	protein_coding	36/68	8297 8121 2707	aaG/aaA	1	HGNC	HGNC:23595	0.655
rs345705840	6	72343611	C	T	25	5	30	0	0.0521855	1	0.320621	0.909274	T	synonymous_variant	LOW	VPS13D	ENSSSCG00000003438	Transcript	ENSSSCT00000064371	protein_coding	37/68	8423 8247 2749	caC/caT	1	HGNC	HGNC:23595	0.655
rs342534130	6	72374068	C	T	25	5	30	0	0.0521855	1	0.320621	0.909274	T	synonymous_variant	LOW	VPS13D	ENSSSCG00000003438	Transcript	ENSSSCT00000064371	protein_coding	50/68	10265 10089 3363	agC/agT	1	HGNC	HGNC:23595	0.655
6:77605359_A/T	6	77605359	A	T	5	25	0	30	0.0521855	1	0.994926	1	T	intron_variant	MODIFIER	UBR4	ENSSSCG00000003488	Transcript	ENSSSCT00000003874	protein_coding				-1	HGNC	HGNC:30313	0.297
6:77605373_G/T	6	77605373	G	T	5	25	0	30	0.0521855	1	0.994926	1	T	intron_variant	MODIFIER	UBR4	ENSSSCG00000003488	Transcript	ENSSSCT00000003874	protein_coding				-1	HGNC	HGNC:30313	0.297
6:77605375_C/T	6	77605375	C	T	5	25	0	30	0.0521855	1	0.994926	1	T	intron_variant	MODIFIER	UBR4	ENSSSCG00000003488	Transcript	ENSSSCT00000003874	protein_coding				-1	HGNC	HGNC:30313	0.297
6:77605378_A/C	6	77605378	A	C	5	25	0	30	0.0521855	1	0.994926	1	C	intron_variant	MODIFIER	UBR4	ENSSSCG00000003488	Transcript	ENSSSCT00000003874	protein_coding				-1	HGNC	HGNC:30313	0.297
6:77605379_G/T	6	77605379	G	T	5	25	0	30	0.0521855	1	0.994926	1	T	intron_variant	MODIFIER	UBR4	ENSSSCG00000003488	Transcript	ENSSSCT00000003874	protein_coding				-1	HGNC	HGNC:30313	0.297
6:77605386_C/T	6	77605386	C	T	5	25	0	30	0.0521855	1	0.994926	1	T	intron_variant	MODIFIER	UBR4	ENSSSCG00000003488	Transcript	ENSSSCT00000003874	protein_coding				-1	HGNC	HGNC:30313	0.297
rs340777196	6	87363982	G	A	30	0	25	5	0.0521855	1	0.320621	0.909274	A	splice_polypyrimidine_tract_variant&intron_variant	LOW	LAPTM5	ENSSSCG00000025034	Transcript	ENSSSCT00000026814	protein_coding				-1	HGNC	HGNC:29612	0.144
rs700763575	6	87364512	A	T	30	0	25	5	0.0521855	1	0.320621	0.909274	T	3_prime_UTR_variant	MODIFIER	LAPTM5	ENSSSCG00000025034	Transcript	ENSSSCT00000026814	protein_coding	8/9	1591		-1	HGNC	HGNC:29612	0.144
rs327037995	6	87364540	T	C	30	0	25	5	0.0521855	1	0.320621	0.909274	C	3_prime_UTR_variant	MODIFIER	LAPTM5	ENSSSCG00000025034	Transcript	ENSSSCT00000026814	protein_coding	8/9	1563		-1	HGNC	HGNC:29612	0.144
rs327264119	6	87364625	G	A	30	0	25	5	0.0521855	1	0.320621	0.909274	A	3_prime_UTR_variant	MODIFIER	LAPTM5	ENSSSCG00000025034	Transcript	ENSSSCT00000026814	protein_coding	8/9	1478		-1	HGNC	HGNC:29612	0.144
rs81491347	6	88227064	G	A	30	0	25	5	0.0521855	1	0.320621	0.909274	A	synonymous_variant	LOW	COL16A1	ENSSSCG00000003603	Transcript	ENSSSCT00000085546	protein_coding	8/73	1597 453 151	ggC/ggT	-1	HGNC	HGNC:2193	0.132
rs333398749	7	13135283	G	A	25	5	30	0	0.0521855	1	0.320621	0.909274	A	intron_variant	MODIFIER		ENSSSCG00000038455	Transcript	ENSSSCT00000039066	protein_coding				1
rs338587848	7	13816354	T	G	5	25	0	30	0.0521855	1	0.994926	1	G	upstream_gene_variant	MODIFIER		ENSSSCG00000045446	Transcript	ENSSSCT00000070487	protein_coding		753		1
rs324311171	7	13892720	G	C	25	5	30	0	0.0521855	1	0.320621	0.909274	C	intron_variant	MODIFIER	DEK	ENSSSCG00000001075	Transcript	ENSSSCT00000084221	protein_coding				-1	HGNC	HGNC:2768	0.879
rs343246532	7	19377265	T	C	0	30	5	25	0.0521855	1	0.996395	1	C	3_prime_UTR_variant	MODIFIER	ALDH5A1	ENSSSCG00000001090	Transcript	ENSSSCT00000088065	protein_coding	9/9	3302		1			0.331
rs3475413755	7	20743603	T	C	25	5	30	0	0.0521855	1	0.320621	0.909274	C	downstream_gene_variant	MODIFIER	H1-2	ENSSSCG00000037565	Transcript	ENSSSCT00000045046	pseudogene		113		-1
rs3476337147	7	20744030	C	T	25	5	30	0	0.0521855	1	0.320621	0.909274	T	non_coding_transcript_exon_variant	MODIFIER	H1-2	ENSSSCG00000037565	Transcript	ENSSSCT00000045046	pseudogene	1/2	327		-1
rs3471997458	7	20758980	G	A	25	5	30	0	0.0521855	1	0.320621	0.909274	A	missense_variant	MODERATE	HFE	ENSSSCG00000037682	Transcript	ENSSSCT00000091059	protein_coding	1/4	13 13 5	Gcc/Acc	1	HGNC	HGNC:4886	0.406
rs697531867	7	21027163	G	C	25	5	30	0	0.0521855	1	0.434609	0.909274	C	3_prime_UTR_variant	MODIFIER	ABT1	ENSSSCG00000038191	Transcript	ENSSSCT00000052336	protein_coding	3/3	1694		1	HGNC	HGNC:17369	0.335
rs3471812444	7	25048052	T	A	30	0	25	5	0.0521855	1	0.434609	0.909274	A	missense_variant	MODERATE		ENSSSCG00000025593	Transcript	ENSSSCT00000001629	protein_coding	8/12	1510 1445 482	gAc/gTc	-1
rs318732062	7	41640552	C	A	25	5	30	0	0.0521855	1	0.320621	0.909274	A	3_prime_UTR_variant	MODIFIER	ADGRF5	ENSSSCG00000001725	Transcript	ENSSSCT00000001929	protein_coding	22/22	5502		-1	HGNC	HGNC:19030
rs330079720	7	41640588	T	G	25	5	30	0	0.0521855	1	0.320621	0.909274	G	3_prime_UTR_variant	MODIFIER	ADGRF5	ENSSSCG00000001725	Transcript	ENSSSCT00000001929	protein_coding	22/22	5466		-1	HGNC	HGNC:19030
rs323046221	7	41640721	T	C	25	5	30	0	0.0521855	1	0.320621	0.909274	C	3_prime_UTR_variant	MODIFIER	ADGRF5	ENSSSCG00000001725	Transcript	ENSSSCT00000001929	protein_coding	22/22	5333		-1	HGNC	HGNC:19030
rs335105780	7	41640729	C	A	25	5	30	0	0.0521855	1	0.320621	0.909274	A	3_prime_UTR_variant	MODIFIER	ADGRF5	ENSSSCG00000001725	Transcript	ENSSSCT00000001929	protein_coding	22/22	5325		-1	HGNC	HGNC:19030
rs345248440	7	41640731	G	A	25	5	30	0	0.0521855	1	0.320621	0.909274	A	3_prime_UTR_variant	MODIFIER	ADGRF5	ENSSSCG00000001725	Transcript	ENSSSCT00000001929	protein_coding	22/22	5323		-1	HGNC	HGNC:19030
rs322017115	7	41640734	A	C	25	5	30	0	0.0521855	1	0.320621	0.909274	C	3_prime_UTR_variant	MODIFIER	ADGRF5	ENSSSCG00000001725	Transcript	ENSSSCT00000001929	protein_coding	22/22	5320		-1	HGNC	HGNC:19030
rs333123680	7	41640742	C	T	25	5	30	0	0.0521855	1	0.320621	0.909274	T	3_prime_UTR_variant	MODIFIER	ADGRF5	ENSSSCG00000001725	Transcript	ENSSSCT00000001929	protein_coding	22/22	5312		-1	HGNC	HGNC:19030
rs345939964	7	41640798	T	C	25	5	30	0	0.0521855	1	0.320621	0.909274	C	3_prime_UTR_variant	MODIFIER	ADGRF5	ENSSSCG00000001725	Transcript	ENSSSCT00000001929	protein_coding	22/22	5256		-1	HGNC	HGNC:19030
rs712982294	7	41640892	A	T	25	5	30	0	0.0521855	1	0.320621	0.909274	T	3_prime_UTR_variant	MODIFIER	ADGRF5	ENSSSCG00000001725	Transcript	ENSSSCT00000001929	protein_coding	22/22	5162		-1	HGNC	HGNC:19030
rs705732264	7	41640893	A	T	25	5	30	0	0.0521855	1	0.320621	0.909274	T	3_prime_UTR_variant	MODIFIER	ADGRF5	ENSSSCG00000001725	Transcript	ENSSSCT00000001929	protein_coding	22/22	5161		-1	HGNC	HGNC:19030
rs697968031	7	41640894	A	T	25	5	30	0	0.0521855	1	0.320621	0.909274	T	3_prime_UTR_variant	MODIFIER	ADGRF5	ENSSSCG00000001725	Transcript	ENSSSCT00000001929	protein_coding	22/22	5160		-1	HGNC	HGNC:19030
rs690517921	7	41640899	A	G	25	5	30	0	0.0521855	1	0.320621	0.909274	G	3_prime_UTR_variant	MODIFIER	ADGRF5	ENSSSCG00000001725	Transcript	ENSSSCT00000001929	protein_coding	22/22	5155		-1	HGNC	HGNC:19030
rs707373320	7	41640900	C	A	25	5	30	0	0.0521855	1	0.320621	0.909274	A	3_prime_UTR_variant	MODIFIER	ADGRF5	ENSSSCG00000001725	Transcript	ENSSSCT00000001929	protein_coding	22/22	5154		-1	HGNC	HGNC:19030
rs337900917	7	41640916	T	C	25	5	30	0	0.0521855	1	0.320621	0.909274	C	3_prime_UTR_variant	MODIFIER	ADGRF5	ENSSSCG00000001725	Transcript	ENSSSCT00000001929	protein_coding	22/22	5138		-1	HGNC	HGNC:19030
rs319123147	7	41640927	A	C	25	5	30	0	0.0521855	1	0.320621	0.909274	C	3_prime_UTR_variant	MODIFIER	ADGRF5	ENSSSCG00000001725	Transcript	ENSSSCT00000001929	protein_coding	22/22	5127		-1	HGNC	HGNC:19030
rs321366906	7	41640965	T	C	25	5	30	0	0.0521855	1	0.320621	0.909274	C	3_prime_UTR_variant	MODIFIER	ADGRF5	ENSSSCG00000001725	Transcript	ENSSSCT00000001929	protein_coding	22/22	5089		-1	HGNC	HGNC:19030
rs340738201	7	41641032	G	A	25	5	30	0	0.0521855	1	0.320621	0.909274	A	3_prime_UTR_variant	MODIFIER	ADGRF5	ENSSSCG00000001725	Transcript	ENSSSCT00000001929	protein_coding	22/22	5022		-1	HGNC	HGNC:19030
rs322911625	7	54773873	A	C	25	5	30	0	0.0521855	1	0.320621	0.909274	C	intron_variant	MODIFIER	ABHD2	ENSSSCG00000001835	Transcript	ENSSSCT00000062921	protein_coding				1	HGNC	HGNC:18717	0.419
rs328868143	7	54774209	A	G	25	5	30	0	0.0521855	1	0.320621	0.909274	G	intron_variant	MODIFIER	ABHD2	ENSSSCG00000001835	Transcript	ENSSSCT00000062921	protein_coding				1	HGNC	HGNC:18717	0.419
rs341982050	7	54774484	G	A	25	5	30	0	0.0521855	1	0.320621	0.909274	A	intron_variant	MODIFIER	ABHD2	ENSSSCG00000001835	Transcript	ENSSSCT00000062921	protein_coding				1	HGNC	HGNC:18717	0.419
rs706806970	7	55060037	G	A	30	0	25	5	0.0521855	1	0.434609	0.909274	A	synonymous_variant	LOW	RHCG	ENSSSCG00000001841	Transcript	ENSSSCT00000002063	protein_coding	3/11	1226 789 263	agC/agT	-1	HGNC	HGNC:18140	0.722
rs345923555	7	55650479	T	C	25	5	30	0	0.0521855	1	0.434609	0.909274	C	synonymous_variant	LOW	ZNF710	ENSSSCG00000021361	Transcript	ENSSSCT00000065985	protein_coding	6/6	2160 1986 662	aaT/aaC	1	HGNC	HGNC:25352	0.269
rs196954922	7	78243940	T	G	25	5	30	0	0.0521855	1	0.320621	0.909274	G	3_prime_UTR_variant	MODIFIER	RNASE4	ENSSSCG00000031538	Transcript	ENSSSCT00000078860	protein_coding	3/3	1040		-1
rs80910316	7	110363843	C	T	25	5	30	0	0.0521855	1	0.434609	0.909274	T	missense_variant	MODERATE	SPATA7	ENSSSCG00000002424	Transcript	ENSSSCT00000090635	protein_coding	12/12	1685 1685 562	aCt/aTt	1	HGNC	HGNC:20423	0.987
rs342203890	8	30555119	C	T	25	5	30	0	0.0521855	1	0.434609	0.909274	T	downstream_gene_variant	MODIFIER	WDR19	ENSSSCG00000008789	Transcript	ENSSSCT00000070333	protein_coding		1420		1	HGNC	HGNC:18340	0.548
rs322986945	8	87700872	A	G	30	0	25	5	0.0521855	1	0.320621	0.909274	G	intron_variant	MODIFIER	MGARP	ENSSSCG00000009062	Transcript	ENSSSCT00000009928	protein_coding				1
rs322193727	8	87701143	A	G	30	0	25	5	0.0521855	1	0.320621	0.909274	G	intron_variant	MODIFIER	MGARP	ENSSSCG00000009062	Transcript	ENSSSCT00000009928	protein_coding				1
rs342200465	8	87701594	A	G	30	0	25	5	0.0521855	1	0.320621	0.909274	G	intron_variant	MODIFIER	MGARP	ENSSSCG00000009062	Transcript	ENSSSCT00000009928	protein_coding				1
rs698072802	8	87702847	C	G	30	0	25	5	0.0521855	1	0.320621	0.909274	G	intron_variant	MODIFIER	MGARP	ENSSSCG00000009062	Transcript	ENSSSCT00000009928	protein_coding				1
rs319492863	8	96752486	C	T	30	0	25	5	0.0521855	1	0.320621	0.909274	T	missense_variant	MODERATE	LARP1B	ENSSSCG00000034280	Transcript	ENSSSCT00000061266	protein_coding	17/17	3186 2834 945	cGt/cAt	-1	HGNC	HGNC:24704	0.958
rs341419642	8	102388193	A	C	30	0	25	5	0.0521855	1	0.434609	0.909274	C	upstream_gene_variant	MODIFIER	ANXA5	ENSSSCG00000009097	Transcript	ENSSSCT00000084532	protein_coding		253		1	HGNC	HGNC:543	0.896
rs346169804	8	115780808	C	A	30	0	25	5	0.0521855	1	0.320621	0.909274	A	3_prime_UTR_variant	MODIFIER	NPNT	ENSSSCG00000038801	Transcript	ENSSSCT00000076324	protein_coding	13/13	4627		-1	HGNC	HGNC:27405	0.124
rs3471180051	8	130764356	T	G	25	5	30	0	0.0521855	1	0.320621	0.909274	G	3_prime_UTR_variant	MODIFIER	PPM1K	ENSSSCG00000038867	Transcript	ENSSSCT00000070917	protein_coding	5/5	915		1	HGNC	HGNC:25415	0.592
rs3476402244	8	130769706	A	G	25	5	30	0	0.0521855	1	0.320621	0.909274	G	3_prime_UTR_variant	MODIFIER	PPM1K	ENSSSCG00000038867	Transcript	ENSSSCT00000051653	protein_coding	8/8	2343		1	HGNC	HGNC:25415	0.592
rs3475243672	8	130770664	A	G	25	5	30	0	0.0521855	1	0.320621	0.909274	G	3_prime_UTR_variant	MODIFIER	PPM1K	ENSSSCG00000038867	Transcript	ENSSSCT00000051653	protein_coding	8/8	3301		1	HGNC	HGNC:25415	0.592
rs3473169635	8	130770763	G	A	25	5	30	0	0.0521855	1	0.320621	0.909274	A	3_prime_UTR_variant	MODIFIER	PPM1K	ENSSSCG00000038867	Transcript	ENSSSCT00000051653	protein_coding	8/8	3400		1	HGNC	HGNC:25415	0.592
rs3474341305	8	130771023	C	T	25	5	30	0	0.0521855	1	0.320621	0.909274	T	3_prime_UTR_variant	MODIFIER	PPM1K	ENSSSCG00000038867	Transcript	ENSSSCT00000051653	protein_coding	8/8	3660		1	HGNC	HGNC:25415	0.592
rs3472342057	8	130772083	C	T	25	5	30	0	0.0521855	1	0.320621	0.909274	T	downstream_gene_variant	MODIFIER	PPM1K	ENSSSCG00000038867	Transcript	ENSSSCT00000051653	protein_coding		511		1	HGNC	HGNC:25415	0.592
rs343187167	9	2168336	T	C	30	0	25	5	0.0521855	1	0.320621	0.909274	C	missense_variant	MODERATE		ENSSSCG00000038540	Transcript	ENSSSCT00000066003	protein_coding	2/4	718 385 129	Aag/Gag	-1
rs324389692	9	19592473	T	C	5	25	0	30	0.0521855	1	0.994926	1	C	intron_variant	MODIFIER	CREBZF	ENSSSCG00000014907	Transcript	ENSSSCT00000016263	protein_coding				-1	HGNC	HGNC:24905	0.177
rs334474995	9	19659043	G	C	25	5	30	0	0.0521855	1	0.320621	0.909274	C	missense_variant	MODERATE		ENSSSCG00000014909	Transcript	ENSSSCT00000061373	protein_coding	3/18	229 193 65	Cag/Gag	-1
rs321541444	9	60709525	G	A	25	5	30	0	0.0521855	1	0.320621	0.909274	A	downstream_gene_variant	MODIFIER	NCAPD3	ENSSSCG00000022192	Transcript	ENSSSCT00000087545	protein_coding		2895		-1	HGNC	HGNC:28952	0.733
rs336808812	9	60709672	C	T	25	5	30	0	0.0521855	1	0.320621	0.909274	T	downstream_gene_variant	MODIFIER	NCAPD3	ENSSSCG00000022192	Transcript	ENSSSCT00000087545	protein_coding		2748		-1	HGNC	HGNC:28952	0.733
rs331130826	9	60709861	C	T	25	5	30	0	0.0521855	1	0.320621	0.909274	T	downstream_gene_variant	MODIFIER	NCAPD3	ENSSSCG00000022192	Transcript	ENSSSCT00000087545	protein_coding		2559		-1	HGNC	HGNC:28952	0.733
rs3472718795	9	60786074	C	T	25	5	30	0	0.0521855	1	0.320621	0.909274	T	5_prime_UTR_variant	MODIFIER	VPS26B	ENSSSCG00000028123	Transcript	ENSSSCT00000089327	protein_coding	1/7	83		1			0.0967
rs1111185257	9	60800629	G	A	25	5	30	0	0.0521855	1	0.320621	0.909274	A	3_prime_UTR_variant	MODIFIER	VPS26B	ENSSSCG00000028123	Transcript	ENSSSCT00000089327	protein_coding	6/7	1290		1			0.0967
rs788396116	9	60800814	G	A	25	5	30	0	0.0521855	1	0.320621	0.909274	A	3_prime_UTR_variant	MODIFIER	VPS26B	ENSSSCG00000028123	Transcript	ENSSSCT00000089327	protein_coding	6/7	1475		1			0.0967
rs793607232	9	60800850	G	A	25	5	30	0	0.0521855	1	0.320621	0.909274	A	3_prime_UTR_variant	MODIFIER	VPS26B	ENSSSCG00000028123	Transcript	ENSSSCT00000089327	protein_coding	6/7	1511		1			0.0967
rs1108143102	9	60800988	C	T	25	5	30	0	0.0521855	1	0.320621	0.909274	T	3_prime_UTR_variant	MODIFIER	VPS26B	ENSSSCG00000028123	Transcript	ENSSSCT00000089327	protein_coding	6/7	1649		1			0.0967
rs711422226	9	60800997	C	T	25	5	30	0	0.0521855	1	0.320621	0.909274	T	3_prime_UTR_variant	MODIFIER	VPS26B	ENSSSCG00000028123	Transcript	ENSSSCT00000089327	protein_coding	6/7	1658		1			0.0967
rs707285970	9	60801081	A	G	25	5	30	0	0.0521855	1	0.320621	0.909274	G	3_prime_UTR_variant	MODIFIER	VPS26B	ENSSSCG00000028123	Transcript	ENSSSCT00000089327	protein_coding	6/7	1742		1			0.0967
rs691352530	9	60801103	C	T	25	5	30	0	0.0521855	1	0.320621	0.909274	T	3_prime_UTR_variant	MODIFIER	VPS26B	ENSSSCG00000028123	Transcript	ENSSSCT00000089327	protein_coding	6/7	1764		1			0.0967
rs707835161	9	60801144	A	G	25	5	30	0	0.0521855	1	0.320621	0.909274	G	3_prime_UTR_variant	MODIFIER	VPS26B	ENSSSCG00000028123	Transcript	ENSSSCT00000089327	protein_coding	6/7	1805		1			0.0967
rs707917598	9	60801303	G	T	25	5	30	0	0.0521855	1	0.320621	0.909274	T	3_prime_UTR_variant	MODIFIER	VPS26B	ENSSSCG00000028123	Transcript	ENSSSCT00000089327	protein_coding	6/7	1964		1			0.0967
rs1112946457	9	60801732	C	G	25	5	30	0	0.0521855	1	0.320621	0.909274	G	3_prime_UTR_variant	MODIFIER	VPS26B	ENSSSCG00000028123	Transcript	ENSSSCT00000089327	protein_coding	6/7	2393		1			0.0967
rs709011538	9	60801768	C	G	25	5	30	0	0.0521855	1	0.320621	0.909274	G	3_prime_UTR_variant	MODIFIER	VPS26B	ENSSSCG00000028123	Transcript	ENSSSCT00000089327	protein_coding	6/7	2429		1			0.0967
rs704515793	9	60801796	C	T	25	5	30	0	0.0521855	1	0.320621	0.909274	T	3_prime_UTR_variant	MODIFIER	VPS26B	ENSSSCG00000028123	Transcript	ENSSSCT00000089327	protein_coding	6/7	2457		1			0.0967
rs712738979	9	60801808	G	A	25	5	30	0	0.0521855	1	0.320621	0.909274	A	3_prime_UTR_variant	MODIFIER	VPS26B	ENSSSCG00000028123	Transcript	ENSSSCT00000089327	protein_coding	6/7	2469		1			0.0967
rs694032918	9	60801821	T	C	25	5	30	0	0.0521855	1	0.320621	0.909274	C	3_prime_UTR_variant	MODIFIER	VPS26B	ENSSSCG00000028123	Transcript	ENSSSCT00000089327	protein_coding	6/7	2482		1			0.0967
rs703142759	9	60801831	G	A	25	5	30	0	0.0521855	1	0.320621	0.909274	A	3_prime_UTR_variant	MODIFIER	VPS26B	ENSSSCG00000028123	Transcript	ENSSSCT00000089327	protein_coding	6/7	2492		1			0.0967
rs711262326	9	60801842	G	A	25	5	30	0	0.0521855	1	0.320621	0.909274	A	3_prime_UTR_variant	MODIFIER	VPS26B	ENSSSCG00000028123	Transcript	ENSSSCT00000089327	protein_coding	6/7	2503		1			0.0967
rs698856246	9	60801853	G	A	25	5	30	0	0.0521855	1	0.320621	0.909274	A	3_prime_UTR_variant	MODIFIER	VPS26B	ENSSSCG00000028123	Transcript	ENSSSCT00000089327	protein_coding	6/7	2514		1			0.0967
rs1108853293	9	60801905	T	C	25	5	30	0	0.0521855	1	0.320621	0.909274	C	3_prime_UTR_variant	MODIFIER	VPS26B	ENSSSCG00000028123	Transcript	ENSSSCT00000089327	protein_coding	6/7	2566		1			0.0967
rs1109574070	9	60801927	T	C	25	5	30	0	0.0521855	1	0.320621	0.909274	C	3_prime_UTR_variant	MODIFIER	VPS26B	ENSSSCG00000028123	Transcript	ENSSSCT00000089327	protein_coding	6/7	2588		1			0.0967
rs1114141291	9	60802084	T	G	25	5	30	0	0.0521855	1	0.320621	0.909274	G	3_prime_UTR_variant	MODIFIER	VPS26B	ENSSSCG00000028123	Transcript	ENSSSCT00000089327	protein_coding	7/7	2648		1			0.0967
rs1110681214	9	60802135	A	G	25	5	30	0	0.0521855	1	0.320621	0.909274	G	3_prime_UTR_variant	MODIFIER	VPS26B	ENSSSCG00000028123	Transcript	ENSSSCT00000089327	protein_coding	7/7	2699		1			0.0967
rs1108687165	9	60802203	T	C	25	5	30	0	0.0521855	1	0.320621	0.909274	C	3_prime_UTR_variant	MODIFIER	VPS26B	ENSSSCG00000028123	Transcript	ENSSSCT00000089327	protein_coding	7/7	2767		1			0.0967
rs3475339290	9	60802244	C	T	25	5	30	0	0.0521855	1	0.320621	0.909274	T	3_prime_UTR_variant	MODIFIER	VPS26B	ENSSSCG00000028123	Transcript	ENSSSCT00000089327	protein_coding	7/7	2808		1			0.0967
rs3470485964	9	60802262	A	C	25	5	30	0	0.0521855	1	0.320621	0.909274	C	3_prime_UTR_variant	MODIFIER	VPS26B	ENSSSCG00000028123	Transcript	ENSSSCT00000089327	protein_coding	7/7	2826		1			0.0967
rs3470234677	9	60802457	C	T	25	5	30	0	0.0521855	1	0.320621	0.909274	T	3_prime_UTR_variant	MODIFIER	VPS26B	ENSSSCG00000028123	Transcript	ENSSSCT00000089327	protein_coding	7/7	3021		1			0.0967
rs1109232733	9	60802584	C	T	25	5	30	0	0.0521855	1	0.320621	0.909274	T	3_prime_UTR_variant	MODIFIER	VPS26B	ENSSSCG00000028123	Transcript	ENSSSCT00000089327	protein_coding	7/7	3148		1			0.0967
rs3470298603	9	60802994	C	G	25	5	30	0	0.0521855	1	0.320621	0.909274	G	3_prime_UTR_variant	MODIFIER	VPS26B	ENSSSCG00000028123	Transcript	ENSSSCT00000089327	protein_coding	7/7	3558		1			0.0967
rs1110448425	9	60803049	C	T	25	5	30	0	0.0521855	1	0.320621	0.909274	T	3_prime_UTR_variant	MODIFIER	VPS26B	ENSSSCG00000028123	Transcript	ENSSSCT00000089327	protein_coding	7/7	3613		1			0.0967
rs1108592557	9	60803820	A	G	25	5	30	0	0.0521855	1	0.320621	0.909274	G	3_prime_UTR_variant	MODIFIER	VPS26B	ENSSSCG00000028123	Transcript	ENSSSCT00000089327	protein_coding	7/7	4384		1			0.0967
rs696546899	9	60805569	G	A	25	5	30	0	0.0521855	1	0.320621	0.909274	A	3_prime_UTR_variant	MODIFIER	VPS26B	ENSSSCG00000028123	Transcript	ENSSSCT00000089327	protein_coding	7/7	6133		1			0.0967
rs704814717	9	60805570	T	C	25	5	30	0	0.0521855	1	0.320621	0.909274	C	3_prime_UTR_variant	MODIFIER	VPS26B	ENSSSCG00000028123	Transcript	ENSSSCT00000089327	protein_coding	7/7	6134		1			0.0967
rs712928976	9	60805623	G	C	25	5	30	0	0.0521855	1	0.320621	0.909274	C	3_prime_UTR_variant	MODIFIER	VPS26B	ENSSSCG00000028123	Transcript	ENSSSCT00000089327	protein_coding	7/7	6187		1			0.0967
rs343358424	9	60807199	C	T	25	5	30	0	0.0521855	1	0.320621	0.909274	T	downstream_gene_variant	MODIFIER	VPS26B	ENSSSCG00000028123	Transcript	ENSSSCT00000089327	protein_coding		1089		1			0.0967
rs329435891	9	60807249	A	T	25	5	30	0	0.0521855	1	0.320621	0.909274	T	downstream_gene_variant	MODIFIER	VPS26B	ENSSSCG00000028123	Transcript	ENSSSCT00000089327	protein_coding		1139		1			0.0967
rs330029854	9	60807319	C	T	25	5	30	0	0.0521855	1	0.320621	0.909274	T	downstream_gene_variant	MODIFIER	VPS26B	ENSSSCG00000028123	Transcript	ENSSSCT00000089327	protein_coding		1209		1			0.0967
rs698335685	9	60807495	G	C	25	5	30	0	0.0521855	1	0.320621	0.909274	C	downstream_gene_variant	MODIFIER	VPS26B	ENSSSCG00000028123	Transcript	ENSSSCT00000089327	protein_coding		1385		1			0.0967
rs333934829	9	60807515	G	T	25	5	30	0	0.0521855	1	0.320621	0.909274	T	downstream_gene_variant	MODIFIER	VPS26B	ENSSSCG00000028123	Transcript	ENSSSCT00000089327	protein_coding		1405		1			0.0967
rs345199177	9	60807579	T	G	25	5	30	0	0.0521855	1	0.320621	0.909274	G	downstream_gene_variant	MODIFIER	VPS26B	ENSSSCG00000028123	Transcript	ENSSSCT00000089327	protein_coding		1469		1			0.0967
rs81209169	9	60815656	G	A	25	5	30	0	0.0521855	1	0.320621	0.909274	A	intergenic_variant	MODIFIER
rs331348958	9	60815701	G	A	25	5	30	0	0.0521855	1	0.320621	0.909274	A	intergenic_variant	MODIFIER
rs323665412	9	60815729	C	A	25	5	30	0	0.0521855	1	0.320621	0.909274	A	intergenic_variant	MODIFIER
rs328930418	9	63888781	T	C	25	5	30	0	0.0521855	1	0.320621	0.909274	C	synonymous_variant	LOW	FMO1	ENSSSCG00000015268	Transcript	ENSSSCT00000059500	protein_coding	10/13	1284 861 287	aaT/aaC	1	HGNC	HGNC:3769	0.688
rs81218026	9	63891266	T	A	25	5	30	0	0.0521855	1	0.320621	0.909274	A	missense_variant	MODERATE	FMO1	ENSSSCG00000015268	Transcript	ENSSSCT00000059500	protein_coding	11/13	1621 1198 400	Tta/Ata	1	HGNC	HGNC:3769	0.688
rs328796320	9	64780538	A	G	25	5	30	0	0.0521855	1	0.320621	0.909274	G	3_prime_UTR_variant	MODIFIER	SOX13	ENSSSCG00000015277	Transcript	ENSSSCT00000070526	protein_coding	14/14	3242		1	HGNC	HGNC:11192	0.116
rs321160425	9	64780547	T	C	25	5	30	0	0.0521855	1	0.320621	0.909274	C	3_prime_UTR_variant	MODIFIER	SOX13	ENSSSCG00000015277	Transcript	ENSSSCT00000070526	protein_coding	14/14	3251		1	HGNC	HGNC:11192	0.116
rs343467585	9	64780604	T	C	25	5	30	0	0.0521855	1	0.320621	0.909274	C	3_prime_UTR_variant	MODIFIER	SOX13	ENSSSCG00000015277	Transcript	ENSSSCT00000070526	protein_coding	14/14	3308		1	HGNC	HGNC:11192	0.116
rs330885466	9	65219494	A	G	25	5	30	0	0.0521855	1	0.320621	0.909274	G	downstream_gene_variant	MODIFIER	MDM4	ENSSSCG00000015284	Transcript	ENSSSCT00000082103	protein_coding		4075		1	HGNC	HGNC:6974	0.501
rs322862009	9	65220857	C	T	25	5	30	0	0.0521855	1	0.320621	0.909274	T	3_prime_UTR_variant	MODIFIER	MDM4	ENSSSCG00000015284	Transcript	ENSSSCT00000071010	protein_coding	11/11	6431		1	HGNC	HGNC:6974	0.501
rs1109285612	9	73214847	G	C	30	0	25	5	0.0521855	1	0.320621	0.909274	C	3_prime_UTR_variant	MODIFIER	VPS50	ENSSSCG00000022982	Transcript	ENSSSCT00000089131	protein_coding	29/29	3437		1	HGNC	HGNC:25956
rs341543934	9	92299627	T	C	30	0	25	5	0.0521855	1	0.320621	0.909274	C	3_prime_UTR_variant	MODIFIER	TRA2A	ENSSSCG00000015387	Transcript	ENSSSCT00000084233	protein_coding	7/9	1651		-1	HGNC	HGNC:16645	0.662
rs319520234	AEMK02000328.1	467434	C	T	30	0	25	5	0.0521855	1	0.320621	0.909274	T	upstream_gene_variant	MODIFIER	YBEY	ENSSSCG00000033116	Transcript	ENSSSCT00000064700	protein_coding		1669		-1	HGNC	HGNC:1299
rs326723332	AEMK02000328.1	512572	C	T	30	0	25	5	0.0521855	1	0.320621	0.909274	T	downstream_gene_variant	MODIFIER		ENSSSCG00000051245	Transcript	ENSSSCT00000087376	lncRNA		422		-1
AEMK02000361.1:1959726_C/T	AEMK02000361.1	1959726	C	T	25	5	30	0	0.0521855	1	0.320621	0.909274	T	synonymous_variant	LOW	HMOX1	ENSSSCG00000039745	Transcript	ENSSSCT00000088920	protein_coding	4/7	3624 447 149	atC/atT	1	EntrezGene	EntrezGene	0.611
rs328524492	X	97905531	G	A	25	5	30	0	0.0521855	1	0.434609	0.909274	A	intron_variant	MODIFIER		ENSSSCG00000012627	Transcript	ENSSSCT00000070989	protein_coding				-1
rs320763595	X	97905717	G	T	25	5	30	0	0.0521855	1	0.434609	0.909274	T	intron_variant	MODIFIER		ENSSSCG00000012627	Transcript	ENSSSCT00000070989	protein_coding				-1
rs334149539	X	98708239	T	C	0	30	5	25	0.0521855	1	0.996395	1	C	missense_variant	MODERATE	CUL4B	ENSSSCG00000029478	Transcript	ENSSSCT00000043111	protein_coding	1/21	335 58 20	Atc/Gtc	-1	HGNC	HGNC:2555
rs334609794	11	5089337	T	C	7	23	1	29	0.0523148	1	0.0303855	0.909274	C	synonymous_variant	LOW	POLR1D	ENSSSCG00000009310	Transcript	ENSSSCT00000010197	protein_coding	3/3	280 189 63	caT/caC	1	HGNC	HGNC:20422	0.245
rs340903099	11	18399156	T	C	7	23	1	29	0.0523148	1	0.994345	1	C	3_prime_UTR_variant	MODIFIER	CAB39L	ENSSSCG00000009397	Transcript	ENSSSCT00000043747	protein_coding	9/9	1343		1	HGNC	HGNC:20290	0.915
rs335052880	11	18471753	T	C	7	23	1	29	0.0523148	1	0.994345	1	C	3_prime_UTR_variant	MODIFIER	CDADC1	ENSSSCG00000031598	Transcript	ENSSSCT00000078275	protein_coding	11/11	1846		-1	HGNC	HGNC:20299	0.386
rs3474641423	14	122815519	T	C	1	29	7	23	0.0523148	1	0.0303855	0.909274	C	synonymous_variant	LOW	ACSL5	ENSSSCG00000031789	Transcript	ENSSSCT00000064848	protein_coding	12/21	1348 897 299	gaT/gaC	1	HGNC	HGNC:16526	0.837
rs81234784	15	121436306	G	A	7	23	1	29	0.0523148	1	0.994345	1	A	downstream_gene_variant	MODIFIER	DES	ENSSSCG00000020785	Transcript	ENSSSCT00000063146	protein_coding		882		1	HGNC	HGNC:2770	0.0939
rs342891109	18	19767313	A	G	1	29	7	23	0.0523148	1	0.994345	1	G	intron_variant	MODIFIER	FLNC	ENSSSCG00000016578	Transcript	ENSSSCT00000083524	protein_coding				-1	HGNC	HGNC:3756	0.00661
rs329692477	6	78749034	A	G	1	29	7	23	0.0523148	1	0.0303855	0.909274	G	synonymous_variant	LOW	MUL1	ENSSSCG00000028045	Transcript	ENSSSCT00000027632	protein_coding	4/4	994 864 288	agT/agC	-1	HGNC	HGNC:25762	0.734
rs330360348	6	78749499	A	G	1	29	7	23	0.0523148	1	0.0303855	0.909274	G	synonymous_variant	LOW	MUL1	ENSSSCG00000028045	Transcript	ENSSSCT00000027632	protein_coding	4/4	529 399 133	gaT/gaC	-1	HGNC	HGNC:25762	0.734
rs335609954	6	78881915	T	C	1	29	7	23	0.0523148	1	0.0303855	0.909274	C	intron_variant	MODIFIER		ENSSSCG00000047631	Transcript	ENSSSCT00000079005	protein_coding				-1
rs323949003	6	79414399	A	G	1	29	7	23	0.0523148	1	0.0303855	0.909274	G	synonymous_variant	LOW	ECE1	ENSSSCG00000003513	Transcript	ENSSSCT00000089005	protein_coding	18/21	2000 1941 647	aaT/aaC	-1	HGNC	HGNC:3146	0.0216
rs81217493	6	83226822	G	A	1	29	7	23	0.0523148	1	0.0303855	0.909274	A	synonymous_variant	LOW	MAN1C1	ENSSSCG00000023235	Transcript	ENSSSCT00000086912	protein_coding	12/14	1484 999 333	cgG/cgA	1	HGNC	HGNC:19080	0.342
rs338110815	6	83226870	G	A	1	29	7	23	0.0523148	1	0.0303855	0.909274	A	synonymous_variant	LOW	MAN1C1	ENSSSCG00000023235	Transcript	ENSSSCT00000086912	protein_coding	12/14	1532 1047 349	ccG/ccA	1	HGNC	HGNC:19080	0.342
rs322702117	6	83226876	C	T	1	29	7	23	0.0523148	1	0.0303855	0.909274	T	synonymous_variant	LOW	MAN1C1	ENSSSCG00000023235	Transcript	ENSSSCT00000086912	protein_coding	12/14	1538 1053 351	caC/caT	1	HGNC	HGNC:19080	0.342
rs334727032	6	83226897	C	T	1	29	7	23	0.0523148	1	0.0303855	0.909274	T	synonymous_variant	LOW	MAN1C1	ENSSSCG00000023235	Transcript	ENSSSCT00000086912	protein_coding	12/14	1559 1074 358	ttC/ttT	1	HGNC	HGNC:19080	0.342
rs321066842	6	83476107	A	G	1	29	7	23	0.0523148	1	0.0303855	0.909274	G	3_prime_UTR_variant	MODIFIER	EXTL1	ENSSSCG00000029558	Transcript	ENSSSCT00000030578	protein_coding	13/13	2371		1	HGNC	HGNC:3515	0.179
rs319972315	6	83476402	C	A	1	29	7	23	0.0523148	1	0.0303855	0.909274	A	3_prime_UTR_variant	MODIFIER	EXTL1	ENSSSCG00000029558	Transcript	ENSSSCT00000030578	protein_coding	13/13	2666		1	HGNC	HGNC:3515	0.179
rs331373816	6	83476407	A	G	1	29	7	23	0.0523148	1	0.0303855	0.909274	G	3_prime_UTR_variant	MODIFIER	EXTL1	ENSSSCG00000029558	Transcript	ENSSSCT00000030578	protein_coding	13/13	2671		1	HGNC	HGNC:3515	0.179
rs3474257922	6	88177948	T	C	1	29	7	23	0.0523148	1	0.0303855	0.909274	C	3_prime_UTR_variant	MODIFIER	COL16A1	ENSSSCG00000003603	Transcript	ENSSSCT00000085546	protein_coding	73/73	6008		-1	HGNC	HGNC:2193	0.132
rs341900596	7	34555518	C	A	1	29	7	23	0.0523148	1	0.99378	1	A	5_prime_UTR_variant	MODIFIER	SAYSD1	ENSSSCG00000033246	Transcript	ENSSSCT00000056278	protein_coding	1/2	63		-1	HGNC	HGNC:21025
rs337671532	7	39227978	A	G	7	23	1	29	0.0523148	1	0.0303855	0.909274	G	missense_variant	MODERATE	SLC29A1	ENSSSCG00000001700	Transcript	ENSSSCT00000064476	protein_coding	7/17	680 199 67	Aca/Gca	1	HGNC	HGNC:11003	0.513
rs196950049	7	48084934	G	A	7	23	1	29	0.0523148	1	0.0303855	0.909274	A	3_prime_UTR_variant	MODIFIER	CTSH	ENSSSCG00000001770	Transcript	ENSSSCT00000090788	protein_coding	11/11	1297		-1			0.448
rs327868313	8	87608973	T	C	7	23	1	29	0.0523148	1	0.99378	1	C	downstream_gene_variant	MODIFIER	NAA15	ENSSSCG00000009061	Transcript	ENSSSCT00000088646	protein_coding		1523		-1	HGNC	HGNC:30782	0.438
rs332853932	8	132051108	G	T	1	29	7	23	0.0523148	1	0.994894	1	T	missense_variant	MODERATE	PTPN13	ENSSSCG00000026655	Transcript	ENSSSCT00000083700	protein_coding	41/47	6327 5858 1953	aCg/aAg	-1	HGNC	HGNC:9646	0.839
rs327311622	X	500993	C	T	7	23	1	29	0.0523148	1	0.99378	1	T	upstream_gene_variant	MODIFIER		ENSSSCG00000048326	Transcript	ENSSSCT00000089748	lncRNA		372		1
rs338779813	X	500996	G	A	7	23	1	29	0.0523148	1	0.99378	1	A	upstream_gene_variant	MODIFIER		ENSSSCG00000048326	Transcript	ENSSSCT00000089748	lncRNA		369		1
rs340142063	X	501035	A	G	7	23	1	29	0.0523148	1	0.99378	1	G	upstream_gene_variant	MODIFIER		ENSSSCG00000048326	Transcript	ENSSSCT00000089748	lncRNA		330		1
rs333647737	1	2164125	C	A	23	7	29	1	0.0523148	1	0.0810627	0.909274	A	downstream_gene_variant	MODIFIER		ENSSSCG00000004024	Transcript	ENSSSCT00000087930	protein_coding		247		1
rs344195976	1	8564866	T	C	23	7	29	1	0.0523148	1	0.0303855	0.909274	C	downstream_gene_variant	MODIFIER	TMEM181	ENSSSCG00000024876	Transcript	ENSSSCT00000087583	protein_coding		149		-1	HGNC	HGNC:20958	0.267
rs3473620683	1	17314322	C	T	29	1	23	7	0.0523148	1	0.0303855	0.909274	T	missense_variant	MODERATE	SASH1	ENSSSCG00000033175	Transcript	ENSSSCT00000062342	protein_coding	18/20	2557 2557 853	Gca/Aca	-1	HGNC	HGNC:19182	0.521
rs712303158	1	17314577	C	T	29	1	23	7	0.0523148	1	0.0303855	0.909274	T	missense_variant	MODERATE	SASH1	ENSSSCG00000033175	Transcript	ENSSSCT00000062342	protein_coding	18/20	2302 2302 768	Gat/Aat	-1	HGNC	HGNC:19182	0.521
10:762990_A/G	10	762990	A	G	23	7	29	1	0.0523148	1	0.0303855	0.909274	G	downstream_gene_variant	MODIFIER	UCHL5	ENSSSCG00000010802	Transcript	ENSSSCT00000068990	protein_coding		3768		1			0.683
rs336266406	11	3249468	G	A	23	7	29	1	0.0523148	1	0.0810627	0.909274	A	intron_variant	MODIFIER	NUP58	ENSSSCG00000035318	Transcript	ENSSSCT00000080549	protein_coding				1	HGNC	HGNC:20261
rs3473105544	11	3253565	C	T	23	7	29	1	0.0523148	1	0.0810627	0.909274	T	intron_variant	MODIFIER	NUP58	ENSSSCG00000035318	Transcript	ENSSSCT00000080549	protein_coding				1	HGNC	HGNC:20261
rs340752349	11	13258785	G	A	23	7	29	1	0.0523148	1	0.242047	0.909274	A	synonymous_variant	LOW	POSTN	ENSSSCG00000009361	Transcript	ENSSSCT00000087159	protein_coding	1/17	102 60 20	aaC/aaT	-1	HGNC	HGNC:16953	0.0534
rs80798455	11	13258826	C	T	23	7	29	1	0.0523148	1	0.242047	0.909274	T	missense_variant	MODERATE	POSTN	ENSSSCG00000009361	Transcript	ENSSSCT00000087159	protein_coding	1/17	61 19 7	Gta/Ata	-1	HGNC	HGNC:16953	0.0534
rs1111252827	11	77355077	A	C	23	7	29	1	0.0523148	1	0.0810627	0.909274	C	downstream_gene_variant	MODIFIER		ENSSSCG00000047793	Transcript	ENSSSCT00000077835	lncRNA		1576		-1
rs1110540736	11	77355101	C	G	23	7	29	1	0.0523148	1	0.0810627	0.909274	G	downstream_gene_variant	MODIFIER		ENSSSCG00000047793	Transcript	ENSSSCT00000077835	lncRNA		1552		-1
rs81218203	12	6157577	C	T	23	7	29	1	0.0523148	1	0.0810627	0.909274	T	3_prime_UTR_variant	MODIFIER	ARMC7	ENSSSCG00000017214	Transcript	ENSSSCT00000085345	protein_coding	8/9	3562		-1	HGNC	HGNC:26168	0.563
rs321968643	12	14993062	G	T	29	1	23	7	0.0523148	1	0.242047	0.909274	T	downstream_gene_variant	MODIFIER	ICAM2	ENSSSCG00000039909	Transcript	ENSSSCT00000088305	protein_coding		1426		1			0.764
rs326024060	12	15452787	C	T	29	1	23	7	0.0523148	1	0.242047	0.909274	T	3_prime_UTR_variant	MODIFIER	TANC2	ENSSSCG00000017298	Transcript	ENSSSCT00000076152	protein_coding	27/28	7763		-1	HGNC	HGNC:30212	0.262
rs3473435927	12	51546117	T	G	23	7	29	1	0.0523148	1	0.0810627	0.909274	G	upstream_gene_variant	MODIFIER	C1QBP	ENSSSCG00000035048	Transcript	ENSSSCT00000088595	protein_coding		2298		1	HGNC	HGNC:1243	0.273
rs3476443411	12	51546122	C	T	23	7	29	1	0.0523148	1	0.0810627	0.909274	T	upstream_gene_variant	MODIFIER	C1QBP	ENSSSCG00000035048	Transcript	ENSSSCT00000088595	protein_coding		2293		1	HGNC	HGNC:1243	0.273
rs81436863	12	52931451	C	T	29	1	23	7	0.0523148	1	0.0303855	0.909274	T	3_prime_UTR_variant	MODIFIER	ATP1B2	ENSSSCG00000017951	Transcript	ENSSSCT00000019535	protein_coding	9/9	1872		1	HGNC	HGNC:805	0.532
12:55163995_G/C	12	55163995	G	C	23	7	29	1	0.0523148	1	0.549474	0.909274	C	missense_variant	MODERATE	MYH8	ENSSSCG00000018005	Transcript	ENSSSCT00000085925	protein_coding	5/41	1111 415 139	Ccc/Gcc	-1	HGNC	HGNC:7578	0.139
rs335497800	13	25922083	T	C	29	1	23	7	0.0523148	1	0.0810627	0.909274	C	intron_variant	MODIFIER	TRAK1	ENSSSCG00000011278	Transcript	ENSSSCT00000053519	protein_coding				1	HGNC	HGNC:29947	0.683
rs695446224	13	26112293	G	A	23	7	29	1	0.0523148	1	0.242047	0.909274	A	intron_variant	MODIFIER	SEC22C	ENSSSCG00000034200	Transcript	ENSSSCT00000089488	protein_coding				-1	HGNC	HGNC:16828	0.855
rs340823588	13	99746270	C	T	29	1	23	7	0.0523148	1	0.0303855	0.909274	T	3_prime_UTR_variant	MODIFIER		ENSSSCG00000027790	Transcript	ENSSSCT00000032569	protein_coding	18/18	2386		-1
rs343973231	13	99746277	C	T	29	1	23	7	0.0523148	1	0.0303855	0.909274	T	3_prime_UTR_variant	MODIFIER		ENSSSCG00000027790	Transcript	ENSSSCT00000032569	protein_coding	18/18	2379		-1
rs334457052	14	49935688	C	T	29	1	23	7	0.0523148	1	0.549474	0.909274	T	downstream_gene_variant	MODIFIER	ZNF70	ENSSSCG00000010076	Transcript	ENSSSCT00000077093	protein_coding		1356		1	HGNC	HGNC:13140	0.414
rs345154208	14	49935695	G	A	29	1	23	7	0.0523148	1	0.549474	0.909274	A	downstream_gene_variant	MODIFIER	ZNF70	ENSSSCG00000010076	Transcript	ENSSSCT00000077093	protein_coding		1363		1	HGNC	HGNC:13140	0.414
rs3470142105	15	32407879	T	C	29	1	23	7	0.0523148	1	0.0303855	0.909274	C	downstream_gene_variant	MODIFIER	TDRP	ENSSSCG00000039562	Transcript	ENSSSCT00000090644	protein_coding		616		-1	HGNC	HGNC:26951
rs3471022609	15	32407887	A	C	29	1	23	7	0.0523148	1	0.0303855	0.909274	C	downstream_gene_variant	MODIFIER	TDRP	ENSSSCG00000039562	Transcript	ENSSSCT00000090644	protein_coding		608		-1	HGNC	HGNC:26951
rs320627882	16	18462956	A	C	29	1	23	7	0.0523148	1	0.0810627	0.909274	C	downstream_gene_variant	MODIFIER	MTMR12	ENSSSCG00000031509	Transcript	ENSSSCT00000075524	protein_coding		494		-1	HGNC	HGNC:18191	0.112
rs345196387	16	23588945	G	T	29	1	23	7	0.0523148	1	0.0303855	0.909274	T	synonymous_variant	LOW	EGFLAM	ENSSSCG00000016848	Transcript	ENSSSCT00000025413	protein_coding	20/24	2842 702 234	ctG/ctT	1	HGNC	HGNC:26810	0.52
rs333174953	16	23635455	A	T	29	1	23	7	0.0523148	1	0.0303855	0.909274	T	synonymous_variant	LOW	LIFR	ENSSSCG00000016850	Transcript	ENSSSCT00000065899	protein_coding	20/20	3396 2901 967	gcT/gcA	-1	HGNC	HGNC:6597	0.794
rs345307531	17	30338589	G	A	23	7	29	1	0.0523148	1	0.0810627	0.909274	A	5_prime_UTR_variant	MODIFIER	NXT1	ENSSSCG00000007119	Transcript	ENSSSCT00000007791	protein_coding	1/2	199		1	HGNC	HGNC:15913
rs331564131	17	30353101	G	T	23	7	29	1	0.0523148	1	0.0810627	0.909274	T	5_prime_UTR_variant	MODIFIER		ENSSSCG00000007117	Transcript	ENSSSCT00000007789	protein_coding	3/7	923		1
rs342724398	17	32603544	A	C	29	1	23	7	0.0523148	1	0.0303855	0.909274	C	downstream_gene_variant	MODIFIER		ENSSSCG00000044004	Transcript	ENSSSCT00000085804	lncRNA		2569		1
rs321989304	17	32603707	A	T	29	1	23	7	0.0523148	1	0.0303855	0.909274	T	downstream_gene_variant	MODIFIER		ENSSSCG00000044004	Transcript	ENSSSCT00000085804	lncRNA		2732		1
rs80851368	17	32603846	A	G	29	1	23	7	0.0523148	1	0.0303855	0.909274	G	downstream_gene_variant	MODIFIER		ENSSSCG00000044004	Transcript	ENSSSCT00000085804	lncRNA		2871		1
rs323156642	17	48028905	A	G	29	1	23	7	0.0523148	1	0.0303855	0.909274	G	upstream_gene_variant	MODIFIER	SNX21	ENSSSCG00000007425	Transcript	ENSSSCT00000083876	protein_coding		4953		1	HGNC	HGNC:16154	0.398
rs324602668	17	48028999	C	T	29	1	23	7	0.0523148	1	0.0303855	0.909274	T	upstream_gene_variant	MODIFIER	SNX21	ENSSSCG00000007425	Transcript	ENSSSCT00000083876	protein_coding		4859		1	HGNC	HGNC:16154	0.398
rs320873890	17	57796413	A	T	23	7	29	1	0.0523148	1	0.0303855	0.909274	T	synonymous_variant	LOW	RBM38	ENSSSCG00000007504	Transcript	ENSSSCT00000079961	protein_coding	2/2	876 183 61	ccA/ccT	1	HGNC	HGNC:15818
rs710946538	18	9675264	G	C	29	1	23	7	0.0523148	1	0.0810627	0.909274	C	missense_variant	MODERATE	PARP12	ENSSSCG00000016502	Transcript	ENSSSCT00000017966	protein_coding	1/12	321 300 100	ttG/ttC	1	HGNC	HGNC:21919	0.67
rs3473955319	2	3621324	C	G	29	1	23	7	0.0523148	1	0.0303855	0.909274	G	3_prime_UTR_variant	MODIFIER	CCND1	ENSSSCG00000037900	Transcript	ENSSSCT00000046016	protein_coding	5/5	4116		-1	HGNC	HGNC:1582	0.189
rs343782357	2	6672007	C	T	23	7	29	1	0.0523148	1	0.549474	0.909274	T	missense_variant	MODERATE	EHBP1L1	ENSSSCG00000012988	Transcript	ENSSSCT00000074897	protein_coding	9/19	2927 2588 863	gGg/gAg	-1	HGNC	HGNC:30682	0.809
rs81357907	2	6672033	G	A	23	7	29	1	0.0523148	1	0.549474	0.909274	A	synonymous_variant	LOW	EHBP1L1	ENSSSCG00000012988	Transcript	ENSSSCT00000074897	protein_coding	9/19	2901 2562 854	ccC/ccT	-1	HGNC	HGNC:30682	0.809
rs331507717	2	6811603	T	C	23	7	29	1	0.0523148	1	0.0810627	0.909274	C	intergenic_variant	MODIFIER
rs324491368	2	7299525	G	A	23	7	29	1	0.0523148	1	0.0303855	0.909274	A	synonymous_variant	LOW	EHD1	ENSSSCG00000013017	Transcript	ENSSSCT00000081308	protein_coding	2/7	96 96 32	gaG/gaA	1	HGNC	HGNC:3242	0.257
rs318653186	2	13353915	C	T	29	1	23	7	0.0523148	1	0.0810627	0.909274	T	upstream_gene_variant	MODIFIER	UBE2L6	ENSSSCG00000023379	Transcript	ENSSSCT00000086481	protein_coding		2865		1			0.498
rs329697485	2	13372140	C	T	29	1	23	7	0.0523148	1	0.242047	0.909274	T	downstream_gene_variant	MODIFIER	UBE2L6	ENSSSCG00000023379	Transcript	ENSSSCT00000086481	protein_coding		3564		1			0.498
rs344663814	2	13372575	G	A	29	1	23	7	0.0523148	1	0.242047	0.909274	A	downstream_gene_variant	MODIFIER	UBE2L6	ENSSSCG00000023379	Transcript	ENSSSCT00000086481	protein_coding		3999		1			0.498
rs339950691	2	26767346	A	T	23	7	29	1	0.0523148	1	0.242047	0.909274	T	synonymous_variant	LOW	ABTB2	ENSSSCG00000013303	Transcript	ENSSSCT00000073180	protein_coding	7/16	1881 1542 514	ggA/ggT	1	HGNC	HGNC:23842	0.393
rs319659574	2	126840856	G	C	23	7	29	1	0.0523148	1	0.0810627	0.909274	C	3_prime_UTR_variant	MODIFIER	CEP120	ENSSSCG00000014239	Transcript	ENSSSCT00000061703	protein_coding	22/22	3697		-1	HGNC	HGNC:26690	0.954
rs346276876	2	126842069	C	T	23	7	29	1	0.0523148	1	0.0303855	0.909274	T	synonymous_variant	LOW	CEP120	ENSSSCG00000014239	Transcript	ENSSSCT00000061703	protein_coding	21/22	3055 2775 925	gcG/gcA	-1	HGNC	HGNC:26690	0.954
rs322353315	2	126846904	T	C	23	7	29	1	0.0523148	1	0.0303855	0.909274	C	downstream_gene_variant	MODIFIER		ENSSSCG00000045263	Transcript	ENSSSCT00000066920	pseudogene		2252		-1
rs323743157	2	141282631	G	A	23	7	29	1	0.0523148	1	0.242047	0.909274	A	upstream_gene_variant	MODIFIER	MZB1	ENSSSCG00000029239	Transcript	ENSSSCT00000030384	protein_coding		2990		-1	HGNC	HGNC:30125
rs340628382	2	150772720	A	G	23	7	29	1	0.0523148	1	0.242047	0.909274	G	intron_variant&non_coding_transcript_variant	MODIFIER		ENSSSCG00000041032	Transcript	ENSSSCT00000089514	lncRNA				-1
rs81367678	2	150775402	T	C	23	7	29	1	0.0523148	1	0.0810627	0.909274	C	non_coding_transcript_exon_variant	MODIFIER		ENSSSCG00000041032	Transcript	ENSSSCT00000089514	lncRNA	1/2	2208		-1
rs81317795	3	5067957	C	T	23	7	29	1	0.0523148	1	0.0810627	0.909274	T	intergenic_variant	MODIFIER
rs332093610	3	5068335	T	C	23	7	29	1	0.0523148	1	0.0810627	0.909274	C	intergenic_variant	MODIFIER
rs335724556	3	5109015	T	C	23	7	29	1	0.0523148	1	0.0810627	0.909274	C	3_prime_UTR_variant	MODIFIER	EIF2AK1	ENSSSCG00000007592	Transcript	ENSSSCT00000089039	protein_coding	15/16	2111		1	HGNC	HGNC:24921	0.796
rs329855637	3	5109056	A	G	23	7	29	1	0.0523148	1	0.0810627	0.909274	G	3_prime_UTR_variant	MODIFIER	EIF2AK1	ENSSSCG00000007592	Transcript	ENSSSCT00000089039	protein_coding	15/16	2152		1	HGNC	HGNC:24921	0.796
rs339307581	3	5109057	C	T	23	7	29	1	0.0523148	1	0.0810627	0.909274	T	3_prime_UTR_variant	MODIFIER	EIF2AK1	ENSSSCG00000007592	Transcript	ENSSSCT00000089039	protein_coding	15/16	2153		1	HGNC	HGNC:24921	0.796
rs329088330	3	5144998	T	A	23	7	29	1	0.0523148	1	0.0810627	0.909274	A	5_prime_UTR_variant	MODIFIER		ENSSSCG00000043513	Transcript	ENSSSCT00000089045	protein_coding	1/17	372		1
rs323299789	3	5145120	A	G	23	7	29	1	0.0523148	1	0.0810627	0.909274	G	5_prime_UTR_variant	MODIFIER		ENSSSCG00000043513	Transcript	ENSSSCT00000089045	protein_coding	1/17	494		1
rs335324771	3	5404635	A	G	23	7	29	1	0.0523148	1	0.0303855	0.909274	G	upstream_gene_variant	MODIFIER	BHLHA15	ENSSSCG00000038489	Transcript	ENSSSCT00000056543	protein_coding		4847		1	HGNC	HGNC:22265
rs330977643	3	6475860	T	C	23	7	29	1	0.0523148	1	0.0810627	0.909274	C	intron_variant	MODIFIER	ZNF789	ENSSSCG00000007618	Transcript	ENSSSCT00000064250	protein_coding				-1	HGNC	HGNC:27801	0.867
rs318253888	3	16584724	C	T	23	7	29	1	0.0523148	1	0.0810627	0.909274	T	intron_variant	MODIFIER	CRCP	ENSSSCG00000032119	Transcript	ENSSSCT00000089452	protein_coding				-1	HGNC	HGNC:17888	0.202
rs327045667	3	16584833	A	T	23	7	29	1	0.0523148	1	0.0810627	0.909274	T	intron_variant	MODIFIER	CRCP	ENSSSCG00000032119	Transcript	ENSSSCT00000089452	protein_coding				-1	HGNC	HGNC:17888	0.202
rs333249948	3	16584888	A	G	23	7	29	1	0.0523148	1	0.0810627	0.909274	G	intron_variant	MODIFIER	CRCP	ENSSSCG00000032119	Transcript	ENSSSCT00000089452	protein_coding				-1	HGNC	HGNC:17888	0.202
rs706079555	3	16584944	G	C	23	7	29	1	0.0523148	1	0.0810627	0.909274	C	intron_variant	MODIFIER	CRCP	ENSSSCG00000032119	Transcript	ENSSSCT00000089452	protein_coding				-1	HGNC	HGNC:17888	0.202
rs699346713	3	16584946	C	G	23	7	29	1	0.0523148	1	0.0810627	0.909274	G	intron_variant	MODIFIER	CRCP	ENSSSCG00000032119	Transcript	ENSSSCT00000089452	protein_coding				-1	HGNC	HGNC:17888	0.202
rs324003933	3	16585316	A	T	23	7	29	1	0.0523148	1	0.0810627	0.909274	T	intron_variant	MODIFIER	CRCP	ENSSSCG00000032119	Transcript	ENSSSCT00000089452	protein_coding				-1	HGNC	HGNC:17888	0.202
rs340986308	3	16585342	C	G	23	7	29	1	0.0523148	1	0.0810627	0.909274	G	intron_variant	MODIFIER	CRCP	ENSSSCG00000032119	Transcript	ENSSSCT00000089452	protein_coding				-1	HGNC	HGNC:17888	0.202
rs319798752	3	16585398	A	G	23	7	29	1	0.0523148	1	0.0810627	0.909274	G	intron_variant	MODIFIER	CRCP	ENSSSCG00000032119	Transcript	ENSSSCT00000089452	protein_coding				-1	HGNC	HGNC:17888	0.202
rs344156073	3	16585405	A	G	23	7	29	1	0.0523148	1	0.0810627	0.909274	G	intron_variant	MODIFIER	CRCP	ENSSSCG00000032119	Transcript	ENSSSCT00000089452	protein_coding				-1	HGNC	HGNC:17888	0.202
rs336528468	3	16585619	A	C	23	7	29	1	0.0523148	1	0.0810627	0.909274	C	3_prime_UTR_variant	MODIFIER	CRCP	ENSSSCG00000032119	Transcript	ENSSSCT00000089452	protein_coding	5/7	1021		-1	HGNC	HGNC:17888	0.202
rs326751865	3	16585634	C	T	23	7	29	1	0.0523148	1	0.0810627	0.909274	T	3_prime_UTR_variant	MODIFIER	CRCP	ENSSSCG00000032119	Transcript	ENSSSCT00000089452	protein_coding	5/7	1006		-1	HGNC	HGNC:17888	0.202
rs343491459	3	18555303	G	A	23	7	29	1	0.0523148	1	0.242047	0.909274	A	intron_variant	MODIFIER	ATP2A1	ENSSSCG00000007805	Transcript	ENSSSCT00000075465	protein_coding				1	HGNC	HGNC:811	0.0805
rs326735258	3	34038380	A	G	23	7	29	1	0.0523148	1	0.0303855	0.909274	G	intron_variant	MODIFIER	METTL22	ENSSSCG00000007914	Transcript	ENSSSCT00000031514	protein_coding				-1	HGNC	HGNC:28368
rs330261084	3	96588761	A	G	23	7	29	1	0.0523148	1	0.0303855	0.909274	G	3_prime_UTR_variant	MODIFIER	LRPPRC	ENSSSCG00000008452	Transcript	ENSSSCT00000032182	protein_coding	37/37	4348		1	HGNC	HGNC:15714	0.792
rs331068693	3	96588932	G	T	23	7	29	1	0.0523148	1	0.0303855	0.909274	T	3_prime_UTR_variant	MODIFIER	LRPPRC	ENSSSCG00000008452	Transcript	ENSSSCT00000032182	protein_coding	37/37	4519		1	HGNC	HGNC:15714	0.792
rs344948811	3	96589072	G	C	23	7	29	1	0.0523148	1	0.0303855	0.909274	C	3_prime_UTR_variant	MODIFIER	LRPPRC	ENSSSCG00000008452	Transcript	ENSSSCT00000032182	protein_coding	37/37	4659		1	HGNC	HGNC:15714	0.792
rs341668844	3	113855133	A	G	29	1	23	7	0.0523148	1	0.242047	0.909274	G	3_prime_UTR_variant	MODIFIER	DNAJC27	ENSSSCG00000008577	Transcript	ENSSSCT00000045473	protein_coding	7/7	2304		1	HGNC	HGNC:30290	0.785
rs323029127	3	121068466	T	C	23	7	29	1	0.0523148	1	0.0303855	0.909274	C	downstream_gene_variant	MODIFIER	CYRIA	ENSSSCG00000008617	Transcript	ENSSSCT00000050263	protein_coding		1413		1	HGNC	HGNC:25373
rs327467416	3	121068591	T	G	23	7	29	1	0.0523148	1	0.0303855	0.909274	G	downstream_gene_variant	MODIFIER	CYRIA	ENSSSCG00000008617	Transcript	ENSSSCT00000050263	protein_coding		1538		1	HGNC	HGNC:25373
rs330233472	3	125495796	A	G	23	7	29	1	0.0523148	1	0.242047	0.909274	G	downstream_gene_variant	MODIFIER	ROCK2	ENSSSCG00000008629	Transcript	ENSSSCT00000090285	protein_coding		3833		1	HGNC	HGNC:10252	0.316
rs3472808600	4	2355276	A	G	23	7	29	1	0.0523148	1	0.0810627	0.909274	G	upstream_gene_variant	MODIFIER	PTP4A3	ENSSSCG00000036569	Transcript	ENSSSCT00000050484	protein_coding		4349		-1	HGNC	HGNC:9636	0.333
rs705697928	4	41922658	A	G	23	7	29	1	0.0523148	1	0.242047	0.909274	G	intron_variant&non_coding_transcript_variant	MODIFIER		ENSSSCG00000042179	Transcript	ENSSSCT00000067639	lncRNA				-1
4:50278758_T/C	4	50278758	T	C	23	7	29	1	0.0523148	1	0.0303855	0.909274	C	3_prime_UTR_variant	MODIFIER	CPNE3	ENSSSCG00000006135	Transcript	ENSSSCT00000063640	protein_coding	16/16	2872		-1	HGNC	HGNC:2316	0.943
rs343759602	4	85356880	C	T	29	1	23	7	0.0523148	1	0.0303855	0.909274	T	3_prime_UTR_variant	MODIFIER	RXRG	ENSSSCG00000006328	Transcript	ENSSSCT00000056958	protein_coding	11/11	1910		1	HGNC	HGNC:10479	0.088
rs341492641	4	92977042	A	G	29	1	23	7	0.0523148	1	0.0810627	0.909274	G	3_prime_UTR_variant	MODIFIER	ETV3	ENSSSCG00000024970	Transcript	ENSSSCT00000031985	protein_coding	5/5	3170		1	HGNC	HGNC:3492
rs3474461111	4	122236429	A	G	29	1	23	7	0.0523148	1	0.0303855	0.909274	G	3_prime_UTR_variant	MODIFIER	TLCD4	ENSSSCG00000039854	Transcript	ENSSSCT00000061599	protein_coding	8/8	2699		-1	HGNC	HGNC:26477
rs690610650	5	6568495	C	G	29	1	23	7	0.0523148	1	0.0303855	0.909274	G	downstream_gene_variant	MODIFIER	PHETA2	ENSSSCG00000038492	Transcript	ENSSSCT00000074849	protein_coding		3277		-1	HGNC	HGNC:27161
rs80854369	5	6569637	G	A	29	1	23	7	0.0523148	1	0.0303855	0.909274	A	downstream_gene_variant	MODIFIER	PHETA2	ENSSSCG00000038492	Transcript	ENSSSCT00000074849	protein_coding		2135		-1	HGNC	HGNC:27161
rs80892156	5	6569652	G	A	29	1	23	7	0.0523148	1	0.0303855	0.909274	A	downstream_gene_variant	MODIFIER	PHETA2	ENSSSCG00000038492	Transcript	ENSSSCT00000074849	protein_coding		2120		-1	HGNC	HGNC:27161
rs3471764937	5	6570681	T	G	29	1	23	7	0.0523148	1	0.0303855	0.909274	G	downstream_gene_variant	MODIFIER	PHETA2	ENSSSCG00000038492	Transcript	ENSSSCT00000074849	protein_coding		1091		-1	HGNC	HGNC:27161
rs80907416	5	6582653	C	G	29	1	23	7	0.0523148	1	0.0303855	0.909274	G	missense_variant	MODERATE	NAGA	ENSSSCG00000000050	Transcript	ENSSSCT00000055363	protein_coding	4/10	1183 396 132	gaC/gaG	1	EntrezGene	EntrezGene	0.257
rs3476244264	5	6756817	A	G	29	1	23	7	0.0523148	1	0.0303855	0.909274	G	synonymous_variant	LOW	SREBF2	ENSSSCG00000026092	Transcript	ENSSSCT00000085009	protein_coding	4/13	2969 588 196	gcT/gcC	-1	HGNC	HGNC:11290	0.357
rs80969200	5	13936401	C	T	29	1	23	7	0.0523148	1	0.0303855	0.909274	T	splice_polypyrimidine_tract_variant&intron_variant	LOW	TCP11L2	ENSSSCG00000024881	Transcript	ENSSSCT00000027937	protein_coding				-1	HGNC	HGNC:28627	0.954
rs324725167	5	24086952	T	A	29	1	23	7	0.0523148	1	0.0810627	0.909274	A	missense_variant	MODERATE	LRIG3	ENSSSCG00000000455	Transcript	ENSSSCT00000053753	protein_coding	5/19	3608 520 174	Aca/Tca	-1	HGNC	HGNC:30991	0.629
5:44385573_A/G	5	44385573	A	G	23	7	29	1	0.0523148	1	0.0303855	0.909274	G	3_prime_UTR_variant	MODIFIER	ERGIC2	ENSSSCG00000000536	Transcript	ENSSSCT00000090906	protein_coding	15/15	5603		1	HGNC	HGNC:30208	0.421
rs319944107	6	17242766	G	A	23	7	29	1	0.0523148	1	0.0303855	0.909274	A	missense_variant	MODERATE	NOB1	ENSSSCG00000002753	Transcript	ENSSSCT00000090508	protein_coding	7/8	812 802 268	Gac/Aac	1	HGNC	HGNC:29540	0.721
rs3471371791	6	17843613	C	T	23	7	29	1	0.0523148	1	0.242047	0.909274	T	downstream_gene_variant	MODIFIER	HAS3	ENSSSCG00000049263	Transcript	ENSSSCT00000075993	protein_coding		269		-1	HGNC	HGNC:4820	0.377
rs3471177853	6	72284780	G	A	23	7	29	1	0.0523148	1	0.0810627	0.909274	A	synonymous_variant	LOW	VPS13D	ENSSSCG00000003438	Transcript	ENSSSCT00000064371	protein_coding	16/68	2066 1890 630	acG/acA	1	HGNC	HGNC:23595	0.655
rs3476110990	6	75096406	T	C	29	1	23	7	0.0523148	1	0.0303855	0.909274	C	upstream_gene_variant	MODIFIER	SPEN	ENSSSCG00000034484	Transcript	ENSSSCT00000080789	protein_coding		301		1	HGNC	HGNC:17575	0.206
rs334253853	6	75988701	C	T	29	1	23	7	0.0523148	1	0.0303855	0.909274	T	3_prime_UTR_variant	MODIFIER	RCC2	ENSSSCG00000003485	Transcript	ENSSSCT00000055222	protein_coding	11/11	5264		-1	HGNC	HGNC:30297	0.225
rs338031969	6	78730555	T	G	29	1	23	7	0.0523148	1	0.0303855	0.909274	G	upstream_gene_variant	MODIFIER		ENSSSCG00000045232	Transcript	ENSSSCT00000081909	lncRNA		1184		-1
rs337880448	6	78880100	G	A	29	1	23	7	0.0523148	1	0.0303855	0.909274	A	downstream_gene_variant	MODIFIER		ENSSSCG00000047631	Transcript	ENSSSCT00000079005	protein_coding		1402		-1
rs342664286	6	79409158	C	T	29	1	23	7	0.0523148	1	0.0303855	0.909274	T	intron_variant	MODIFIER	ECE1	ENSSSCG00000003513	Transcript	ENSSSCT00000089005	protein_coding				-1	HGNC	HGNC:3146	0.0216
rs324759489	6	79410660	C	T	29	1	23	7	0.0523148	1	0.0303855	0.909274	T	3_prime_UTR_variant	MODIFIER	ECE1	ENSSSCG00000003513	Transcript	ENSSSCT00000089005	protein_coding	20/21	2357		-1	HGNC	HGNC:3146	0.0216
rs332503320	6	79870131	T	G	29	1	23	7	0.0523148	1	0.0303855	0.909274	G	missense_variant	MODERATE	HSPG2	ENSSSCG00000003514	Transcript	ENSSSCT00000085760	protein_coding	64/93	8416 8416 2806	Atc/Ctc	-1	HGNC	HGNC:5273	0.588
rs793207833	6	81280303	G	T	29	1	23	7	0.0523148	1	0.0303855	0.909274	T	synonymous_variant	LOW	TCEA3	ENSSSCG00000032674	Transcript	ENSSSCT00000089242	protein_coding	5/10	580 459 153	tcC/tcA	-1	HGNC	HGNC:11615	0.636
rs345895622	6	83266785	G	A	29	1	23	7	0.0523148	1	0.549474	0.909274	A	downstream_gene_variant	MODIFIER	SELENON	ENSSSCG00000003554	Transcript	ENSSSCT00000077172	protein_coding		4039		1	HGNC	HGNC:15999
rs709647153	6	84181631	C	T	29	1	23	7	0.0523148	1	0.0303855	0.909274	T	downstream_gene_variant	MODIFIER	ZDHHC18	ENSSSCG00000003561	Transcript	ENSSSCT00000070412	protein_coding		1103		1	HGNC	HGNC:20712	0.724
rs326223609	6	88152720	G	T	29	1	23	7	0.0523148	1	0.0303855	0.909274	T	3_prime_UTR_variant	MODIFIER	PEF1	ENSSSCG00000034810	Transcript	ENSSSCT00000086925	protein_coding	5/6	1115		-1	HGNC	HGNC:30009	0.361
rs55619269	6	88154943	G	A	29	1	23	7	0.0523148	1	0.0303855	0.909274	A	synonymous_variant	LOW	PEF1	ENSSSCG00000034810	Transcript	ENSSSCT00000086925	protein_coding	4/6	519 519 173	ggC/ggT	-1	HGNC	HGNC:30009	0.361
rs81389629	6	89758315	C	T	23	7	29	1	0.0523148	1	0.0810627	0.909274	T	intron_variant&non_coding_transcript_variant	MODIFIER		ENSSSCG00000042252	Transcript	ENSSSCT00000087236	lncRNA				-1
rs704826695	6	118729884	T	C	23	7	29	1	0.0523148	1	0.0810627	0.909274	C	intron_variant	MODIFIER	DTNA	ENSSSCG00000028047	Transcript	ENSSSCT00000063323	protein_coding				1	HGNC	HGNC:3057	0.18
rs713562893	6	118729964	G	A	23	7	29	1	0.0523148	1	0.0810627	0.909274	A	intron_variant	MODIFIER	DTNA	ENSSSCG00000028047	Transcript	ENSSSCT00000063323	protein_coding				1	HGNC	HGNC:3057	0.18
rs697724521	6	118729965	T	C	23	7	29	1	0.0523148	1	0.0810627	0.909274	C	intron_variant	MODIFIER	DTNA	ENSSSCG00000028047	Transcript	ENSSSCT00000063323	protein_coding				1	HGNC	HGNC:3057	0.18
rs326965510	6	165114626	T	C	29	1	23	7	0.0523148	1	0.0810627	0.909274	C	downstream_gene_variant	MODIFIER		ENSSSCG00000045959	Transcript	ENSSSCT00000075050	protein_coding		668		-1
rs320724956	6	165149129	G	A	29	1	23	7	0.0523148	1	0.0810627	0.909274	A	downstream_gene_variant	MODIFIER	RAD54L	ENSSSCG00000003905	Transcript	ENSSSCT00000059309	protein_coding		3849		-1			0.16
rs338300723	7	23416289	C	T	29	1	23	7	0.0523148	1	0.0810627	0.909274	T	downstream_gene_variant	MODIFIER	SFTA2	ENSSSCG00000037154	Transcript	ENSSSCT00000056248	protein_coding		4242		-1	HGNC	HGNC:18386	0.436
rs3476579394	7	23876130	C	T	29	1	23	7	0.0523148	1	0.0810627	0.909274	T	downstream_gene_variant	MODIFIER	SAPCD1	ENSSSCG00000047654	Transcript	ENSSSCT00000085443	protein_coding		1397		1	HGNC	HGNC:13938
rs323250890	7	38238101	G	C	23	7	29	1	0.0523148	1	0.242047	0.909274	C	synonymous_variant	LOW	CUL9	ENSSSCG00000030196	Transcript	ENSSSCT00000065918	protein_coding	11/40	4403 2832 944	acG/acC	1	HGNC	HGNC:15982	0.536
rs344193196	7	41640354	T	C	23	7	29	1	0.0523148	1	0.0810627	0.909274	C	3_prime_UTR_variant	MODIFIER	ADGRF5	ENSSSCG00000001725	Transcript	ENSSSCT00000001929	protein_coding	22/22	5700		-1	HGNC	HGNC:19030
rs319690781	7	47939511	T	C	23	7	29	1	0.0523148	1	0.0810627	0.909274	C	synonymous_variant	LOW	ADAMTS7	ENSSSCG00000001765	Transcript	ENSSSCT00000001974	protein_coding	15/26	2415 2166 722	gaA/gaG	-1	HGNC	HGNC:223	0.623
rs332573408	8	1932983	C	G	29	1	23	7	0.0523148	1	0.0303855	0.909274	G	3_prime_UTR_variant	MODIFIER	HTT	ENSSSCG00000008697	Transcript	ENSSSCT00000062412	protein_coding	66/66	11443		1	HGNC	HGNC:4851	0.36
rs336960778	8	96710035	G	A	29	1	23	7	0.0523148	1	0.0303855	0.909274	A	downstream_gene_variant	MODIFIER		ENSSSCG00000009072	Transcript	ENSSSCT00000009938	protein_coding		41		1
rs323813038	8	96710971	A	G	29	1	23	7	0.0523148	1	0.0303855	0.909274	G	downstream_gene_variant	MODIFIER		ENSSSCG00000009072	Transcript	ENSSSCT00000009938	protein_coding		977		1
rs3474742000	8	118048507	G	A	29	1	23	7	0.0523148	1	0.242047	0.909274	A	upstream_gene_variant	MODIFIER	SLC9B1	ENSSSCG00000009162	Transcript	ENSSSCT00000077510	protein_coding		3983		1	HGNC	HGNC:24244
rs321212242	9	17334789	C	G	23	7	29	1	0.0523148	1	0.0303855	0.909274	G	5_prime_UTR_variant	MODIFIER	ANKRD42	ENSSSCG00000014902	Transcript	ENSSSCT00000050097	protein_coding	2/14	677		1	HGNC	HGNC:26752	0.849
rs329708082	9	45715471	G	A	23	7	29	1	0.0523148	1	0.0303855	0.909274	A	intron_variant	MODIFIER	ATP5MG	ENSSSCG00000046892	Transcript	ENSSSCT00000080378	protein_coding				1
rs326762753	9	64199951	C	T	23	7	29	1	0.0523148	1	0.0303855	0.909274	T	synonymous_variant	LOW	PRELP	ENSSSCG00000015271	Transcript	ENSSSCT00000040438	protein_coding	3/4	944 621 207	agC/agT	1	HGNC	HGNC:9357	0.465
rs340763889	9	72369540	A	G	29	1	23	7	0.0523148	1	0.0303855	0.909274	G	downstream_gene_variant	MODIFIER	GATAD1	ENSSSCG00000031835	Transcript	ENSSSCT00000060180	protein_coding		933		1	HGNC	HGNC:29941	0.116
rs321968975	9	91730870	G	A	29	1	23	7	0.0523148	1	0.0303855	0.909274	A	3_prime_UTR_variant	MODIFIER	FAM126A	ENSSSCG00000015386	Transcript	ENSSSCT00000022993	protein_coding	11/11	5174		-1	HGNC	HGNC:24587	0.507
rs321375075	X	124292119	G	A	23	7	29	1	0.0523148	1	0.0810627	0.909274	A	upstream_gene_variant	MODIFIER	SLC6A8	ENSSSCG00000012771	Transcript	ENSSSCT00000058648	protein_coding		2737		1			0.241
rs329251125	1	518608	T	G	16	14	24	6	0.0538972	1	0.173906	0.909274	G	synonymous_variant	LOW	ERMARD	ENSSSCG00000004010	Transcript	ENSSSCT00000055698	protein_coding	13/18	1287 1287 429	gcA/gcC	-1	HGNC	HGNC:21056
rs328484283	1	251428518	T	C	24	6	16	14	0.0538972	1	0.173906	0.909274	C	synonymous_variant	LOW	SVEP1	ENSSSCG00000005455	Transcript	ENSSSCT00000065911	protein_coding	29/47	5080 4842 1614	acA/acG	-1	HGNC	HGNC:15985	0.325
rs3470494658	1	272957707	C	G	24	6	16	14	0.0538972	1	0.173906	0.909274	G	upstream_gene_variant	MODIFIER		ENSSSCG00000035904	Transcript	ENSSSCT00000079194	protein_coding		2495		1
rs340237060	10	11839773	T	G	24	6	16	14	0.0538972	1	0.0948703	0.909274	G	missense_variant	MODERATE	CHML	ENSSSCG00000031212	Transcript	ENSSSCT00000041144	protein_coding	2/2	1115 505 169	Tca/Gca	1	HGNC	HGNC:1941	0.22
rs324077892	10	11839775	A	G	24	6	16	14	0.0538972	1	0.0948703	0.909274	G	synonymous_variant	LOW	CHML	ENSSSCG00000031212	Transcript	ENSSSCT00000041144	protein_coding	2/2	1117 507 169	tcA/tcG	1	HGNC	HGNC:1941	0.22
rs337783537	10	14597329	G	T	24	6	16	14	0.0538972	1	0.0165926	0.909274	T	5_prime_UTR_variant	MODIFIER	COQ8A	ENSSSCG00000010861	Transcript	ENSSSCT00000086305	protein_coding	1/15	27		1	HGNC	HGNC:16812
rs80929740	11	76353441	T	C	16	14	24	6	0.0538972	1	0.173906	0.909274	C	intron_variant&non_coding_transcript_variant	MODIFIER		ENSSSCG00000042177	Transcript	ENSSSCT00000080837	lncRNA				1
rs319501110	11	76353464	A	G	16	14	24	6	0.0538972	1	0.173906	0.909274	G	intron_variant&non_coding_transcript_variant	MODIFIER		ENSSSCG00000042177	Transcript	ENSSSCT00000080837	lncRNA				1
rs344394273	11	76353491	G	A	16	14	24	6	0.0538972	1	0.173906	0.909274	A	intron_variant&non_coding_transcript_variant	MODIFIER		ENSSSCG00000042177	Transcript	ENSSSCT00000080837	lncRNA				1
rs81212080	12	15103476	C	G	24	6	16	14	0.0538972	1	0.00506141	0.909274	G	downstream_gene_variant	MODIFIER	SMARCD2	ENSSSCG00000041822	Transcript	ENSSSCT00000076973	protein_coding		1577		1
rs81212078	12	15103602	A	G	24	6	16	14	0.0538972	1	0.00506141	0.909274	G	downstream_gene_variant	MODIFIER	SMARCD2	ENSSSCG00000041822	Transcript	ENSSSCT00000076973	protein_coding		1703		1
rs701150965	12	59131819	C	T	24	6	16	14	0.0538972	1	0.0587326	0.909274	T	downstream_gene_variant	MODIFIER		ENSSSCG00000046461	Transcript	ENSSSCT00000087125	lncRNA		709		-1
rs80796104	13	24575047	C	T	16	14	24	6	0.0538972	1	0.0563191	0.909274	T	downstream_gene_variant	MODIFIER		ENSSSCG00000046162	Transcript	ENSSSCT00000087157	lncRNA		290		1
rs328152708	13	73857994	A	G	16	14	24	6	0.0538972	1	0.0178942	0.909274	G	intron_variant	MODIFIER	UBA5	ENSSSCG00000011631	Transcript	ENSSSCT00000084014	protein_coding				1	HGNC	HGNC:23230	0.418
rs337361141	13	73858005	A	G	16	14	24	6	0.0538972	1	0.0563191	0.909274	G	intron_variant	MODIFIER	UBA5	ENSSSCG00000011631	Transcript	ENSSSCT00000084014	protein_coding				1	HGNC	HGNC:23230	0.418
rs3471928683	13	133621444	G	A	16	14	24	6	0.0538972	1	0.173906	0.909274	A	upstream_gene_variant	MODIFIER		ENSSSCG00000034711	Transcript	ENSSSCT00000083262	protein_coding		4300		1
rs340555837	13	140673737	T	A	24	6	16	14	0.0538972	1	0.0563191	0.909274	A	downstream_gene_variant	MODIFIER		ENSSSCG00000051565	Transcript	ENSSSCT00000091270	lncRNA		2720		1
rs321367885	13	140673741	C	T	24	6	16	14	0.0538972	1	0.0563191	0.909274	T	downstream_gene_variant	MODIFIER		ENSSSCG00000051565	Transcript	ENSSSCT00000091270	lncRNA		2724		1
rs708719658	13	179311811	G	A	16	14	24	6	0.0538972	1	0.0587326	0.909274	A	downstream_gene_variant	MODIFIER		ENSSSCG00000012006	Transcript	ENSSSCT00000072129	protein_coding		3572		1
rs337903325	14	9836760	T	C	16	14	24	6	0.0538972	1	0.0587326	0.909274	C	synonymous_variant	LOW	EBF2	ENSSSCG00000009655	Transcript	ENSSSCT00000010585	protein_coding	13/16	1581 1197 399	gcA/gcG	-1	HGNC	HGNC:19090	0.332
rs328749638	14	12137878	G	T	16	14	24	6	0.0538972	1	0.0563191	0.909274	T	3_prime_UTR_variant	MODIFIER	ZNF395	ENSSSCG00000009676	Transcript	ENSSSCT00000078631	protein_coding	10/10	3012		-1	HGNC	HGNC:18737	0.105
rs337989097	14	21108715	A	G	16	14	24	6	0.0538972	1	0.173906	0.909274	G	missense_variant	MODERATE	DDX60	ENSSSCG00000009720	Transcript	ENSSSCT00000082672	protein_coding	13/37	1877 1679 560	tAt/tGt	1	HGNC	HGNC:25942	0.945
rs3472258261	15	15978475	G	A	16	14	24	6	0.0538972	1	0.0165926	0.909274	A	3_prime_UTR_variant	MODIFIER	MCM6	ENSSSCG00000035564	Transcript	ENSSSCT00000061051	protein_coding	17/19	2920		1	HGNC	HGNC:6949	0.48
rs323935256	15	23576537	G	A	24	6	16	14	0.0538972	1	0.29197	0.909274	A	intron_variant	MODIFIER	CCDC93	ENSSSCG00000015714	Transcript	ENSSSCT00000089974	protein_coding				-1	HGNC	HGNC:25611	0.753
rs788855896	17	752353	C	A	16	14	24	6	0.0538972	1	0.0563191	0.909274	A	intergenic_variant	MODIFIER
rs3476367832	2	1293476	A	G	16	14	24	6	0.0538972	1	0.0146936	0.909274	G	intron_variant	MODIFIER	LSP1	ENSSSCG00000031487	Transcript	ENSSSCT00000078485	protein_coding				1	HGNC	HGNC:6707	0.8
rs3475557991	2	1293823	A	C	16	14	24	6	0.0538972	1	0.0146936	0.909274	C	intron_variant	MODIFIER	LSP1	ENSSSCG00000031487	Transcript	ENSSSCT00000078485	protein_coding				1	HGNC	HGNC:6707	0.8
rs3471485855	2	1301449	A	G	16	14	24	6	0.0538972	1	0.0146936	0.909274	G	upstream_gene_variant	MODIFIER	PRR33	ENSSSCG00000036244	Transcript	ENSSSCT00000070222	protein_coding		3932		-1	HGNC	HGNC:35118
rs3470936234	2	1301477	T	C	16	14	24	6	0.0538972	1	0.0146936	0.909274	C	upstream_gene_variant	MODIFIER	PRR33	ENSSSCG00000036244	Transcript	ENSSSCT00000070222	protein_coding		3960		-1	HGNC	HGNC:35118
rs3474216606	2	1303312	G	C	16	14	24	6	0.0538972	1	0.0146936	0.909274	C	upstream_gene_variant	MODIFIER		ENSSSCG00000031903	Transcript	ENSSSCT00000076350	protein_coding		4218		1
rs3475337700	2	1303470	G	T	16	14	24	6	0.0538972	1	0.0146936	0.909274	T	upstream_gene_variant	MODIFIER		ENSSSCG00000031903	Transcript	ENSSSCT00000076350	protein_coding		4060		1
rs3470735424	2	1306919	A	G	16	14	24	6	0.0538972	1	0.0146936	0.909274	G	upstream_gene_variant	MODIFIER		ENSSSCG00000031903	Transcript	ENSSSCT00000076350	protein_coding		611		1
rs3471668631	2	1306974	C	T	16	14	24	6	0.0538972	1	0.0146936	0.909274	T	upstream_gene_variant	MODIFIER		ENSSSCG00000031903	Transcript	ENSSSCT00000076350	protein_coding		556		1
rs1109156645	2	1313736	C	T	16	14	24	6	0.0538972	1	0.0146936	0.909274	T	3_prime_UTR_variant	MODIFIER		ENSSSCG00000031903	Transcript	ENSSSCT00000076350	protein_coding	8/8	1657		1
rs1110527818	2	1313782	T	C	16	14	24	6	0.0538972	1	0.0146936	0.909274	C	3_prime_UTR_variant	MODIFIER		ENSSSCG00000031903	Transcript	ENSSSCT00000076350	protein_coding	8/8	1703		1
rs1108702187	2	1313783	T	G	16	14	24	6	0.0538972	1	0.0146936	0.909274	G	3_prime_UTR_variant	MODIFIER		ENSSSCG00000031903	Transcript	ENSSSCT00000076350	protein_coding	8/8	1704		1
rs3474967985	2	1313841	C	T	16	14	24	6	0.0538972	1	0.0146936	0.909274	T	3_prime_UTR_variant	MODIFIER		ENSSSCG00000031903	Transcript	ENSSSCT00000076350	protein_coding	8/8	1762		1
rs3472413205	2	1313917	G	A	16	14	24	6	0.0538972	1	0.0146936	0.909274	A	3_prime_UTR_variant	MODIFIER		ENSSSCG00000031903	Transcript	ENSSSCT00000076350	protein_coding	8/8	1838		1
rs3473585223	2	1313930	A	G	16	14	24	6	0.0538972	1	0.0146936	0.909274	G	3_prime_UTR_variant	MODIFIER		ENSSSCG00000031903	Transcript	ENSSSCT00000076350	protein_coding	8/8	1851		1
rs3474907603	2	1314783	A	G	16	14	24	6	0.0538972	1	0.0146936	0.909274	G	3_prime_UTR_variant	MODIFIER		ENSSSCG00000031903	Transcript	ENSSSCT00000076350	protein_coding	8/8	2704		1
rs3474229513	2	1315256	C	G	16	14	24	6	0.0538972	1	0.0146936	0.909274	G	3_prime_UTR_variant	MODIFIER		ENSSSCG00000031903	Transcript	ENSSSCT00000076350	protein_coding	8/8	3177		1
rs1111940172	2	1315334	A	T	16	14	24	6	0.0538972	1	0.0146936	0.909274	T	3_prime_UTR_variant	MODIFIER		ENSSSCG00000031903	Transcript	ENSSSCT00000076350	protein_coding	8/8	3255		1
rs1112945351	2	1315595	C	T	16	14	24	6	0.0538972	1	0.0146936	0.909274	T	3_prime_UTR_variant	MODIFIER		ENSSSCG00000031903	Transcript	ENSSSCT00000076350	protein_coding	8/8	3516		1
rs1112386520	2	1315717	T	C	16	14	24	6	0.0538972	1	0.0146936	0.909274	C	3_prime_UTR_variant	MODIFIER		ENSSSCG00000031903	Transcript	ENSSSCT00000076350	protein_coding	8/8	3638		1
rs1113355624	2	1315718	A	T	16	14	24	6	0.0538972	1	0.0146936	0.909274	T	3_prime_UTR_variant	MODIFIER		ENSSSCG00000031903	Transcript	ENSSSCT00000076350	protein_coding	8/8	3639		1
rs324578648	2	18410468	C	T	16	14	24	6	0.0538972	1	0.079989	0.909274	T	3_prime_UTR_variant	MODIFIER	ACCSL	ENSSSCG00000040937	Transcript	ENSSSCT00000044385	protein_coding	10/10	3123		-1	HGNC	HGNC:34391	0.547
rs335248682	2	18411657	C	T	16	14	24	6	0.0538972	1	0.079989	0.909274	T	3_prime_UTR_variant	MODIFIER	ACCSL	ENSSSCG00000040937	Transcript	ENSSSCT00000044385	protein_coding	10/10	1934		-1	HGNC	HGNC:34391	0.547
rs325295506	2	106758040	C	G	24	6	16	14	0.0538972	1	0.0703557	0.909274	G	intron_variant	MODIFIER	FAM174A	ENSSSCG00000014179	Transcript	ENSSSCT00000074212	protein_coding				1	HGNC	HGNC:24943	0.503
rs333262311	3	107098932	A	T	24	6	16	14	0.0538972	1	0.0178942	0.909274	T	missense_variant	MODERATE	BIRC6	ENSSSCG00000008513	Transcript	ENSSSCT00000009316	protein_coding	57/76	11272 11233 3745	Tca/Aca	-1	HGNC	HGNC:13516	0.389
rs339985610	3	109102665	C	T	16	14	24	6	0.0538972	1	0.0563191	0.909274	T	missense_variant	MODERATE		ENSSSCG00000047344	Transcript	ENSSSCT00000077044	protein_coding	2/3	254 49 17	Gag/Aag	-1
rs336315999	4	122190826	G	A	16	14	24	6	0.0538972	1	0.0563191	0.909274	A	missense_variant	MODERATE	RWDD3	ENSSSCG00000036509	Transcript	ENSSSCT00000072154	protein_coding	2/3	412 397 133	Cgc/Tgc	-1	HGNC	HGNC:21393	0.785
rs328130068	4	122191747	C	T	16	14	24	6	0.0538972	1	0.0563191	0.909274	T	intron_variant	MODIFIER	RWDD3	ENSSSCG00000036509	Transcript	ENSSSCT00000072154	protein_coding				-1	HGNC	HGNC:21393	0.785
rs337028539	6	76139783	C	G	16	14	24	6	0.0538972	1	0.0587326	0.909274	G	missense_variant	MODERATE	ARHGEF10L	ENSSSCG00000003486	Transcript	ENSSSCT00000056304	protein_coding	4/26	3666 413 138	tCc/tGc	1	HGNC	HGNC:25540	0.569
rs334865306	6	76160592	C	T	16	14	24	6	0.0538972	1	0.0587326	0.909274	T	synonymous_variant	LOW	ARHGEF10L	ENSSSCG00000003486	Transcript	ENSSSCT00000056304	protein_coding	10/26	4288 1035 345	agC/agT	1	HGNC	HGNC:25540	0.569
rs326538309	6	76173557	G	A	16	14	24	6	0.0538972	1	0.0587326	0.909274	A	synonymous_variant	LOW	ARHGEF10L	ENSSSCG00000003486	Transcript	ENSSSCT00000056304	protein_coding	16/26	5233 1980 660	acG/acA	1	HGNC	HGNC:25540	0.569
rs341883437	6	76183202	G	A	16	14	24	6	0.0538972	1	0.0587326	0.909274	A	synonymous_variant	LOW	ARHGEF10L	ENSSSCG00000003486	Transcript	ENSSSCT00000056304	protein_coding	19/26	5539 2286 762	ccG/ccA	1	HGNC	HGNC:25540	0.569
rs81233154	6	76188138	G	T	16	14	24	6	0.0538972	1	0.0587326	0.909274	T	synonymous_variant	LOW	ARHGEF10L	ENSSSCG00000003486	Transcript	ENSSSCT00000056304	protein_coding	20/26	5644 2391 797	ctG/ctT	1	HGNC	HGNC:25540	0.569
rs81248818	6	76189512	T	C	16	14	24	6	0.0538972	1	0.0587326	0.909274	C	synonymous_variant	LOW	ARHGEF10L	ENSSSCG00000003486	Transcript	ENSSSCT00000056304	protein_coding	21/26	5710 2457 819	ggT/ggC	1	HGNC	HGNC:25540	0.569
rs706440194	6	76189583	C	T	16	14	24	6	0.0538972	1	0.0587326	0.909274	T	missense_variant	MODERATE	ARHGEF10L	ENSSSCG00000003486	Transcript	ENSSSCT00000056304	protein_coding	21/26	5781 2528 843	gCg/gTg	1	HGNC	HGNC:25540	0.569
rs699269715	6	76189590	T	C	16	14	24	6	0.0538972	1	0.0587326	0.909274	C	synonymous_variant	LOW	ARHGEF10L	ENSSSCG00000003486	Transcript	ENSSSCT00000056304	protein_coding	21/26	5788 2535 845	ccT/ccC	1	HGNC	HGNC:25540	0.569
rs337033742	6	76197393	G	A	16	14	24	6	0.0538972	1	0.0587326	0.909274	A	synonymous_variant	LOW	ARHGEF10L	ENSSSCG00000003486	Transcript	ENSSSCT00000056304	protein_coding	23/26	6094 2841 947	gaG/gaA	1	HGNC	HGNC:25540	0.569
rs330977170	6	96339563	C	T	16	14	24	6	0.0538972	1	0.0587326	0.909274	T	3_prime_UTR_variant	MODIFIER	RNMT	ENSSSCG00000025855	Transcript	ENSSSCT00000073012	protein_coding	11/11	4785		-1	HGNC	HGNC:10075
rs332646622	6	96339738	A	G	16	14	24	6	0.0538972	1	0.0587326	0.909274	G	3_prime_UTR_variant	MODIFIER	RNMT	ENSSSCG00000025855	Transcript	ENSSSCT00000073012	protein_coding	11/11	4610		-1	HGNC	HGNC:10075
rs320508791	6	96339741	C	T	16	14	24	6	0.0538972	1	0.0587326	0.909274	T	3_prime_UTR_variant	MODIFIER	RNMT	ENSSSCG00000025855	Transcript	ENSSSCT00000073012	protein_coding	11/11	4607		-1	HGNC	HGNC:10075
rs327801180	6	96340310	A	G	16	14	24	6	0.0538972	1	0.0587326	0.909274	G	3_prime_UTR_variant	MODIFIER	RNMT	ENSSSCG00000025855	Transcript	ENSSSCT00000073012	protein_coding	11/11	4038		-1	HGNC	HGNC:10075
rs345976922	6	96340358	G	A	16	14	24	6	0.0538972	1	0.0587326	0.909274	A	3_prime_UTR_variant	MODIFIER	RNMT	ENSSSCG00000025855	Transcript	ENSSSCT00000073012	protein_coding	11/11	3990		-1	HGNC	HGNC:10075
rs334116821	6	96340920	C	T	16	14	24	6	0.0538972	1	0.0587326	0.909274	T	3_prime_UTR_variant	MODIFIER	RNMT	ENSSSCG00000025855	Transcript	ENSSSCT00000073012	protein_coding	11/11	3428		-1	HGNC	HGNC:10075
rs321723482	6	96341658	A	C	16	14	24	6	0.0538972	1	0.0587326	0.909274	C	3_prime_UTR_variant	MODIFIER	RNMT	ENSSSCG00000025855	Transcript	ENSSSCT00000073012	protein_coding	11/11	2690		-1	HGNC	HGNC:10075
rs341367004	6	96352093	G	A	16	14	24	6	0.0538972	1	0.0587326	0.909274	A	synonymous_variant	LOW	RNMT	ENSSSCG00000025855	Transcript	ENSSSCT00000073012	protein_coding	6/11	942 942 314	taC/taT	-1	HGNC	HGNC:10075
rs320242118	7	28682779	T	C	24	6	16	14	0.0538972	1	0.0587326	0.909274	C	downstream_gene_variant	MODIFIER	ZNF451	ENSSSCG00000001497	Transcript	ENSSSCT00000081796	protein_coding		1022		-1	HGNC	HGNC:21091	0.86
rs332989813	7	57687057	G	A	24	6	16	14	0.0538972	1	0.29197	0.909274	A	synonymous_variant	LOW	LINGO1	ENSSSCG00000001872	Transcript	ENSSSCT00000088136	protein_coding	5/5	1657 393 131	ggC/ggT	-1	HGNC	HGNC:21205
rs1107886798	7	92720067	T	C	24	6	16	14	0.0538972	1	0.0178942	0.909274	C	3_prime_UTR_variant	MODIFIER	DCAF5	ENSSSCG00000039701	Transcript	ENSSSCT00000090772	protein_coding	7/7	2995		-1	HGNC	HGNC:20224	0.139
rs81231778	8	135019022	G	A	16	14	24	6	0.0538972	1	0.0563191	0.909274	A	downstream_gene_variant	MODIFIER	MRPS18C	ENSSSCG00000038042	Transcript	ENSSSCT00000083819	protein_coding		1204		-1	HGNC	HGNC:16633	0.517
rs330577560	8	135019749	T	G	16	14	24	6	0.0538972	1	0.0563191	0.909274	G	downstream_gene_variant	MODIFIER	MRPS18C	ENSSSCG00000038042	Transcript	ENSSSCT00000083819	protein_coding		477		-1	HGNC	HGNC:16633	0.517
rs340524220	8	135019755	T	C	16	14	24	6	0.0538972	1	0.0563191	0.909274	C	downstream_gene_variant	MODIFIER	MRPS18C	ENSSSCG00000038042	Transcript	ENSSSCT00000083819	protein_coding		471		-1	HGNC	HGNC:16633	0.517
rs343535746	8	135019902	A	G	16	14	24	6	0.0538972	1	0.0563191	0.909274	G	downstream_gene_variant	MODIFIER	MRPS18C	ENSSSCG00000038042	Transcript	ENSSSCT00000083819	protein_coding		324		-1	HGNC	HGNC:16633	0.517
rs336550065	8	135020790	G	A	16	14	24	6	0.0538972	1	0.0563191	0.909274	A	intron_variant	MODIFIER	MRPS18C	ENSSSCG00000038042	Transcript	ENSSSCT00000083819	protein_coding				-1	HGNC	HGNC:16633	0.517
rs699813189	9	3317721	A	C	16	14	24	6	0.0538972	1	0.0165926	0.909274	C	synonymous_variant	LOW	APBB1	ENSSSCG00000014628	Transcript	ENSSSCT00000063678	protein_coding	6/14	1208 1029 343	ccA/ccC	1	HGNC	HGNC:581	0.121
rs690256336	9	3317722	G	C	16	14	24	6	0.0538972	1	0.0165926	0.909274	C	missense_variant	MODERATE	APBB1	ENSSSCG00000014628	Transcript	ENSSSCT00000063678	protein_coding	6/14	1209 1030 344	Gct/Cct	1	HGNC	HGNC:581	0.121
rs326581941	9	3323293	C	G	16	14	24	6	0.0538972	1	0.0165926	0.909274	G	synonymous_variant	LOW	APBB1	ENSSSCG00000014628	Transcript	ENSSSCT00000063678	protein_coding	14/14	2567 2388 796	tcC/tcG	1	HGNC	HGNC:581	0.121
rs342429886	9	3323317	G	A	16	14	24	6	0.0538972	1	0.0165926	0.909274	A	synonymous_variant	LOW	APBB1	ENSSSCG00000014628	Transcript	ENSSSCT00000063678	protein_coding	14/14	2591 2412 804	ccG/ccA	1	HGNC	HGNC:581	0.121
rs55618559	9	3324765	C	T	16	14	24	6	0.0538972	1	0.0165926	0.909274	T	downstream_gene_variant	MODIFIER	APBB1	ENSSSCG00000014628	Transcript	ENSSSCT00000063678	protein_coding		940		1	HGNC	HGNC:581	0.121
rs318708441	9	44593711	C	T	24	6	16	14	0.0538972	1	0.0178942	0.909274	T	upstream_gene_variant	MODIFIER	RNF214	ENSSSCG00000015077	Transcript	ENSSSCT00000066069	protein_coding		3296		1	HGNC	HGNC:25335	0.501
rs332076819	X	124324090	G	A	16	14	24	6	0.0538972	1	0.079989	0.909274	A	synonymous_variant	LOW	ATP2B3	ENSSSCG00000012769	Transcript	ENSSSCT00000060857	protein_coding	6/25	1237 603 201	ggG/ggA	1	HGNC	HGNC:816	0.000758
rs81257611	11	16088151	C	A	6	24	14	16	0.0538972	1	0.994811	1	A	downstream_gene_variant	MODIFIER	WDFY2	ENSSSCG00000040538	Transcript	ENSSSCT00000080697	protein_coding		4916		-1	HGNC	HGNC:20482	0.806
12:60480858_A/C	12	60480858	A	C	6	24	14	16	0.0538972	1	0.129983	0.909274	C	intron_variant	MODIFIER	FLII	ENSSSCG00000039324	Transcript	ENSSSCT00000083396	protein_coding				1	HGNC	HGNC:3750	0.779
rs323830182	13	98456072	C	T	6	24	14	16	0.0538972	1	0.190972	0.909274	T	3_prime_UTR_variant	MODIFIER	GFM1	ENSSSCG00000025651	Transcript	ENSSSCT00000087281	protein_coding	19/19	3172		1	HGNC	HGNC:13780	0.836
rs55618469	15	31064471	T	C	6	24	14	16	0.0538972	1	0.993991	1	C	3_prime_UTR_variant	MODIFIER	RALB	ENSSSCG00000025455	Transcript	ENSSSCT00000053997	protein_coding	6/6	5897		-1	HGNC	HGNC:9840	0.392
rs334145899	15	31064704	G	A	6	24	14	16	0.0538972	1	0.993991	1	A	3_prime_UTR_variant	MODIFIER	RALB	ENSSSCG00000025455	Transcript	ENSSSCT00000053997	protein_coding	6/6	5664		-1	HGNC	HGNC:9840	0.392
rs322417330	15	31064727	T	C	6	24	14	16	0.0538972	1	0.993991	1	C	3_prime_UTR_variant	MODIFIER	RALB	ENSSSCG00000025455	Transcript	ENSSSCT00000053997	protein_coding	6/6	5641		-1	HGNC	HGNC:9840	0.392
rs331702360	15	31064986	T	G	6	24	14	16	0.0538972	1	0.993991	1	G	3_prime_UTR_variant	MODIFIER	RALB	ENSSSCG00000025455	Transcript	ENSSSCT00000053997	protein_coding	6/6	5382		-1	HGNC	HGNC:9840	0.392
rs329664733	18	5993562	G	A	6	24	14	16	0.0538972	1	0.993581	1	A	upstream_gene_variant	MODIFIER		ENSSSCG00000016441	Transcript	ENSSSCT00000063249	protein_coding		1456		1
3:37894329_C/G	3	37894329	C	G	6	24	14	16	0.0538972	1	0.129983	0.909274	G	intron_variant	MODIFIER	DNAJA3	ENSSSCG00000022874	Transcript	ENSSSCT00000062544	protein_coding				-1	HGNC	HGNC:11808	0.513
rs333039344	3	56615526	A	G	6	24	14	16	0.0538972	1	0.993581	1	G	missense_variant	MODERATE	ACTR1B	ENSSSCG00000008194	Transcript	ENSSSCT00000088139	protein_coding	4/12	451 215 72	cAc/cGc	1	HGNC	HGNC:168	0.311
rs324683867	3	92095905	C	A	14	16	6	24	0.0538972	1	0.079989	0.909274	A	downstream_gene_variant	MODIFIER	PPP1R21	ENSSSCG00000008423	Transcript	ENSSSCT00000056264	protein_coding		4377		-1	HGNC	HGNC:30595
rs346011970	3	107105711	A	G	6	24	14	16	0.0538972	1	0.993991	1	G	synonymous_variant	LOW	BIRC6	ENSSSCG00000008513	Transcript	ENSSSCT00000009316	protein_coding	54/76	10116 10077 3359	tgT/tgC	-1	HGNC	HGNC:13516	0.389
rs322686129	4	104230905	T	C	6	24	14	16	0.0538972	1	0.994677	1	C	downstream_gene_variant	MODIFIER	CD58	ENSSSCG00000006738	Transcript	ENSSSCT00000007383	protein_coding		2988		1			0.479
rs324569375	5	737286	T	C	14	16	6	24	0.0538972	1	0.992678	1	C	downstream_gene_variant	MODIFIER	ZBED4	ENSSSCG00000035313	Transcript	ENSSSCT00000063987	protein_coding		26		-1	HGNC	HGNC:20721	0.0287
6:88226069_G/T	6	88226069	G	T	14	16	6	24	0.0538972	1	0.129983	0.909274	T	intron_variant	MODIFIER	COL16A1	ENSSSCG00000003603	Transcript	ENSSSCT00000085546	protein_coding				-1	HGNC	HGNC:2193	0.132
rs341492368	1	268010858	C	T	3	27	10	20	0.0574663	1	0.014036	0.909274	T	3_prime_UTR_variant	MODIFIER	NIBAN2	ENSSSCG00000005614	Transcript	ENSSSCT00000060150	protein_coding	14/14	3283		-1	HGNC	HGNC:25282
rs80885063	1	268011721	C	T	3	27	10	20	0.0574663	1	0.014036	0.909274	T	3_prime_UTR_variant	MODIFIER	NIBAN2	ENSSSCG00000005614	Transcript	ENSSSCT00000060150	protein_coding	14/14	2420		-1	HGNC	HGNC:25282
rs341727551	11	70967464	C	T	10	20	3	27	0.0574663	1	0.993722	1	T	synonymous_variant	LOW	TPP2	ENSSSCG00000009528	Transcript	ENSSSCT00000091213	protein_coding	6/28	3765 462 154	gaC/gaT	1	HGNC	HGNC:12016	0.0666
rs337590429	11	70974618	T	C	10	20	3	27	0.0574663	1	0.993722	1	C	synonymous_variant	LOW	TPP2	ENSSSCG00000009528	Transcript	ENSSSCT00000091213	protein_coding	10/28	4186 883 295	Ttg/Ctg	1	HGNC	HGNC:12016	0.0666
rs713075470	11	70979427	T	C	10	20	3	27	0.0574663	1	0.993722	1	C	synonymous_variant	LOW	TPP2	ENSSSCG00000009528	Transcript	ENSSSCT00000091213	protein_coding	14/28	4737 1434 478	aaT/aaC	1	HGNC	HGNC:12016	0.0666
rs341327454	11	71116144	G	A	10	20	3	27	0.0574663	1	0.994261	1	A	missense_variant	MODERATE		ENSSSCG00000009534	Transcript	ENSSSCT00000062126	protein_coding	3/11	946 457 153	Gtt/Att	1
rs329180992	11	71155889	T	C	10	20	3	27	0.0574663	1	0.994261	1	C	downstream_gene_variant	MODIFIER		ENSSSCG00000032046	Transcript	ENSSSCT00000049542	protein_coding		1999		1
rs695049271	11	71156568	T	C	10	20	3	27	0.0574663	1	0.994261	1	C	downstream_gene_variant	MODIFIER		ENSSSCG00000032046	Transcript	ENSSSCT00000049542	protein_coding		2678		1
rs710228331	11	71156901	A	G	10	20	3	27	0.0574663	1	0.994261	1	G	downstream_gene_variant	MODIFIER		ENSSSCG00000032046	Transcript	ENSSSCT00000049542	protein_coding		3011		1
rs338873166	13	26278803	C	T	10	20	3	27	0.0574663	1	0.994261	1	T	intron_variant	MODIFIER	ACKR2	ENSSSCG00000031154	Transcript	ENSSSCT00000072118	protein_coding				1	HGNC	HGNC:1565
rs80981380	13	26278912	G	A	10	20	3	27	0.0574663	1	0.994261	1	A	intron_variant	MODIFIER	ACKR2	ENSSSCG00000031154	Transcript	ENSSSCT00000072118	protein_coding				1	HGNC	HGNC:1565
rs338844722	14	44103391	C	T	3	27	10	20	0.0574663	1	0.994836	1	T	intron_variant	MODIFIER	TFIP11	ENSSSCG00000009962	Transcript	ENSSSCT00000010917	protein_coding				-1	HGNC	HGNC:17165	0.875
rs3473294541	14	113434285	T	C	3	27	10	20	0.0574663	1	0.994836	1	C	3_prime_UTR_variant	MODIFIER	FBXL15	ENSSSCG00000038504	Transcript	ENSSSCT00000058906	protein_coding	5/5	1469		1	HGNC	HGNC:28155
rs342530948	6	4499656	C	T	3	27	10	20	0.0574663	1	0.994261	1	T	upstream_gene_variant	MODIFIER	MBTPS1	ENSSSCG00000002682	Transcript	ENSSSCT00000057875	protein_coding		3917		1	HGNC	HGNC:15456	0.619
rs322525848	6	92009713	G	A	10	20	3	27	0.0574663	1	0.014036	0.909274	A	3_prime_UTR_variant	MODIFIER	AGO4	ENSSSCG00000042910	Transcript	ENSSSCT00000045582	protein_coding	19/19	3610		1	HGNC	HGNC:18424
rs320894883	6	92283529	A	C	10	20	3	27	0.0574663	1	0.014036	0.909274	C	3_prime_UTR_variant	MODIFIER	TRAPPC3	ENSSSCG00000037213	Transcript	ENSSSCT00000073913	protein_coding	5/5	774		-1	HGNC	HGNC:19942	0.233
rs3476616194	6	92283623	C	T	10	20	3	27	0.0574663	1	0.014036	0.909274	T	3_prime_UTR_variant	MODIFIER	TRAPPC3	ENSSSCG00000037213	Transcript	ENSSSCT00000073913	protein_coding	5/5	680		-1	HGNC	HGNC:19942	0.233
rs81215861	6	92283811	T	C	10	20	3	27	0.0574663	1	0.014036	0.909274	C	synonymous_variant	LOW	TRAPPC3	ENSSSCG00000037213	Transcript	ENSSSCT00000073913	protein_coding	5/5	492 492 164	agA/agG	-1	HGNC	HGNC:19942	0.233
rs332868179	7	32791193	A	G	3	27	10	20	0.0574663	1	0.994261	1	G	synonymous_variant	LOW	PIM1	ENSSSCG00000001573	Transcript	ENSSSCT00000001752	protein_coding	5/7	1320 1281 427	tcA/tcG	1	HGNC	HGNC:8986
rs3475590902	7	32912761	T	C	3	27	10	20	0.0574663	1	0.994261	1	C	3_prime_UTR_variant	MODIFIER	TBC1D22B	ENSSSCG00000001577	Transcript	ENSSSCT00000058002	protein_coding	12/12	1794		1	HGNC	HGNC:21602	0.378
rs3476281472	7	32913020	A	G	3	27	10	20	0.0574663	1	0.994261	1	G	3_prime_UTR_variant	MODIFIER	TBC1D22B	ENSSSCG00000001577	Transcript	ENSSSCT00000058002	protein_coding	12/12	2053		1	HGNC	HGNC:21602	0.378
rs3471077768	7	32961378	T	A	3	27	10	20	0.0574663	1	0.994261	1	A	missense_variant	MODERATE	CMTR1	ENSSSCG00000001578	Transcript	ENSSSCT00000084542	protein_coding	7/21	1478 1280 427	tTc/tAc	1	HGNC	HGNC:21077
rs332211215	7	33724141	A	G	3	27	10	20	0.0574663	1	0.994261	1	G	3_prime_UTR_variant	MODIFIER	BTBD9	ENSSSCG00000037507	Transcript	ENSSSCT00000080197	protein_coding	12/12	2013		-1	HGNC	HGNC:21228	0.479
rs333215133	8	101845721	G	A	10	20	3	27	0.0574663	1	0.994836	1	A	synonymous_variant	LOW	KIAA1109	ENSSSCG00000009090	Transcript	ENSSSCT00000065880	protein_coding	37/87	5836 5646 1882	agC/agT	-1	HGNC	HGNC:26953	0.845
rs322869252	1	866535	C	G	20	10	27	3	0.0574663	1	0.120323	0.909274	G	missense_variant	MODERATE	THBS2	ENSSSCG00000004012	Transcript	ENSSSCT00000085457	protein_coding	8/21	1347 1061 354	aCc/aGc	1	HGNC	HGNC:11786	0.108
rs324934619	1	880811	G	C	20	10	27	3	0.0574663	1	0.0406157	0.909274	C	3_prime_UTR_variant	MODIFIER	THBS2	ENSSSCG00000004012	Transcript	ENSSSCT00000085457	protein_coding	21/21	5146		1	HGNC	HGNC:11786	0.108
rs338596114	1	881027	A	G	20	10	27	3	0.0574663	1	0.0406157	0.909274	G	3_prime_UTR_variant	MODIFIER	THBS2	ENSSSCG00000004012	Transcript	ENSSSCT00000085457	protein_coding	21/21	5362		1	HGNC	HGNC:11786	0.108
rs1110610131	1	21439992	C	G	20	10	27	3	0.0574663	1	0.014036	0.909274	G	downstream_gene_variant	MODIFIER	PHACTR2	ENSSSCG00000004132	Transcript	ENSSSCT00000083203	protein_coding		3943		-1	HGNC	HGNC:20956	0.858
rs1112702126	1	21440002	T	C	20	10	27	3	0.0574663	1	0.014036	0.909274	C	downstream_gene_variant	MODIFIER	PHACTR2	ENSSSCG00000004132	Transcript	ENSSSCT00000083203	protein_coding		3933		-1	HGNC	HGNC:20956	0.858
rs3473067634	1	21440364	A	C	20	10	27	3	0.0574663	1	0.014036	0.909274	C	downstream_gene_variant	MODIFIER	PHACTR2	ENSSSCG00000004132	Transcript	ENSSSCT00000083203	protein_coding		3571		-1	HGNC	HGNC:20956	0.858
rs1109484071	1	21441100	G	A	20	10	27	3	0.0574663	1	0.014036	0.909274	A	downstream_gene_variant	MODIFIER	PHACTR2	ENSSSCG00000004132	Transcript	ENSSSCT00000083203	protein_coding		2835		-1	HGNC	HGNC:20956	0.858
rs1108121575	1	21441443	T	G	20	10	27	3	0.0574663	1	0.014036	0.909274	G	downstream_gene_variant	MODIFIER	PHACTR2	ENSSSCG00000004132	Transcript	ENSSSCT00000083203	protein_coding		2492		-1	HGNC	HGNC:20956	0.858
rs1114019290	1	21441537	A	G	20	10	27	3	0.0574663	1	0.014036	0.909274	G	downstream_gene_variant	MODIFIER	PHACTR2	ENSSSCG00000004132	Transcript	ENSSSCT00000083203	protein_coding		2398		-1	HGNC	HGNC:20956	0.858
rs1109206357	1	21441598	T	C	20	10	27	3	0.0574663	1	0.014036	0.909274	C	downstream_gene_variant	MODIFIER	PHACTR2	ENSSSCG00000004132	Transcript	ENSSSCT00000083203	protein_coding		2337		-1	HGNC	HGNC:20956	0.858
rs1107430358	1	21441692	G	A	20	10	27	3	0.0574663	1	0.014036	0.909274	A	downstream_gene_variant	MODIFIER	PHACTR2	ENSSSCG00000004132	Transcript	ENSSSCT00000083203	protein_coding		2243		-1	HGNC	HGNC:20956	0.858
rs1113640776	1	21441706	A	C	20	10	27	3	0.0574663	1	0.014036	0.909274	C	downstream_gene_variant	MODIFIER	PHACTR2	ENSSSCG00000004132	Transcript	ENSSSCT00000083203	protein_coding		2229		-1	HGNC	HGNC:20956	0.858
rs1109341246	1	21441785	T	G	20	10	27	3	0.0574663	1	0.014036	0.909274	G	downstream_gene_variant	MODIFIER	PHACTR2	ENSSSCG00000004132	Transcript	ENSSSCT00000083203	protein_coding		2150		-1	HGNC	HGNC:20956	0.858
rs1108726659	1	21444797	A	G	20	10	27	3	0.0574663	1	0.014036	0.909274	G	3_prime_UTR_variant	MODIFIER	PHACTR2	ENSSSCG00000004132	Transcript	ENSSSCT00000083203	protein_coding	12/12	3825		-1	HGNC	HGNC:20956	0.858
rs1108596241	1	21445519	G	A	20	10	27	3	0.0574663	1	0.014036	0.909274	A	3_prime_UTR_variant	MODIFIER	PHACTR2	ENSSSCG00000004132	Transcript	ENSSSCT00000083203	protein_coding	12/12	3103		-1	HGNC	HGNC:20956	0.858
rs334269626	1	271100342	C	A	27	3	20	10	0.0574663	1	0.0406157	0.909274	A	3_prime_UTR_variant	MODIFIER	AIF1L	ENSSSCG00000034178	Transcript	ENSSSCT00000077396	protein_coding	5/6	1313		1	HGNC	HGNC:28904	0.527
rs342224821	1	271100350	C	G	27	3	20	10	0.0574663	1	0.0406157	0.909274	G	3_prime_UTR_variant	MODIFIER	AIF1L	ENSSSCG00000034178	Transcript	ENSSSCT00000077396	protein_coding	5/6	1321		1	HGNC	HGNC:28904	0.527
rs325237157	1	271100354	G	A	27	3	20	10	0.0574663	1	0.0406157	0.909274	A	3_prime_UTR_variant	MODIFIER	AIF1L	ENSSSCG00000034178	Transcript	ENSSSCT00000077396	protein_coding	5/6	1325		1	HGNC	HGNC:28904	0.527
rs81421082	10	16123595	T	C	27	3	20	10	0.0574663	1	0.014036	0.909274	C	synonymous_variant	LOW	CEP170	ENSSSCG00000030502	Transcript	ENSSSCT00000064593	protein_coding	8/19	1188 963 321	ggA/ggG	-1	HGNC	HGNC:28920	0.871
10:25442897_A/G	10	25442897	A	G	27	3	20	10	0.0574663	1	0.014036	0.909274	G	intron_variant	MODIFIER	PRXL2C	ENSSSCG00000011169	Transcript	ENSSSCT00000038863	protein_coding				1	HGNC	HGNC:16881
10:65636159_G/A	10	65636159	G	A	20	10	27	3	0.0574663	1	0.374364	0.909274	A	missense_variant	MODERATE	AKR1C2	ENSSSCG00000011147	Transcript	ENSSSCT00000086818	protein_coding	13/17	5228 488 163	aGg/aAg	1	EntrezGene	EntrezGene	0.916
rs3470897012	12	17433203	A	G	20	10	27	3	0.0574663	1	0.0147495	0.909274	G	3_prime_UTR_variant	MODIFIER		ENSSSCG00000031893	Transcript	ENSSSCT00000055703	protein_coding	5/5	3738		-1
rs3473647882	12	17433500	C	T	20	10	27	3	0.0574663	1	0.0147495	0.909274	T	3_prime_UTR_variant	MODIFIER		ENSSSCG00000031893	Transcript	ENSSSCT00000055703	protein_coding	5/5	3441		-1
rs3472083414	12	17434242	G	A	20	10	27	3	0.0574663	1	0.0147495	0.909274	A	synonymous_variant	LOW		ENSSSCG00000031893	Transcript	ENSSSCT00000055703	protein_coding	5/5	2699 501 167	taC/taT	-1
rs3470941160	12	17436180	A	G	20	10	27	3	0.0574663	1	0.0147495	0.909274	G	synonymous_variant	LOW		ENSSSCG00000031893	Transcript	ENSSSCT00000055703	protein_coding	4/5	2562 364 122	Ttg/Ctg	-1
[truncated: 90,957 more rows]

## Sheet: SNPs validated by Sanger
SNPs used for Sanger sequencing validation
ID	chr	poz	ref	alt	freq.ref.T	freq.alt.T	freq.ref.C	freq.alt.C	p.val.Fisher	p.adj.Fisher	p.val.glm	p.adj.glm	allel	consequence	impact	gene_symbol	Ensembl_ID	Transcript	Transcript_ID	transcript_type	exon/intron number	tr_coordite	codon change	strand	HUGO identifier	HGNC identifier	score
rs341151132	7	93017882	C	T	27	3	17	13	0.00740978	1	0.0034047	0.909274	T	missense_variant	MODERATE	GALNT16	ENSSSCG00000002306	Transcript	ENSSSCT00000074669	protein_coding	8/15	1272 838 280	Cgg/Tgg	1	HGNC	HGNC:23233
rs334837422	13	3524357	C	T	21	9	28	2	0.0419001	1	0.0438703	0.909274	T	missense_variant	MODERATE	RFTN1	ENSSSCG00000011198	Transcript	ENSSSCT00000087081	protein_coding	5/8	855 100 34	Gca/Aca	-1	HGNC	HGNC:30278	0.882
rs690269483	14	141364546	A	G	21	9	28	2	0.0419001	1	0.20671	0.909274	G	missense_variant	MODERATE	PAOX	ENSSSCG00000040586	Transcript	ENSSSCT00000063800	protein_coding	4/7	985 887 296	cAt/cGt	1
rs318378401	6	84372805	A	G	6	24	15	15	0.0291783	1	0.992588	1	G	3_prime_UTR_variant	MODIFIER	SLC9A1	ENSSSCG00000003569	Transcript	ENSSSCT00000003963	protein_coding	13/13	4199		-1			0.387
