# Supplementary material for: Genetic and epigenetic markers in the METTL21C gene associated with umbilical hernia in pigs
Source: BMC Genomics. 2025 Nov 18;26:1096. doi: 10.1186/s12864-025-12315-0 (PMC12696900; doi:10.1186/s12864-025-12315-0)
Supplement: Supplementary file 2 — Supplementary Material 2. [file 12864_2025_12315_MOESM2_ESM.zip › Additional file 3.xlsx]

## Sheet: Sheet 1
List of significant GO terms for UH vs C comparison (for up- and downregulated genes)
CLID	CLSZ	GOID	NodeSize	SampleMatch	Phyper	Padj	Term	Ont	SampleKeys
up_down	59	GO:0048704	84	8	2.51209e-12	1.0802e-10	embryonic skeletal system morphogenesis	BP	ALX1 HOXA9 HOXA7 HOXA4 HOXA3 IRX5 OSR2 ALX4
up_down	59	GO:0048706	111	8	2.45768e-11	1.0568e-09	embryonic skeletal system development	BP	ALX1 HOXA9 HOXA7 HOXA4 HOXA3 IRX5 OSR2 ALX4
up_down	59	GO:0048568	369	11	4.08622e-11	1.75707e-09	embryonic organ development	BP	ALX1 TBX2 HOXA9 HOXA7 HOXA4 HOXA3 IRX5 OSR2 FOXC1 RSPO3 ALX4
up_down	59	GO:0048598	497	12	5.08264e-11	2.18553e-09	embryonic morphogenesis	BP	ALX1 TBX2 HOXA10 HOXA9 HOXA7 HOXA4 HOXA3 IRX5 OSR2 FOXC1 RSPO3 ALX4
up_down	59	GO:0048705	194	9	6.43499e-11	2.76705e-09	skeletal system morphogenesis	BP	ALX1 HOXA9 HOXA7 HOXA4 HOXA3 IRX5 OSR2 FOXC1 ALX4
up_down	59	GO:0043009	573	12	2.61508e-10	1.12448e-08	chordate embryonic development	BP	ALX1 TBX2 HOXA9 HOXA7 HOXA4 HOXA3 IRX5 OSR2 CDKN1A FOXC1 RSPO3 ALX4
up_down	59	GO:0009792	580	12	3.00522e-10	1.29224e-08	embryo development ending in birth or egg hatching	BP	ALX1 TBX2 HOXA9 HOXA7 HOXA4 HOXA3 IRX5 OSR2 CDKN1A FOXC1 RSPO3 ALX4
up_down	59	GO:0048562	251	9	6.35537e-10	2.73281e-08	embryonic organ morphogenesis	BP	ALX1 TBX2 HOXA9 HOXA7 HOXA4 HOXA3 IRX5 OSR2 ALX4
up_down	59	GO:0003700	1039	14	3.99112e-09	7.58313e-08	DNA-binding transcription factor activity	MF	ALX1 SIM1 TBX2 HOXA10 HOXA9 HOXA7 HOXA4 HOXA3 IRX5 TBX1 OSR2 ISL2 FOXC1 ALX4
up_down	59	GO:0001501	407	10	2.39137e-09	1.02829e-07	skeletal system development	BP	ALX1 HOXA10 HOXA9 HOXA7 HOXA4 HOXA3 IRX5 OSR2 FOXC1 ALX4
up_down	59	GO:0009790	903	13	3.79099e-09	1.63013e-07	embryo development	BP	ALX1 TBX2 HOXA10 HOXA9 HOXA7 HOXA4 HOXA3 IRX5 OSR2 CDKN1A FOXC1 RSPO3 ALX4
up_down	59	GO:0000981	924	13	1.04617e-08	1.98772e-07	DNA-binding transcription factor activity, RNA polymerase II-specific	MF	ALX1 TBX2 HOXA10 HOXA9 HOXA7 HOXA4 HOXA3 IRX5 TBX1 OSR2 ISL2 FOXC1 ALX4
up_down	59	GO:1990837	1154	14	1.53446e-08	2.91547e-07	sequence-specific double-stranded DNA binding	MF	ALX1 TBX2 HOXA10 HOXA9 HOXA7 HOXA4 HOXA3 IRX5 TBX1 OSR2 ISL2 ZIC4 FOXC1 ALX4
up_down	59	GO:0000977	963	13	1.71544e-08	3.25933e-07	RNA polymerase II transcription regulatory region sequence-specific DNA binding	MF	ALX1 TBX2 HOXA10 HOXA9 HOXA7 HOXA4 HOXA3 IRX5 TBX1 OSR2 ZIC4 FOXC1 ALX4
up_down	59	GO:0003690	1215	14	2.95376e-08	5.61214e-07	double-stranded DNA binding	MF	ALX1 TBX2 HOXA10 HOXA9 HOXA7 HOXA4 HOXA3 IRX5 TBX1 OSR2 ISL2 ZIC4 FOXC1 ALX4
up_down	59	GO:0009887	816	12	1.42163e-08	6.11302e-07	animal organ morphogenesis	BP	ALX1 TBX2 HOXA9 HOXA7 HOXA4 HOXA3 ELN NPNT IRX5 OSR2 FOXC1 ALX4
up_down	59	GO:0000976	1056	13	5.12649e-08	9.74033e-07	transcription cis-regulatory region binding	MF	ALX1 TBX2 HOXA10 HOXA9 HOXA7 HOXA4 HOXA3 IRX5 TBX1 OSR2 ZIC4 FOXC1 ALX4
up_down	59	GO:0001067	1057	13	5.18412e-08	9.84983e-07	transcription regulatory region nucleic acid binding	MF	ALX1 TBX2 HOXA10 HOXA9 HOXA7 HOXA4 HOXA3 IRX5 TBX1 OSR2 ZIC4 FOXC1 ALX4
up_down	59	GO:0043565	1275	14	5.43118e-08	1.03192e-06	sequence-specific DNA binding	MF	ALX1 TBX2 HOXA10 HOXA9 HOXA7 HOXA4 HOXA3 IRX5 TBX1 OSR2 ISL2 ZIC4 FOXC1 ALX4
up_down	59	GO:0009952	190	7	5.31255e-08	2.28439e-06	anterior/posterior pattern specification	BP	HOXA10 HOXA9 HOXA7 HOXA4 HOXA3 FOXC1 ALX4
up_down	59	GO:0140110	1396	14	1.68989e-07	3.21078e-06	transcription regulator activity	MF	ALX1 SIM1 TBX2 HOXA10 HOXA9 HOXA7 HOXA4 HOXA3 IRX5 TBX1 OSR2 ISL2 FOXC1 ALX4
up_down	59	GO:0003002	347	8	1.97444e-07	8.4901e-06	regionalization	BP	TBX2 HOXA10 HOXA9 HOXA7 HOXA4 HOXA3 FOXC1 ALX4
up_down	59	GO:0007389	376	8	3.63721e-07	1.564e-05	pattern specification process	BP	TBX2 HOXA10 HOXA9 HOXA7 HOXA4 HOXA3 FOXC1 ALX4
up_down	59	GO:0003677	1905	15	1.18469e-06	2.25091e-05	DNA binding	MF	ALX1 SIM1 TBX2 HOXA10 HOXA9 HOXA7 HOXA4 HOXA3 IRX5 TBX1 OSR2 ISL2 ZIC4 FOXC1 ALX4
up_down	59	GO:0048513	2194	16	5.25619e-07	2.26016e-05	animal organ development	BP	ALX1 TBX2 HOXA10 HOXA9 HOXA7 HOXA4 HOXA3 ELN NPNT IRX5 OSR2 ISL2 CDKN1A FOXC1 RSPO3 ALX4
up_down	59	GO:0009653	1989	15	9.41355e-07	4.04783e-05	anatomical structure morphogenesis	BP	ALX1 TBX2 HOXA10 HOXA9 HOXA7 HOXA4 HOXA3 ELN NPNT IRX5 OSR2 ISL2 FOXC1 RSPO3 ALX4
up_down	59	GO:0045944	1007	11	1.3073e-06	5.6214e-05	positive regulation of transcription by RNA polymerase II	BP	ALX1 TBX2 HOXA10 HOXA9 HOXA7 HOXA4 NPNT OSR2 ISL2 FOXC1 ALX4
up_down	59	GO:0009888	1501	13	1.46829e-06	6.31364e-05	tissue development	BP	ALX1 ROS1 TBX2 HOXA7 HOXA3 ELN NPNT EYA2 OSR2 CDKN1A FOXC1 RSPO3 ALX4
up_down	59	GO:0030326	111	5	1.91033e-06	8.2144e-05	embryonic limb morphogenesis	BP	TBX2 HOXA10 HOXA9 OSR2 ALX4
up_down	59	GO:0035113	111	5	1.91033e-06	8.2144e-05	embryonic appendage morphogenesis	BP	TBX2 HOXA10 HOXA9 OSR2 ALX4
up_down	59	GO:0045935	1557	13	2.21964e-06	9.54447e-05	positive regulation of nucleobase-containing compound metabolic process	BP	ALX1 TBX2 HOXA10 HOXA9 HOXA7 HOXA4 NPNT TBX1 EYA2 OSR2 ISL2 FOXC1 ALX4
up_down	59	GO:0048731	2776	17	2.30244e-06	9.9005e-05	system development	BP	ALX1 SIM1 TBX2 HOXA10 HOXA9 HOXA7 HOXA4 HOXA3 ELN NPNT IRX5 OSR2 ISL2 CDKN1A FOXC1 RSPO3 ALX4
up_down	59	GO:0045893	1321	12	2.62201e-06	0.000112747	positive regulation of DNA-templated transcription	BP	ALX1 TBX2 HOXA10 HOXA9 HOXA7 HOXA4 NPNT TBX1 OSR2 ISL2 FOXC1 ALX4
up_down	59	GO:1902680	1323	12	2.6639e-06	0.000114548	positive regulation of RNA biosynthetic process	BP	ALX1 TBX2 HOXA10 HOXA9 HOXA7 HOXA4 NPNT TBX1 OSR2 ISL2 FOXC1 ALX4
up_down	59	GO:0006357	1892	14	3.24738e-06	0.000139637	regulation of transcription by RNA polymerase II	BP	ALX1 TBX2 HOXA10 HOXA9 HOXA7 HOXA4 HOXA3 NPNT IRX5 TBX1 OSR2 ISL2 FOXC1 ALX4
up_down	59	GO:0035107	131	5	4.31877e-06	0.000185707	appendage morphogenesis	BP	TBX2 HOXA10 HOXA9 OSR2 ALX4
up_down	59	GO:0035108	131	5	4.31877e-06	0.000185707	limb morphogenesis	BP	TBX2 HOXA10 HOXA9 OSR2 ALX4
up_down	59	GO:0001228	391	7	1.03078e-05	0.000195849	DNA-binding transcription activator activity, RNA polymerase II-specific	MF	ALX1 HOXA10 HOXA9 HOXA7 OSR2 FOXC1 ALX4
up_down	59	GO:0001216	397	7	1.13805e-05	0.00021623	DNA-binding transcription activator activity	MF	ALX1 HOXA10 HOXA9 HOXA7 OSR2 FOXC1 ALX4
up_down	59	GO:0006366	1969	14	5.21229e-06	0.000224128	transcription by RNA polymerase II	BP	ALX1 TBX2 HOXA10 HOXA9 HOXA7 HOXA4 HOXA3 NPNT IRX5 TBX1 OSR2 ISL2 FOXC1 ALX4
up_down	59	GO:0051254	1428	12	5.89803e-06	0.000253615	positive regulation of RNA metabolic process	BP	ALX1 TBX2 HOXA10 HOXA9 HOXA7 HOXA4 NPNT TBX1 OSR2 ISL2 FOXC1 ALX4
up_down	59	GO:0019219	2976	17	6.13242e-06	0.000263694	regulation of nucleobase-containing compound metabolic process	BP	ALX1 SIM1 TBX2 HOXA10 HOXA9 HOXA7 HOXA4 HOXA3 NPNT IRX5 TBX1 EYA2 OSR2 ISL2 CDKN1A FOXC1 ALX4
up_down	59	GO:0032502	4569	21	7.11733e-06	0.000306045	developmental process	BP	ALX1 ROS1 SIM1 TBX2 HOXA10 HOXA9 HOXA7 HOXA4 HOXA3 ELN NPNT IRX5 TBX1 EYA2 OSR2 ISL2 CDKN1A FOXC1 RSPO3 CDIN1 ALX4
up_down	59	GO:0048856	4252	20	1.04513e-05	0.000449405	anatomical structure development	BP	ALX1 ROS1 SIM1 TBX2 HOXA10 HOXA9 HOXA7 HOXA4 HOXA3 ELN NPNT IRX5 EYA2 OSR2 ISL2 CDKN1A FOXC1 RSPO3 CDIN1 ALX4
up_down	59	GO:0000978	824	9	2.50976e-05	0.000476854	RNA polymerase II cis-regulatory region sequence-specific DNA binding	MF	TBX2 HOXA10 HOXA9 HOXA7 HOXA4 HOXA3 IRX5 TBX1 FOXC1
up_down	59	GO:0048736	159	5	1.11093e-05	0.0004777	appendage development	BP	TBX2 HOXA10 HOXA9 OSR2 ALX4
up_down	59	GO:0060173	159	5	1.11093e-05	0.0004777	limb development	BP	TBX2 HOXA10 HOXA9 OSR2 ALX4
up_down	59	GO:0051173	2123	14	1.25945e-05	0.000541563	positive regulation of nitrogen compound metabolic process	BP	ALX1 TBX2 HOXA10 HOXA9 HOXA7 HOXA4 NPNT TBX1 EYA2 OSR2 ISL2 CDKN1A FOXC1 ALX4
up_down	59	GO:0031325	2444	15	1.26712e-05	0.000544863	positive regulation of cellular metabolic process	BP	DEPTOR ALX1 TBX2 HOXA10 HOXA9 HOXA7 HOXA4 NPNT TBX1 EYA2 OSR2 ISL2 CDKN1A FOXC1 ALX4
up_down	59	GO:0000987	847	9	3.11993e-05	0.000592788	cis-regulatory region sequence-specific DNA binding	MF	TBX2 HOXA10 HOXA9 HOXA7 HOXA4 HOXA3 IRX5 TBX1 FOXC1
up_down	59	GO:0006355	2528	15	1.91832e-05	0.000824877	regulation of DNA-templated transcription	BP	ALX1 SIM1 TBX2 HOXA10 HOXA9 HOXA7 HOXA4 HOXA3 NPNT IRX5 TBX1 OSR2 ISL2 FOXC1 ALX4
up_down	59	GO:2001141	2534	15	1.97468e-05	0.000849111	regulation of RNA biosynthetic process	BP	ALX1 SIM1 TBX2 HOXA10 HOXA9 HOXA7 HOXA4 HOXA3 NPNT IRX5 TBX1 OSR2 ISL2 FOXC1 ALX4
up_down	59	GO:0035115	29	3	2.13837e-05	0.0009195	embryonic forelimb morphogenesis	BP	HOXA9 OSR2 ALX4
up_down	59	GO:0007275	3297	17	2.51129e-05	0.00107986	multicellular organism development	BP	ALX1 SIM1 TBX2 HOXA10 HOXA9 HOXA7 HOXA4 HOXA3 ELN NPNT IRX5 OSR2 ISL2 CDKN1A FOXC1 RSPO3 ALX4
up_down	59	GO:0034654	2955	16	2.77271e-05	0.00119227	nucleobase-containing compound biosynthetic process	BP	ALX1 SIM1 TBX2 HOXA10 HOXA9 HOXA7 HOXA4 HOXA3 NPNT IRX5 TBX1 OSR2 ISL2 CDKN1A FOXC1 ALX4
up_down	59	GO:0006351	2644	15	3.30783e-05	0.00142237	DNA-templated transcription	BP	ALX1 SIM1 TBX2 HOXA10 HOXA9 HOXA7 HOXA4 HOXA3 NPNT IRX5 TBX1 OSR2 ISL2 FOXC1 ALX4
up_down	59	GO:0001974	34	3	3.47951e-05	0.00149619	blood vessel remodeling	BP	HOXA3 FOXC1 RSPO3
up_down	59	GO:0032774	2663	15	3.60609e-05	0.00155062	RNA biosynthetic process	BP	ALX1 SIM1 TBX2 HOXA10 HOXA9 HOXA7 HOXA4 HOXA3 NPNT IRX5 TBX1 OSR2 ISL2 FOXC1 ALX4
up_down	59	GO:0018130	3022	16	3.69243e-05	0.00158775	heterocycle biosynthetic process	BP	ALX1 SIM1 TBX2 HOXA10 HOXA9 HOXA7 HOXA4 HOXA3 NPNT IRX5 TBX1 OSR2 ISL2 CDKN1A FOXC1 ALX4
up_down	59	GO:0019438	3028	16	3.78685e-05	0.00162835	aromatic compound biosynthetic process	BP	ALX1 SIM1 TBX2 HOXA10 HOXA9 HOXA7 HOXA4 HOXA3 NPNT IRX5 TBX1 OSR2 ISL2 CDKN1A FOXC1 ALX4
up_down	59	GO:0009893	2682	15	3.92814e-05	0.0016891	positive regulation of metabolic process	BP	DEPTOR ALX1 TBX2 HOXA10 HOXA9 HOXA7 HOXA4 NPNT TBX1 EYA2 OSR2 ISL2 CDKN1A FOXC1 ALX4
up_down	59	GO:0035136	36	3	4.14105e-05	0.00178065	forelimb morphogenesis	BP	HOXA9 OSR2 ALX4
up_down	59	GO:0051252	2763	15	5.60831e-05	0.00241157	regulation of RNA metabolic process	BP	ALX1 SIM1 TBX2 HOXA10 HOXA9 HOXA7 HOXA4 HOXA3 NPNT IRX5 TBX1 OSR2 ISL2 FOXC1 ALX4
up_down	59	GO:1901362	3132	16	5.80682e-05	0.00249693	organic cyclic compound biosynthetic process	BP	ALX1 SIM1 TBX2 HOXA10 HOXA9 HOXA7 HOXA4 HOXA3 NPNT IRX5 TBX1 OSR2 ISL2 CDKN1A FOXC1 ALX4
up_down	59	GO:0010604	2468	14	7.00771e-05	0.00301331	positive regulation of macromolecule metabolic process	BP	ALX1 TBX2 HOXA10 HOXA9 HOXA7 HOXA4 NPNT TBX1 EYA2 OSR2 ISL2 CDKN1A FOXC1 ALX4
up_down	59	GO:0071837	10	2	0.000174558	0.0033166	HMG box domain binding	MF	HOXA3 ALX4
up_down	59	GO:0010557	1970	12	0.000147249	0.0063317	positive regulation of macromolecule biosynthetic process	BP	ALX1 TBX2 HOXA10 HOXA9 HOXA7 HOXA4 NPNT TBX1 OSR2 ISL2 FOXC1 ALX4
up_down	59	GO:0042733	56	3	0.000156698	0.006738	embryonic digit morphogenesis	BP	TBX2 OSR2 ALX4
up_down	59	GO:0030154	3031	15	0.000166292	0.00715057	cell differentiation	BP	ALX1 ROS1 SIM1 TBX2 HOXA9 HOXA7 NPNT IRX5 TBX1 EYA2 OSR2 ISL2 CDKN1A FOXC1 CDIN1
up_down	59	GO:0048869	3031	15	0.000166292	0.00715057	cellular developmental process	BP	ALX1 ROS1 SIM1 TBX2 HOXA9 HOXA7 NPNT IRX5 TBX1 EYA2 OSR2 ISL2 CDKN1A FOXC1 CDIN1
up_down	59	GO:0016782	72	3	0.000401529	0.00762905	transferase activity, transferring sulphur-containing groups	MF	ACSM3 CHST8 GAL3ST3
up_down	59	GO:0031323	4672	19	0.000184602	0.00793788	regulation of cellular metabolic process	BP	DEPTOR ALX1 ROS1 SIM1 TBX2 HOXA10 HOXA9 HOXA7 HOXA4 HOXA3 NPNT IRX5 TBX1 EYA2 OSR2 ISL2 CDKN1A FOXC1 ALX4
up_down	59	GO:0031328	2023	12	0.00018991	0.00816611	positive regulation of cellular biosynthetic process	BP	ALX1 TBX2 HOXA10 HOXA9 HOXA7 HOXA4 NPNT TBX1 OSR2 ISL2 FOXC1 ALX4
up_down	59	GO:0048522	4261	18	0.000194187	0.00835006	positive regulation of cellular process	BP	DEPTOR ALX1 TBX2 HOXA10 HOXA9 HOXA7 HOXA4 HOXA3 NPNT TBX1 EYA2 OSR2 ISL2 CDKN1A FOXC1 RSPO3 ALX4 OLFM1
up_down	59	GO:0051171	3854	17	0.000197434	0.00848968	regulation of nitrogen compound metabolic process	BP	ALX1 SIM1 TBX2 HOXA10 HOXA9 HOXA7 HOXA4 HOXA3 NPNT IRX5 TBX1 EYA2 OSR2 ISL2 CDKN1A FOXC1 ALX4
up_down	59	GO:0009891	2038	12	0.000203773	0.00876222	positive regulation of biosynthetic process	BP	ALX1 TBX2 HOXA10 HOXA9 HOXA7 HOXA4 NPNT TBX1 OSR2 ISL2 FOXC1 ALX4
