# Supplementary material for: Genetic and epigenetic markers in the METTL21C gene associated with umbilical hernia in pigs
Source: BMC Genomics. 2025 Nov 18;26:1096. doi: 10.1186/s12864-025-12315-0 (PMC12696900; doi:10.1186/s12864-025-12315-0)
Supplement: Supplementary file 2 — Supplementary Material 2. [file 12864_2025_12315_MOESM2_ESM.zip › Additional file 2.xlsx]

## Sheet: UHvsC
List of genes generated by differential expression analysis of RNA-seq data for the UH vs. C comparison
genes	logFC	AveExpr	t	P.Value	adj.P.Val	B	symbol
ENSSSCG00000004357	3.75301	2.04649	7.44563	2.34338e-08	0.000184672	8.78601	SIM1
ENSSSCG00000016701	2.25992	0.864702	7.42526	2.47566e-08	0.000184672	8.42051	HOXA7
ENSSSCG00000032145	2.18712	2.182	7.13211	5.48505e-08	0.000272772	8.23736	IRX5
ENSSSCG00000027060	-1.18126	3.66587	-6.91738	9.88116e-08	0.000368543	7.84629	TBX2
ENSSSCG00000016705	1.31474	0.863209	6.81243	1.31978e-07	0.000393796	7.08139	HOXA3
ENSSSCG00000026900	-1.2667	2.07028	-6.6986	1.80867e-07	0.000419193	7.17257	CDIN1
ENSSSCG00000007453	-2.28135	0.909531	-6.66838	1.96686e-07	0.000419193	6.55385	EYA2
ENSSSCG00000001478	0.874967	2.70048	6.53558	2.84615e-07	0.000530772	6.81954	BMP5
ENSSSCG00000016703	0.783608	3.07611	6.19291	7.43596e-07	0.0011136	5.91586	HOXA5
ENSSSCG00000028047	-0.468191	6.88907	-6.19155	7.46434e-07	0.0011136	5.89203	DTNA
ENSSSCG00000001565	-1.31418	5.37262	-6.11428	9.28071e-07	0.00125872	5.66696	CDKN1A
ENSSSCG00000022797	-0.571296	6.92423	-6.07387	1.04017e-06	0.00129319	5.57187	PPP1R3B
ENSSSCG00000032488	-0.549805	5.7729	-6.00764	1.25427e-06	0.00143942	5.37493	ZADH2
ENSSSCG00000049630	-1.1995	6.15161	-5.82354	2.11301e-06	0.00225172	4.87576	DEPTOR
ENSSSCG00000005762	-1.25726	0.544805	-5.72841	2.76845e-06	0.0027535	4.38757	KCNT1
ENSSSCG00000033532	2.61793	1.84386	5.61576	3.81409e-06	0.00298336	4.31003	SBK2
ENSSSCG00000044237	1.17623	-0.161869	5.59615	4.03306e-06	0.00298336	3.71767
ENSSSCG00000000383	0.400162	3.47221	5.58196	4.19939e-06	0.00298336	4.24228	RNF41
ENSSSCG00000010904	-0.324808	5.19854	-5.6098	3.87937e-06	0.00298336	4.27485	NEK7
ENSSSCG00000002306	-0.78162	4.09104	-5.61688	3.80202e-06	0.00298336	4.31681	GALNT16
ENSSSCG00000006038	-0.874616	0.742305	-5.62963	3.66646e-06	0.00298336	4.18317	ZFPM2
ENSSSCG00000004861	-0.360171	3.67386	-5.42409	6.58515e-06	0.00409349	3.80265	TSHZ1
ENSSSCG00000037539	-0.643402	3.6156	-5.43834	6.32294e-06	0.00409349	3.85134	SORCS2
ENSSSCG00000028926	-0.853265	1.92133	-5.42534	6.56178e-06	0.00409349	3.85369	CALML6
ENSSSCG00000033958	-1.18109	3.0855	-5.3662	7.76733e-06	0.00463523	3.68238	RYR3
ENSSSCG00000036741	3.10703	0.157843	5.34452	8.26276e-06	0.00474123	3.07175	PITX1
ENSSSCG00000018005	-0.553956	10.6464	-5.30038	9.37186e-06	0.00517847	3.52199	MYH8
ENSSSCG00000004928	-0.732731	6.55534	-5.28221	9.87048e-06	0.0052592	3.38808	CILP
ENSSSCG00000031503	0.547808	6.56899	5.23686	1.12341e-05	0.00577938	3.26474	PRRX1
ENSSSCG00000011353	-0.673708	4.47954	-5.2242	1.16473e-05	0.00579222	3.21935	PFKFB4
ENSSSCG00000047270	1.58895	-0.347606	5.19045	1.28247e-05	0.0059791	2.57735	LncRNA
ENSSSCG00000003218	-0.678334	11.6339	-5.19201	1.2768e-05	0.0059791	3.23575	MYBPC2
ENSSSCG00000025858	-1.04542	7.71135	-5.17403	1.34401e-05	0.00607613	3.12181	ELN
ENSSSCG00000031101	3.63184	4.1784	5.14589	1.45636e-05	0.00608048	3.08041	METTL21C
ENSSSCG00000037140	1.42877	3.14745	5.12778	1.53358e-05	0.00608048	3.0264
ENSSSCG00000042150	0.747563	4.47744	5.16275	1.38794e-05	0.00608048	3.05461
ENSSSCG00000027723	0.3338	4.08631	5.12433	1.54875e-05	0.00608048	2.95541
ENSSSCG00000050834	-1.02947	0.296441	-5.13152	1.51732e-05	0.00608048	2.78368
ENSSSCG00000014410	-0.547101	3.1083	-5.07988	1.75817e-05	0.00672568	2.89282	SH3RF2
ENSSSCG00000002831	0.982146	3.11792	5.05	1.91457e-05	0.00711636	2.80961	IRX3
ENSSSCG00000007288	0.481759	7.01807	5.04255	1.9557e-05	0.00711636	2.74409	MYH7B
ENSSSCG00000006073	-1.44017	0.999182	-4.9886	2.28094e-05	0.00810223	2.63958	OSR2
ENSSSCG00000026978	-2.88778	2.00365	-4.95981	2.47601e-05	0.0085906	2.61629	ROS1
ENSSSCG00000016704	1.92517	1.95287	4.9103	2.85118e-05	0.00876185	2.48895	HOXA4
ENSSSCG00000025353	0.706684	11.8391	4.93271	2.67489e-05	0.00876185	2.54677	TNNT1
ENSSSCG00000040586	0.453075	2.11853	4.90705	2.87774e-05	0.00876185	2.4775	PAOX
ENSSSCG00000001137	-0.609993	3.79821	-4.9238	2.74361e-05	0.00876185	2.42523	H1-3
ENSSSCG00000024416	-0.661958	10.1658	-4.91903	2.78115e-05	0.00876185	2.4926	MYH13
ENSSSCG00000016453	-0.737933	5.97324	-4.9217	2.76007e-05	0.00876185	2.38356	TCAF1
ENSSSCG00000002287	0.440443	4.47513	4.86573	3.23713e-05	0.00965894	2.23036	PALS1
ENSSSCG00000012135	-0.506179	1.64393	-4.84827	3.40216e-05	0.00995232	2.32584	VEGFD
ENSSSCG00000010133	0.475544	5.42622	4.84032	3.48003e-05	0.00998434	2.15298	ARVCF
ENSSSCG00000007555	3.44937	-3.96673	4.82905	3.59342e-05	0.0101151	-0.765992	UNCX
ENSSSCG00000001804	0.725795	7.7953	4.8209	3.67775e-05	0.0101608	2.16272	HOMER2
ENSSSCG00000002028	0.6755	12.0603	4.80714	3.82462e-05	0.0103745	2.21529	CMTM5
ENSSSCG00000015227	-0.27058	6.7004	-4.80007	3.90229e-05	0.0103961	2.06827	SRPRA
ENSSSCG00000012166	0.393146	4.84554	4.78299	4.09658e-05	0.0105694	1.99611	SMS
ENSSSCG00000029805	-0.339544	5.26888	-4.78192	4.10904e-05	0.0105694	1.99064	RHOBTB3
ENSSSCG00000034266	-0.550587	3.69186	-4.74969	4.50345e-05	0.0113876	1.96201	CACNA1H
ENSSSCG00000011894	-0.355774	4.84394	-4.7436	4.58208e-05	0.0113933	1.88692	POPDC2
ENSSSCG00000032838	1.02744	9.84032	4.70631	5.09426e-05	0.0122583	1.91152	MYOZ2
ENSSSCG00000032398	-0.635268	2.27051	-4.70803	5.06946e-05	0.0122583	1.94518	VGLL3
ENSSSCG00000004218	1.10894	3.46221	4.68622	5.39338e-05	0.0123927	1.80701	RSPO3
ENSSSCG00000041276	1.04122	-0.00764928	4.6616	5.78374e-05	0.0123927	1.55096
ENSSSCG00000004250	1.01456	2.45787	4.66908	5.66218e-05	0.0123927	1.82889	SLC35F1
ENSSSCG00000011441	0.714959	11.4036	4.66882	5.66636e-05	0.0123927	1.84225	TNNC1
ENSSSCG00000040349	0.347079	5.08636	4.65472	5.89773e-05	0.0123927	1.64207	HOXD8
ENSSSCG00000016158	-0.269685	4.87303	-4.65899	5.82666e-05	0.0123927	1.65498	LANCL1
ENSSSCG00000012238	-0.281116	5.30587	-4.67903	5.50447e-05	0.0123927	1.70868	TSPAN7
ENSSSCG00000007799	-0.568522	13.2522	-4.66998	5.64784e-05	0.0123927	1.85979	MYLPF
ENSSSCG00000029249	-0.629609	2.47105	-4.65787	5.84528e-05	0.0123927	1.80377	NAV3
ENSSSCG00000028997	2.17055	1.52388	4.63554	6.22753e-05	0.0128358	1.76554	HOXA9
ENSSSCG00000004570	-0.554776	12.5938	-4.63254	6.28066e-05	0.0128358	1.75865	TPM1
ENSSSCG00000038594	0.54056	3.69495	4.62582	6.40152e-05	0.012906	1.61597
ENSSSCG00000012164	0.955791	4.34359	4.61211	6.65524e-05	0.0131022	1.54858	CNKSR2
ENSSSCG00000002752	0.683013	3.53546	4.60497	6.79142e-05	0.0131022	1.57251	ZFHX3
ENSSSCG00000010325	0.57999	3.82435	4.60723	6.74802e-05	0.0131022	1.55802	KCNMA1
ENSSSCG00000007488	-0.515444	3.58386	-4.60193	6.85012e-05	0.0131022	1.56196	DOK5
ENSSSCG00000048762	-1.24914	-0.987208	-4.59129	7.05981e-05	0.0133323	1.0425
ENSSSCG00000034948	0.661551	1.93848	4.57056	7.48685e-05	0.0137953	1.59438	RASSF9
ENSSSCG00000038801	-1.1026	3.43032	-4.57041	7.48992e-05	0.0137953	1.50513	NPNT
ENSSSCG00000029097	-0.307145	4.10515	-4.55917	7.7322e-05	0.0140679	1.40919	RCC1
ENSSSCG00000007805	-0.529332	12.5038	-4.54916	7.95428e-05	0.0142976	1.53999	ATP2A1
ENSSSCG00000039710	0.787148	12.379	4.5368	8.23761e-05	0.0146306	1.5056	MYL2
ENSSSCG00000014965	-0.393976	4.36206	-4.52655	8.47989e-05	0.0148837	1.30892	ENDOD1
ENSSSCG00000037065	-0.349857	5.86224	-4.51416	8.78219e-05	0.015235	1.26609	EMP2
ENSSSCG00000034997	2.50352	-1.31838	4.50862	8.92083e-05	0.0152977	0.594119	Protein coding
ENSSSCG00000025138	0.6132	3.90061	4.49963	9.15044e-05	0.0155131	1.25924	ZNF579
ENSSSCG00000016448	-0.743736	1.96739	-4.49146	9.36422e-05	0.0155228	1.38726	KCNH2
ENSSSCG00000000138	-3.7117	3.03593	-4.49539	9.26094e-05	0.0155228	1.38745	PVALB
ENSSSCG00000042355	1.46825	-2.04061	4.48622	9.50406e-05	0.0155814	0.244406
ENSSSCG00000034191	-0.278338	5.04288	-4.45891	0.000102662	0.0163581	1.10836	SOX6
ENSSSCG00000038036	-0.80545	2.61927	-4.45909	0.000102607	0.0163581	1.24771	TTLL11
ENSSSCG00000010426	-0.964546	0.627927	-4.45751	0.000103067	0.0163581	1.25271
ENSSSCG00000011324	1.19388	2.27299	4.44421	0.000107011	0.0166608	1.24974
ENSSSCG00000003569	0.466814	3.43751	4.43313	0.000110407	0.0166608	1.11578	SLC9A1
ENSSSCG00000028446	0.420079	6.02267	4.43929	0.000108507	0.0166608	1.06677	PCBP4
ENSSSCG00000004217	0.215506	4.93898	4.43431	0.000110042	0.0166608	1.04203	RNF146
ENSSSCG00000001916	-0.725576	4.0354	-4.43265	0.000110558	0.0166608	1.06873	INSYN1
ENSSSCG00000013269	-0.651962	3.50007	-4.41951	0.000114731	0.0169473	1.07782	MAPK8IP1
ENSSSCG00000043760	-1.91735	-1.57715	-4.42134	0.000114142	0.0169473	0.381716	LncRNA
ENSSSCG00000048585	1.37431	0.368832	4.40995	0.000117867	0.0172398	1.09508
ENSSSCG00000039756	1.28722	-1.24575	4.40541	0.000119383	0.017292	0.508537	FOXC1
ENSSSCG00000002029	0.657669	14.5024	4.39542	0.000122792	0.0176148	1.15143	MYH6
ENSSSCG00000037559	0.62275	5.26708	4.39156	0.000124136	0.017638	0.92817	ACOT11
ENSSSCG00000006141	0.982024	12.092	4.38667	0.000125858	0.0177139	1.10858	CA3
ENSSSCG00000041922	-0.733974	0.608582	-4.38066	0.000128006	0.0178479	1.06614
ENSSSCG00000004795	-0.949073	0.863014	-4.37409	0.000130396	0.0180128	1.06715	MEIS2
ENSSSCG00000017401	-0.352035	4.26536	-4.35891	0.000136088	0.0186266	0.854337	ATP6V0A1
ENSSSCG00000037762	-1.78469	2.01297	-4.34757	0.000140498	0.0190554	1.01742	TBX1
ENSSSCG00000009422	0.42443	7.1716	4.34065	0.000143261	0.0192551	0.838575	TSC22D1
ENSSSCG00000050474	0.749358	-0.0716429	4.3305	0.000147408	0.0193595	0.806159
ENSSSCG00000039009	0.68073	4.45636	4.32883	0.000148099	0.0193595	0.773276
ENSSSCG00000024061	0.647691	11.1007	4.31751	0.000152888	0.0193595	0.910574	TNNI1
ENSSSCG00000014298	0.371071	6.14551	4.31697	0.000153122	0.0193595	0.739114	PPP2CA
ENSSSCG00000009133	0.338515	2.66405	4.31907	0.000152218	0.0193595	0.880118
ENSSSCG00000010563	0.20966	4.62156	4.32288	0.000150599	0.0193595	0.747038	BTRC
ENSSSCG00000026230	-0.263972	4.57796	-4.32675	0.00014897	0.0193595	0.758482	SRP19
ENSSSCG00000024681	0.900159	5.03703	4.30705	0.000157448	0.0195747	0.701985	TECRL
ENSSSCG00000029441	-0.507267	15.7773	-4.308	0.000157028	0.0195747	0.927625
ENSSSCG00000013022	-0.503711	12.3124	-4.30372	0.000158928	0.0195954	0.897564	PYGM
ENSSSCG00000033979	1.03907	5.26863	4.29435	0.000163163	0.0199527	0.66804	KLHL34
ENSSSCG00000006556	0.687039	11.372	4.2888	0.000165725	0.0201012	0.840105	TPM3
ENSSSCG00000047511	-0.474732	4.00063	-4.28557	0.000167234	0.0201206	0.672449
ENSSSCG00000011849	-0.349638	4.91376	-4.27017	0.000174617	0.0206755	0.599246	TNK2
ENSSSCG00000040329	-2.33869	-1.44764	-4.2714	0.000174015	0.0206755	-0.0240473	ALX4
ENSSSCG00000023084	-0.573637	3.84456	-4.26245	0.000178438	0.0209616	0.620609	ATP2B2
ENSSSCG00000033348	2.43281	-2.6505	4.25177	0.000183863	0.0211005	-0.691398	ISL2
ENSSSCG00000029715	1.16741	3.65728	4.25207	0.00018371	0.0211005	0.621283	OLFM1
ENSSSCG00000025651	-0.310632	7.50865	-4.25533	0.000182035	0.0211005	0.622751	GFM1
ENSSSCG00000035073	1.0723	-2.00728	4.24736	0.000186149	0.0211997	-0.166547
ENSSSCG00000012334	0.471251	4.87535	4.2425	0.000188699	0.0213273	0.526207	TSR2
ENSSSCG00000046645	0.847455	3.60891	4.23927	0.000190418	0.0213597	0.59155
ENSSSCG00000001866	-0.202795	4.58672	-4.21971	0.000201138	0.0223939	0.47193	RCN2
ENSSSCG00000017993	0.457933	4.07	4.20759	0.000208072	0.0229942	0.462085	NTN1
ENSSSCG00000015390	0.87301	1.19576	4.20491	0.000209641	0.0229973	0.668146
ENSSSCG00000040173	3.76825	-1.56404	4.17557	0.000227556	0.0247054	-0.421956	DLGAP3
ENSSSCG00000036649	0.618864	3.75853	4.17405	0.000228524	0.0247054	0.388326	FAM151A
ENSSSCG00000024071	0.229382	5.59594	4.16005	0.000237634	0.0255055	0.306698	SCARF1
ENSSSCG00000015583	0.874594	4.30007	4.15471	0.000241203	0.0257037	0.315085	SMYD2
ENSSSCG00000006698	-0.287244	3.81252	-4.15003	0.000244375	0.0258569	0.329156	BCL9
ENSSSCG00000011198	-0.413433	4.37753	-4.14015	0.000251202	0.0263921	0.264596	RFTN1
ENSSSCG00000040607	-0.37171	6.03853	-4.12905	0.0002591	0.0270316	0.232712	MAF
ENSSSCG00000002388	0.553845	3.68483	4.12353	0.000263118	0.0271707	0.266243	ESRRB
ENSSSCG00000016954	0.268395	5.95644	4.12222	0.000264076	0.0271707	0.211256	ERBIN
ENSSSCG00000048737	2.50038	0.932484	4.11741	0.000267643	0.027349	0.423885	LncRNA
ENSSSCG00000015105	-0.735856	5.72052	-4.112	0.000271707	0.0273892	0.184358	SLC37A4
ENSSSCG00000048343	-1.88913	-2.92574	-4.11408	0.000270139	0.0273892	-0.958532	Pseudogene
ENSSSCG00000004281	-0.36668	4.81306	-4.10547	0.000276688	0.0277041	0.158777	KCNQ5
ENSSSCG00000015982	0.607681	2.1204	4.09829	0.000282278	0.0280754	0.348245	HOXD9
ENSSSCG00000010132	0.288664	5.88454	4.09083	0.0002882	0.0281023	0.127913	COMT
ENSSSCG00000029651	-0.582966	9.81241	-4.09449	0.000285279	0.0281023	0.29042	SLN
ENSSSCG00000014980	-1.76508	-0.70512	-4.09274	0.000286667	0.0281023	0.0452207	CFAP300
ENSSSCG00000007857	1.19946	0.0445414	4.06947	0.000305831	0.0288988	0.256391	ACSM3
ENSSSCG00000010521	-0.424153	4.30066	-4.07823	0.00029848	0.0288988	0.102666	UBTD1
ENSSSCG00000035222	-1.0243	-1.91249	-4.06794	0.000307141	0.0288988	-0.453356	CHST8
ENSSSCG00000036781	-1.02803	-1.51623	-4.07248	0.000303285	0.0288988	-0.233723	PRELID3A
ENSSSCG00000050241	-1.08189	2.16417	-4.06694	0.00030799	0.0288988	0.265283
ENSSSCG00000047161	-2.59783	-3.749	-4.07262	0.000303172	0.0288988	-1.70397	LncRNA
ENSSSCG00000011325	0.644051	9.94814	4.05576	0.000317709	0.0292614	0.19682	MYL3
ENSSSCG00000037225	-0.979587	0.0314024	-4.0581	0.000315654	0.0292614	0.239882	RPRM
ENSSSCG00000036744	-2.88706	-3.01648	-4.05573	0.000317739	0.0292614	-1.34672	ALX1
ENSSSCG00000050235	-1.31751	2.54863	-4.04931	0.000323451	0.0296047	0.185202
ENSSSCG00000022032	0.443742	3.94753	4.03438	0.000337134	0.030118	0.0125068	HS2ST1
ENSSSCG00000035956	0.289935	4.45525	4.03813	0.000333648	0.030118	-0.00907542	HABP4
ENSSSCG00000009865	-0.481793	3.31712	-4.03613	0.000335499	0.030118	0.0706716	TBX3
ENSSSCG00000042435	-0.582507	1.15103	-4.04006	0.000331865	0.030118	0.253947	miRNA
ENSSSCG00000010651	0.587386	5.58248	4.02392	0.000347062	0.0308204	-0.0533202	ABLIM1
ENSSSCG00000028015	-1.7148	-2.61317	-4.01628	0.000354482	0.031293	-1.07353	GAL3ST3
ENSSSCG00000021204	3.14973	0.0257279	4.00461	0.00036613	0.0321311	0.010317	HOXA10
ENSSSCG00000007866	0.57724	2.5434	3.99319	0.000377902	0.0327786	0.040368	TMC7
ENSSSCG00000004142	0.491922	4.89505	3.99509	0.000375919	0.0327786	-0.133715	CITED2
ENSSSCG00000004973	0.425511	6.45245	3.99023	0.000381002	0.0328565	-0.124684	UACA
ENSSSCG00000039506	0.717357	10.8061	3.97885	0.000393194	0.0330179	0.0201645	MYL6
ENSSSCG00000009290	0.465384	4.69135	3.97614	0.000396153	0.0330179	-0.180144	MIPEP
ENSSSCG00000033987	-0.342438	5.34947	-3.98149	0.000390335	0.0330179	-0.170759	UBE2E3
ENSSSCG00000005166	-0.414053	4.65683	-3.97789	0.000394241	0.0330179	-0.17357	MLLT3
ENSSSCG00000000694	-0.448625	13.8391	-3.97972	0.000392245	0.0330179	0.0897179	GAPDH
ENSSSCG00000050094	-0.448663	13.839	-3.98015	0.000391777	0.0330179	0.0908028
ENSSSCG00000025182	0.277649	3.64919	3.97409	0.000398405	0.0330212	-0.121655	ELK4
ENSSSCG00000016841	0.512347	3.10555	3.96703	0.000406255	0.0334857	-0.0868157	SLC1A3
ENSSSCG00000000111	0.62533	2.18108	3.9504	0.000425353	0.0348672	-0.0388091	BAIAP2L2
ENSSSCG00000015271	-0.387065	4.95834	-3.939	0.000438955	0.0355911	-0.283012	PRELP
ENSSSCG00000038607	-0.6124	7.54151	-3.93901	0.000438944	0.0355911	-0.210135	GADL1
ENSSSCG00000001836	0.542297	4.74749	3.93629	0.000442242	0.0356638	-0.285507	RLBP1
ENSSSCG00000010290	0.421962	6.74627	3.93208	0.000447414	0.035695	-0.266253	MCU
ENSSSCG00000006626	-0.204856	4.60306	-3.93315	0.000446093	0.035695	-0.292334	PI4KB
ENSSSCG00000007027	0.405564	6.36788	3.9251	0.000456108	0.0359774	-0.296986	SLC20A2
ENSSSCG00000005426	0.378925	4.06427	3.92282	0.000458988	0.0359774	-0.288715	FSD1L
ENSSSCG00000033690	0.255474	5.20019	3.92155	0.0004606	0.0359774	-0.329787	DERL1
ENSSSCG00000029687	-0.476414	3.14015	-3.92247	0.000459432	0.0359774	-0.21041	PGAP4
ENSSSCG00000015524	0.236686	4.56302	3.91356	0.000470851	0.0365866	-0.340666	FAM20B
ENSSSCG00000047673	-0.659269	2.34522	-3.90942	0.000476246	0.036814	-0.14826
ENSSSCG00000000937	0.411406	1.89134	3.89971	0.000489153	0.0376168	-0.132513	MYF5
ENSSSCG00000011208	-0.625938	4.26524	-3.89017	0.000502174	0.0384201	-0.391132	ZNF385D
ENSSSCG00000006703	-0.394685	7.37961	-3.88408	0.000510649	0.038672	-0.362819	PRKAB2
ENSSSCG00000036553	-0.693105	1.03495	-3.88591	0.000508095	0.038672	-0.121473	SAMD12
ENSSSCG00000011615	-0.205874	7.21422	-3.88008	0.000516305	0.0389028	-0.381475	RAB7A
ENSSSCG00000011693	-1.05831	-0.751084	-3.87194	0.00052799	0.0395833	-0.386609	ZIC4
ENSSSCG00000046108	0.912957	1.16582	3.85463	0.000553687	0.0406405	-0.204534
ENSSSCG00000014540	0.326031	10.6379	3.85899	0.000547103	0.0406405	-0.292139
ENSSSCG00000013267	-0.280993	3.46943	-3.85617	0.000551351	0.0406405	-0.414493	PEX16
ENSSSCG00000010816	-0.493337	3.70424	-3.8533	0.000555712	0.0406405	-0.435206	TGFB2
ENSSSCG00000037087	-0.820523	0.472808	-3.85587	0.000551817	0.0406405	-0.197259	PRRT4
ENSSSCG00000036870	-0.253163	7.12883	-3.84852	0.000563056	0.0409767	-0.46717
ENSSSCG00000007168	-0.194778	3.97566	-3.84215	0.000572988	0.0410981	-0.493033	PCED1A
ENSSSCG00000004980	-0.426389	2.7816	-3.84233	0.000572706	0.0410981	-0.381752	THSD4
ENSSSCG00000022891	-0.563306	3.2477	-3.84385	0.000570317	0.0410981	-0.421745	MYMK
ENSSSCG00000015283	-0.24407	5.32027	-3.8261	0.000598757	0.0427409	-0.57906	PIK3C2B
ENSSSCG00000040746	0.726618	-0.304453	3.8239	0.000602376	0.0427945	-0.391991	LRP2
ENSSSCG00000030395	0.40898	7.04162	3.81567	0.000616108	0.0434898	-0.557852	ASB5
ENSSSCG00000022868	-1.13645	2.16372	-3.81456	0.000617992	0.0434898	-0.352927	KCTD4
ENSSSCG00000001723	0.493919	6.01161	3.80109	0.000641192	0.0447501	-0.631111	PLA2G7
ENSSSCG00000034708	0.303993	4.54396	3.79984	0.000643397	0.0447501	-0.63641	PITX2
ENSSSCG00000028148	-0.282067	8.00381	-3.79898	0.0006449	0.0447501	-0.555113	DMD
ENSSSCG00000038081	-0.250732	4.92199	-3.79701	0.000648379	0.0447832	-0.654814	AGPAT3
ENSSSCG00000051117	-0.934868	-0.115157	-3.79415	0.000653478	0.0449274	-0.408908
ENSSSCG00000041231	0.548848	2.98224	3.78701	0.000666356	0.0449984	-0.548806
ENSSSCG00000036817	0.180218	4.6062	3.78629	0.000667666	0.0449984	-0.67663	PPP4C
ENSSSCG00000006061	-0.199166	5.03578	-3.78524	0.000669592	0.0449984	-0.685846
ENSSSCG00000034654	-0.292577	6.09879	-3.78589	0.000668395	0.0449984	-0.669491
ENSSSCG00000017534	-0.493367	0.624089	-3.78694	0.000666478	0.0449984	-0.363101	HOXB3
ENSSSCG00000050487	0.278167	5.14612	3.77157	0.000695064	0.0465007	-0.721434	RILP
ENSSSCG00000044180	1.00266	-0.440958	3.76368	0.000710196	0.047301	-0.546903
ENSSSCG00000015335	0.570959	0.489365	3.75794	0.000721391	0.047833	-0.433833	DYNC1I1
ENSSSCG00000024520	0.819319	0.636785	3.75273	0.000731723	0.0479335	-0.44323
ENSSSCG00000005278	0.663927	4.47192	3.75232	0.000732546	0.0479335	-0.752381
ENSSSCG00000009276	0.271386	6.24172	3.7534	0.000730378	0.0479335	-0.748388	XPO4
ENSSSCG00000051426	-0.718256	3.10706	-3.74912	0.000738947	0.0481412	-0.653999
ENSSSCG00000029311	-0.278639	8.2684	-3.74511	0.000747067	0.0484587	-0.679078	MYPN
ENSSSCG00000005449	0.74308	4.47225	3.74234	0.000752737	0.0484934	-0.780079	PTPN3
ENSSSCG00000016002	-0.665733	2.67737	-3.74167	0.000754103	0.0484934	-0.621084	CCDC141
ENSSSCG00000008501	0.549266	2.39661	3.73477	0.000768411	0.0489912	-0.609167	VIT
ENSSSCG00000031857	0.238273	3.96016	3.7351	0.000767725	0.0489912	-0.767402
ENSSSCG00000017938	-0.419415	4.25953	-3.72301	0.000793413	0.0503699	-0.827955	YBX2
ENSSSCG00000000576	0.467742	8.69376	3.71193	0.000817683	0.0516907	-0.743687
ENSSSCG00000001347	-0.235122	4.14443	-3.70823	0.000825931	0.0517948	-0.855957	PPP1R10
ENSSSCG00000028051	-0.796217	1.71986	-3.70808	0.000826272	0.0517948	-0.608096	ZNF385C
ENSSSCG00000024260	0.250861	8.78491	3.70395	0.000835601	0.0519431	-0.761884
ENSSSCG00000005128	-0.398833	0.598119	-3.70426	0.000834895	0.0519431	-0.5585	TUSC1
ENSSSCG00000012546	0.450183	5.35863	3.70212	0.000839771	0.0519856	-0.899763	NRK
ENSSSCG00000016157	-0.379847	13.3199	-3.6996	0.000845542	0.0521266	-0.621018
ENSSSCG00000015334	1.27404	8.26417	3.696	0.000853833	0.0522063	-0.797014
ENSSSCG00000014878	-0.494355	6.91661	-3.69645	0.000852796	0.0522063	-0.869633	PAK1
ENSSSCG00000012163	-0.276442	5.92735	-3.68968	0.000868623	0.0524655	-0.923139	RPS6KA3
ENSSSCG00000028104	-0.74784	-0.150786	-3.69181	0.000863601	0.0524655	-0.645088	HOXC11
ENSSSCG00000047367	-1.08728	1.92407	-3.69008	0.000867668	0.0524655	-0.665223
ENSSSCG00000015906	0.937143	-0.675906	3.68169	0.000887638	0.0525503	-0.75071	CSRNP3
ENSSSCG00000014427	-0.113574	4.14345	-3.68406	0.000881955	0.0525503	-0.918214	FBXO38
ENSSSCG00000012569	-0.262946	3.92944	-3.68555	0.000878407	0.0525503	-0.899389	ATG4A
ENSSSCG00000004314	-0.374412	3.71165	-3.68687	0.000875251	0.0525503	-0.866546	PM20D2
ENSSSCG00000014881	-0.471023	6.97806	-3.68288	0.000884795	0.0525503	-0.901965	CLNS1A
ENSSSCG00000035729	-0.507532	8.8982	-3.67843	0.00089553	0.0528079	-0.814895	MYOZ3
ENSSSCG00000006169	0.479945	2.75209	3.67294	0.000908957	0.0533887	-0.804042	ZFHX4
ENSSSCG00000047442	1.17556	-0.315818	3.6684	0.000920212	0.0538378	-0.712975
ENSSSCG00000036227	0.529891	5.44362	3.6645	0.000929991	0.0541974	-0.99514
ENSSSCG00000032193	-0.488876	1.39043	-3.65579	0.000952172	0.0552741	-0.698931	NKAIN1
ENSSSCG00000034167	0.700812	2.80197	3.65231	0.000961176	0.0554156	-0.862507	SLC5A3
ENSSSCG00000003766	0.334622	6.33442	3.65056	0.000965752	0.0554156	-1.0109	DNAJB4
ENSSSCG00000017429	0.245184	4.14339	3.65062	0.00096559	0.0554156	-0.998425	P3H4
ENSSSCG00000031132	0.235451	3.80796	3.64597	0.00097781	0.0556792	-0.991435	SIVA1
ENSSSCG00000002844	-0.2602	7.67175	-3.64719	0.000974581	0.0556792	-0.958965	PHKB
ENSSSCG00000010512	0.717491	0.925115	3.63922	0.000995811	0.0562747	-0.719128	SLIT1
ENSSSCG00000035733	-0.232253	5.74461	-3.64044	0.000992554	0.0562747	-1.05273
ENSSSCG00000035760	1.03268	3.82999	3.6333	0.0010119	0.0565411	-1.01147	RFLNA
ENSSSCG00000023273	0.592509	1.27696	3.63413	0.00100963	0.0565411	-0.746847	SH3YL1
ENSSSCG00000016605	0.59125	9.06893	3.63455	0.00100847	0.0565411	-0.922264	LMOD2
ENSSSCG00000025996	0.408127	6.01116	3.62802	0.00102641	0.056868	-1.07741	MTUS2
ENSSSCG00000010340	0.283761	3.37648	3.62518	0.00103431	0.056868	-0.996462	PRXL2A
ENSSSCG00000012294	-0.20687	4.17994	-3.62429	0.00103681	0.056868	-1.06974
ENSSSCG00000008593	-0.67809	1.42635	-3.62964	0.00102194	0.056868	-0.764929	KLHL29
ENSSSCG00000033350	-0.695725	3.9341	-3.62519	0.00103429	0.056868	-1.04396
ENSSSCG00000003788	0.860175	-0.901662	3.60633	0.00108828	0.0585548	-1.02292	PTGER3
ENSSSCG00000026981	0.756784	4.4192	3.6113	0.0010738	0.0585548	-1.1134
ENSSSCG00000009633	0.376028	2.72181	3.60717	0.00108584	0.0585548	-0.971697
ENSSSCG00000014190	-0.27588	4.34388	-3.60672	0.00108714	0.0585548	-1.12774	FBXL17
ENSSSCG00000039351	-0.381287	3.13534	-3.60725	0.00108559	0.0585548	-1.01604	PIGH
ENSSSCG00000033606	-0.679002	2.20647	-3.60537	0.00109111	0.0585548	-0.922827	H2AC6
ENSSSCG00000028513	-0.22259	3.9127	-3.60298	0.00109816	0.0587221	-1.10551	VKORC1L1
ENSSSCG00000034444	0.286935	8.35937	3.60017	0.0011065	0.0589568	-1.04623	EIF4EBP2
ENSSSCG00000022693	1.30153	0.703186	3.59842	0.00111173	0.0589989	-0.807363	LBX1
ENSSSCG00000032557	0.458539	5.01859	3.59727	0.0011152	0.0589989	-1.16864
ENSSSCG00000007680	1.96879	2.05013	3.59484	0.00112251	0.0591756	-0.895797	MYL10
ENSSSCG00000048505	1.8106	0.227016	3.58891	0.00114058	0.0599168	-0.841958	LncRNA
ENSSSCG00000010493	0.462323	6.29394	3.58687	0.00114688	0.0599545	-1.17364
ENSSSCG00000040631	0.41603	7.96971	3.58607	0.00114934	0.0599545	-1.09924	LPL
ENSSSCG00000040330	2.26962	-3.86518	3.58155	0.00116339	0.0603043	-2.05249	LncRNA
ENSSSCG00000006725	-0.382264	6.73175	-3.58132	0.00116413	0.0603043	-1.17053
ENSSSCG00000001835	0.47259	3.31417	3.56407	0.00121939	0.0611089	-1.14836	ABHD2
ENSSSCG00000003342	0.337997	7.4627	3.57055	0.00119835	0.0611089	-1.16068	DVL1
ENSSSCG00000009473	0.276968	4.5769	3.56775	0.0012074	0.0611089	-1.23479	MYCBP2
ENSSSCG00000050687	0.234576	2.48382	3.56499	0.00121637	0.0611089	-1.03856
ENSSSCG00000014098	-0.153766	3.77639	-3.57054	0.00119838	0.0611089	-1.17299	WDR41
ENSSSCG00000035479	-0.184942	3.65704	-3.56503	0.00121625	0.0611089	-1.18401	DISP1
ENSSSCG00000037793	-0.251518	5.53483	-3.567	0.00120982	0.0611089	-1.24306	NIT1
ENSSSCG00000036614	-0.44626	6.27113	-3.56827	0.00120569	0.0611089	-1.21834	PGP
ENSSSCG00000036480	-0.529559	2.03627	-3.56722	0.0012091	0.0611089	-0.988226	CTNNA3
ENSSSCG00000038323	-0.611397	11.3875	-3.56369	0.00122062	0.0611089	-1.00747	ACTN3
ENSSSCG00000036613	0.775838	1.7932	3.56233	0.0012251	0.0611279	-0.966488	POLQ
ENSSSCG00000028418	3.49585	-2.76414	3.55115	0.00126242	0.0614122	-1.94225	PAX3
ENSSSCG00000029443	1.80944	-0.667133	3.55657	0.0012442	0.0614122	-1.06432	TKTL1
ENSSSCG00000033412	0.838783	0.806714	3.55558	0.00124751	0.0614122	-0.909491	B4GALNT3
ENSSSCG00000027161	0.530407	-0.061889	3.55822	0.00123869	0.0614122	-0.925237	PIP5K1B
ENSSSCG00000036052	0.290866	10.7777	3.54952	0.00126797	0.0614122	-1.06748
ENSSSCG00000010092	-0.188019	5.15737	-3.55424	0.00125199	0.0614122	-1.27936	PI4KA
ENSSSCG00000033196	-0.432485	6.67595	-3.5508	0.0012636	0.0614122	-1.24952	MYORG
ENSSSCG00000008576	-0.452954	2.0697	-3.55068	0.00126403	0.0614122	-1.01833
ENSSSCG00000040337	-0.525272	3.01955	-3.55331	0.00125514	0.0614122	-1.12565
ENSSSCG00000036874	-2.35224	-1.22479	-3.54835	0.00127196	0.0614122	-1.24685	MYLK3
ENSSSCG00000047731	1.79796	0.217496	3.54676	0.00127738	0.061475	-0.937494	Pseudogene
ENSSSCG00000050786	0.617131	-0.954257	3.54342	0.00128888	0.0618289	-1.11159
ENSSSCG00000030485	-0.765316	-0.576759	-3.54065	0.00129851	0.0620911	-1.03446	ELFN1
ENSSSCG00000036746	0.809842	1.88917	3.53574	0.00131568	0.0627114	-1.03736	RASL10B
ENSSSCG00000010639	0.316155	7.53841	3.53282	0.00132604	0.0628037	-1.25626	HABP2
ENSSSCG00000035357	0.263898	4.59305	3.53319	0.0013247	0.0628037	-1.32437	BCL2L1
ENSSSCG00000050859	0.522653	4.87703	3.51832	0.00137855	0.0645613	-1.36745
ENSSSCG00000042177	0.513565	4.36471	3.51838	0.00137833	0.0645613	-1.35166
ENSSSCG00000041985	0.453184	3.60392	3.51663	0.00138479	0.0645613	-1.30371
ENSSSCG00000003438	0.281744	5.24889	3.52017	0.00137173	0.0645613	-1.36523	VPS13D
ENSSSCG00000037232	-0.253143	2.65097	-3.51738	0.00138199	0.0645613	-1.18377	SNX29
ENSSSCG00000002351	0.26989	6.40306	3.51304	0.00139815	0.0649328	-1.35703
ENSSSCG00000014011	-0.452215	1.91052	-3.51215	0.00140146	0.0649328	-1.10884	RASGEF1C
ENSSSCG00000010654	-0.475197	2.3777	-3.51085	0.00140634	0.0649573	-1.16902	ATRNL1
ENSSSCG00000038598	0.399901	3.65034	3.50965	0.00141086	0.064965	-1.32461	ADRB2
ENSSSCG00000040348	-0.687018	-1.08861	-3.5053	0.0014274	0.0655241	-1.2174	LIN7A
ENSSSCG00000010181	0.382478	4.49858	3.50398	0.00143242	0.0655529	-1.39124	C1orf198
ENSSSCG00000023050	0.199339	4.27985	3.50125	0.0014429	0.0658306	-1.38778	SEPTIN10
ENSSSCG00000037071	0.339198	2.01455	3.49054	0.0014848	0.0669356	-1.17203
ENSSSCG00000034414	0.13272	3.91141	3.49237	0.00147757	0.0669356	-1.38805	PSME3IP1
ENSSSCG00000029652	-0.170466	7.91055	-3.49124	0.001482	0.0669356	-1.34247	TMBIM6
ENSSSCG00000008487	-0.299836	5.60654	-3.48964	0.00148834	0.0669356	-1.43721	ATL2
ENSSSCG00000005997	-0.578022	6.54783	-3.48934	0.00148955	0.0669356	-1.41405	COL14A1
ENSSSCG00000028996	-0.457827	3.31008	-3.48578	0.00150378	0.067372	-1.34725	ALDH1A1
ENSSSCG00000017500	0.473637	11.2433	3.48417	0.00151025	0.0674593	-1.21036
ENSSSCG00000026281	0.25012	4.83948	3.48062	0.00152459	0.0678167	-1.46267	SCAP
ENSSSCG00000017294	-0.168053	5.43939	-3.47661	0.00154098	0.0678167	-1.47333
ENSSSCG00000006390	-0.414671	11.5194	-3.47683	0.00154008	0.0678167	-1.2187	CASQ1
ENSSSCG00000012730	-0.677264	-0.167849	-3.47949	0.00152922	0.0678167	-1.12043	AFF2
ENSSSCG00000041010	-0.967903	-2.17772	-3.47767	0.00153664	0.0678167	-1.61504
ENSSSCG00000010756	-0.352445	3.34664	-3.47549	0.0015456	0.0678201	-1.36567	MGMT
ENSSSCG00000034994	0.285614	6.68082	3.47088	0.00156471	0.0684573	-1.45104
ENSSSCG00000012548	-0.371435	4.93176	-3.46724	0.00157998	0.0686119	-1.49666	PWWP3B
ENSSSCG00000038475	-0.529433	3.04809	-3.46857	0.00157439	0.0686119	-1.37348
ENSSSCG00000006774	-0.631691	4.65574	-3.46675	0.00158204	0.0686119	-1.4927	PPM1J
ENSSSCG00000047852	0.507939	7.03909	3.46397	0.00159378	0.0689204	-1.45498
ENSSSCG00000047465	1.14304	-1.41148	3.45935	0.0016135	0.0695719	-1.39071
ENSSSCG00000036367	1.10348	1.24593	3.45621	0.00162703	0.0697519	-1.16954	PABPN1L
ENSSSCG00000036967	0.219156	3.46043	3.45681	0.00162447	0.0697519	-1.42558	ARL8A
ENSSSCG00000009259	-0.362248	3.97434	-3.45084	0.00165045	0.0704551	-1.49749	PAQR3
ENSSSCG00000024696	-0.365613	4.90982	-3.45029	0.00165288	0.0704551	-1.53977	CCNYL1
ENSSSCG00000010962	0.234501	4.56124	3.44863	0.0016602	0.0705656	-1.53731	FRMD3
ENSSSCG00000043557	1.09603	-1.47775	3.44723	0.00166639	0.0706275	-1.42748
ENSSSCG00000011201	0.551044	3.24056	3.44356	0.00168271	0.0711173	-1.43885	SATB1
ENSSSCG00000026945	0.48173	6.08626	3.4375	0.00171002	0.0718644	-1.55722	LRRC2
ENSSSCG00000003449	-0.512473	1.34252	-3.43794	0.00170803	0.0718644	-1.22794	LRRC38
ENSSSCG00000050061	1.88044	-3.85927	3.43156	0.00173724	0.0724974	-2.41409	LncRNA
ENSSSCG00000039063	0.440972	1.95335	3.43173	0.00173642	0.0724974	-1.3042
ENSSSCG00000003872	-0.162361	5.7233	-3.43103	0.00173967	0.0724974	-1.5828	EPS15
ENSSSCG00000003018	0.800862	4.40201	3.42967	0.00174595	0.0725566	-1.5682	LIPE
ENSSSCG00000001248	0.994423	0.41419	3.41826	0.00179963	0.0742228	-1.22341
ENSSSCG00000034386	0.420388	11.0444	3.4183	0.00179943	0.0742228	-1.37906	ATP2A2
ENSSSCG00000009652	0.190809	3.30246	3.41654	0.00180787	0.0742228	-1.51892	KCTD9
ENSSSCG00000044335	-0.394939	1.1406	-3.41486	0.00181589	0.0742228	-1.25708
ENSSSCG00000039027	-0.563745	0.994827	-3.41797	0.001801	0.0742228	-1.24544
ENSSSCG00000041032	-0.771458	4.25793	-3.41546	0.00181303	0.0742228	-1.60097
ENSSSCG00000028995	0.519133	2.07726	3.41104	0.00183437	0.0744172	-1.37899	TLE2
ENSSSCG00000002838	-0.220226	3.86588	-3.40983	0.00184026	0.0744172	-1.58704	ZNF423
ENSSSCG00000036868	-0.47178	3.61823	-3.41118	0.00183371	0.0744172	-1.55711	CTNNBIP1
ENSSSCG00000045375	-1.65857	-2.80939	-3.40976	0.0018406	0.0744172	-2.04986	LncRNA
ENSSSCG00000032721	-0.610503	2.50719	-3.40703	0.00185398	0.0747553	-1.43931	TRAF3IP3
ENSSSCG00000008854	-0.723997	3.58122	-3.40407	0.00186856	0.0751403	-1.56424
ENSSSCG00000015715	0.645988	-0.1825	3.39751	0.00190131	0.0752538	-1.29205	EN1
ENSSSCG00000011806	0.628416	4.24086	3.39773	0.0019002	0.0752538	-1.63919	MASP1
ENSSSCG00000010631	0.469437	5.19012	3.39744	0.00190165	0.0752538	-1.67226	GPAM
ENSSSCG00000029761	0.308087	3.50155	3.39857	0.00189598	0.0752538	-1.57604
ENSSSCG00000011845	-0.156464	5.62432	-3.40084	0.00188461	0.0752538	-1.66002	PCYT1A
ENSSSCG00000025097	-0.734572	-1.02514	-3.40082	0.00188472	0.0752538	-1.412
ENSSSCG00000010814	-0.865114	1.83393	-3.39418	0.00191814	0.0757055	-1.38497	ESRRG
ENSSSCG00000047338	1.24104	-2.45853	3.39303	0.00192399	0.0757317	-1.88571
ENSSSCG00000021576	-0.477925	2.50908	-3.39205	0.00192895	0.0757317	-1.46715
ENSSSCG00000014259	0.896126	1.91826	3.38946	0.0019422	0.0760518	-1.38224	ADAMTS19
ENSSSCG00000036820	0.563047	6.46645	3.37203	0.00203373	0.0782341	-1.71045
ENSSSCG00000010312	0.334125	3.6006	3.37095	0.00203958	0.0782341	-1.66047
ENSSSCG00000009125	-0.194556	6.58015	-3.3745	0.00202055	0.0782341	-1.69725
ENSSSCG00000034348	-0.231404	2.73528	-3.37468	0.00201958	0.0782341	-1.54326	NBEA
ENSSSCG00000014917	-0.250994	5.48444	-3.37159	0.00203613	0.0782341	-1.73493	CCDC81
ENSSSCG00000022331	-0.298442	3.48649	-3.37329	0.00202702	0.0782341	-1.64321
ENSSSCG00000033260	-0.369126	12.022	-3.37089	0.00203989	0.0782341	-1.45967
ENSSSCG00000036669	-0.437663	2.77583	-3.37215	0.00203309	0.0782341	-1.55656
ENSSSCG00000010530	0.884857	0.694932	3.36707	0.00206057	0.0786231	-1.3483	CRTAC1
ENSSSCG00000039416	-0.350792	3.42253	-3.36787	0.00205622	0.0786231	-1.6416
ENSSSCG00000021210	-0.25033	5.4847	-3.36385	0.00207814	0.0790913	-1.75411	HIKESHI
ENSSSCG00000001247	1.00877	0.601356	3.35815	0.00210957	0.0800616	-1.35669
ENSSSCG00000026744	-0.201513	4.33257	-3.35729	0.00211437	0.0800616	-1.75218	ZDHHC20
ENSSSCG00000002873	-0.388225	9.59586	-3.35539	0.00212502	0.0802611	-1.58841
ENSSSCG00000015872	-0.518826	5.66436	-3.35235	0.00214209	0.0807017	-1.78014	GPD2
ENSSSCG00000031300	0.470727	2.7231	3.34942	0.00215867	0.0811215	-1.61395	AGBL4
ENSSSCG00000001823	-1.6577	-4.06489	-3.34844	0.00216425	0.0811269	-2.63623	UROC1
ENSSSCG00000041601	-0.495394	6.44014	-3.3424	0.00219897	0.0822215	-1.77545
ENSSSCG00000016685	0.376233	4.57427	3.33988	0.00221359	0.0825612	-1.80596	WIPF3
ENSSSCG00000023338	1.76578	-3.42352	3.3333	0.00225223	0.0830574	-2.31903	CHRNA6
ENSSSCG00000017624	0.29155	7.33693	3.33439	0.00224575	0.0830574	-1.75951
ENSSSCG00000007030	0.248875	3.02703	3.33312	0.0022533	0.0830574	-1.68986	IKBKB
ENSSSCG00000013350	-1.05323	-0.412987	-3.3357	0.00223802	0.0830574	-1.46709	DBX1
ENSSSCG00000013892	-1.13108	0.207053	-3.33288	0.00225473	0.0830574	-1.41291	KCNN1
ENSSSCG00000010666	-0.932622	-2.35267	-3.33069	0.00226773	0.0833308	-1.87382	VAX1
ENSSSCG00000022903	-0.245925	3.46516	-3.32821	0.00228258	0.0836702	-1.74976	NAPEPLD
ENSSSCG00000048676	1.1812	-0.731498	3.32343	0.00231138	0.0839477	-1.50026
ENSSSCG00000026180	0.743921	1.55841	3.32426	0.00230636	0.0839477	-1.5052	NRXN1
ENSSSCG00000007088	-0.190079	5.36744	-3.32322	0.00231266	0.0839477	-1.85643
ENSSSCG00000009040	-0.2123	4.06003	-3.32562	0.00229815	0.0839477	-1.81191	SMAD1
ENSSSCG00000004415	-0.69241	2.60017	-3.32227	0.00231848	0.0839549	-1.65966
ENSSSCG00000038752	-0.186867	6.23733	-3.3183	0.00234276	0.0846286	-1.8484	C6orf62
ENSSSCG00000037605	0.314448	4.55965	3.31687	0.00235155	0.0847409	-1.86052	BRI3
ENSSSCG00000036511	1.16014	-2.47559	3.3138	0.00237056	0.0848114	-2.01664
ENSSSCG00000040361	1.16014	-2.47559	3.3138	0.00237056	0.0848114	-2.01664
ENSSSCG00000005627	-0.407517	9.62483	-3.31446	0.00236646	0.0848114	-1.686	AK1
ENSSSCG00000011884	0.340332	7.28679	3.31096	0.00238829	0.0852414	-1.81616	HCLS1
ENSSSCG00000036157	1.15693	2.1624	3.30548	0.00242285	0.0862685	-1.62199	BARX2
ENSSSCG00000016131	-0.469642	1.73637	-3.30137	0.0024491	0.0869955	-1.58024	ADAM23
ENSSSCG00000010569	-0.25667	5.65753	-3.29952	0.00246105	0.0872123	-1.91008	OGA
ENSSSCG00000007647	0.219299	4.89866	3.29744	0.00247446	0.0874799	-1.91978	TRAPPC14
ENSSSCG00000026363	-1.99797	-3.63945	-3.29527	0.00248855	0.08777	-2.49941	CHRNB3
ENSSSCG00000028983	0.379861	5.23625	3.29213	0.00250911	0.0882865	-1.933	TBC1D1
ENSSSCG00000009055	0.253625	0.993821	3.28911	0.00252904	0.0885698	-1.53994	ELMOD2
ENSSSCG00000028052	-0.23322	6.49955	-3.28944	0.00252685	0.0885698	-1.90932	OBSL1
ENSSSCG00000024314	2.4268	-3.52627	3.28784	0.00253747	0.0886571	-2.51294	FGG
ENSSSCG00000010956	0.239618	4.52424	3.2844	0.00256036	0.0888447	-1.93992	NAA35
ENSSSCG00000024021	-0.305736	3.00527	-3.28435	0.00256071	0.0888447	-1.80397
ENSSSCG00000011721	-0.442696	5.12305	-3.28535	0.00255404	0.0888447	-1.94955	P2RY1
ENSSSCG00000046809	-0.479723	6.07122	-3.28105	0.0025829	0.0891999	-1.93949
ENSSSCG00000034884	-0.968959	-1.55415	-3.28172	0.00257838	0.0891999	-1.7576	IRX1
ENSSSCG00000009631	-0.453869	5.87621	-3.27616	0.00261612	0.0901385	-1.96042	PEBP4
ENSSSCG00000043029	1.04312	-0.548967	3.27351	0.00263434	0.0901764	-1.58589
ENSSSCG00000010017	0.248301	6.39876	3.27422	0.00262943	0.0901764	-1.95124
ENSSSCG00000030585	-0.219979	3.52929	-3.27336	0.00263536	0.0901764	-1.89086	HOXC6
ENSSSCG00000016215	0.615671	6.12861	3.26752	0.00267589	0.0908511	-1.97376
ENSSSCG00000023304	-0.173018	7.93813	-3.26875	0.00266731	0.0908511	-1.88939	SRRM2
ENSSSCG00000032536	-0.547744	0.674276	-3.26701	0.00267943	0.0908511	-1.56525	B3GNT8
ENSSSCG00000026211	-5.2515	-3.00371	-3.26862	0.00266817	0.0908511	-2.45077	NRN1
ENSSSCG00000006816	-0.298453	6.14638	-3.26532	0.00269129	0.0910463	-1.97964	AHCYL1
ENSSSCG00000016018	0.529807	6.23245	3.2631	0.00270693	0.0913681	-1.98427	FRZB
ENSSSCG00000008222	0.150376	5.77818	3.2591	0.00273529	0.0919093	-2.00624
ENSSSCG00000012167	-0.857858	-2.1472	-3.25979	0.00273038	0.0919093	-1.95985	PHEX
ENSSSCG00000022283	0.719119	2.02292	3.25624	0.00275583	0.091978	-1.72486	CEP135
ENSSSCG00000011714	0.542757	2.85148	3.25709	0.00274966	0.091978	-1.85149	MED12L
ENSSSCG00000015013	-0.141861	6.69242	-3.25734	0.00274789	0.091978	-1.98141
ENSSSCG00000032551	1.42922	-0.722164	3.2541	0.00277125	0.0921961	-1.63946	FAM240A
ENSSSCG00000003773	-0.609652	0.512769	-3.25362	0.00277472	0.0921961	-1.59206	AK5
ENSSSCG00000008044	-0.233055	4.13572	-3.25039	0.00279812	0.0927669	-2.00699	MLST8
ENSSSCG00000040273	0.205658	6.78022	3.24622	0.0028287	0.0933657	-2.00548
ENSSSCG00000016652	-0.597406	0.583028	-3.24641	0.00282733	0.0933657	-1.6139	LRRN3
ENSSSCG00000015694	0.309448	0.767596	3.24448	0.00284155	0.0935829	-1.62656	ZRANB3
ENSSSCG00000017311	0.35908	5.92873	3.24146	0.00286402	0.0939084	-2.04527	MAPT
ENSSSCG00000042985	-0.309445	7.46787	-3.24203	0.00285977	0.0939084	-1.97525
ENSSSCG00000000061	-0.274884	2.01885	-3.23309	0.00292708	0.0953473	-1.78431	PMM1
ENSSSCG00000036612	-0.289294	3.22718	-3.23315	0.00292664	0.0953473	-1.95605	TNFAIP2
ENSSSCG00000038644	-0.468713	3.39347	-3.23363	0.00292297	0.0953473	-1.96932	HOXC8
ENSSSCG00000047045	-0.801495	-1.46759	-3.23221	0.00293381	0.0953585	-1.83601	C11orf94
ENSSSCG00000007424	-0.351418	12.0273	-3.22939	0.00295534	0.0958493	-1.79693
ENSSSCG00000011631	0.230775	3.49246	3.22644	0.00297813	0.0961704	-1.99806	UBA5
ENSSSCG00000035454	-0.25903	4.22347	-3.2271	0.00297303	0.0961704	-2.06083	B4GALT1
ENSSSCG00000017792	0.304519	7.36023	3.22518	0.00298787	0.0962766	-2.02548	CORO6
ENSSSCG00000015632	-0.187882	6.91612	-3.22335	0.00300212	0.0965271	-2.05206
ENSSSCG00000013928	-0.334175	2.67467	-3.21909	0.00303557	0.0973928	-1.91476	GDF1
ENSSSCG00000007642	1.13565	-1.57354	3.21774	0.0030462	0.0975242	-1.88343
ENSSSCG00000044472	-0.769339	0.0342895	-3.21522	0.00306621	0.0979545	-1.67175	COL19A1
ENSSSCG00000015320	0.395433	2.79719	3.20957	0.0031115	0.0987669	-1.95695	CALCR
ENSSSCG00000007522	0.240922	5.35962	3.2096	0.00311121	0.0987669	-2.13389
ENSSSCG00000009794	-0.352334	5.77928	-3.21018	0.00310657	0.0987669	-2.1234	MLXIP
ENSSSCG00000005106	0.92911	-1.43416	3.20547	0.00314475	0.0996104	-1.87531	NTRK3
ENSSSCG00000027101	0.18409	3.92537	3.20222	0.00317138	0.100227	-2.10453	TVP23A
ENSSSCG00000011404	-0.220659	2.68123	-3.20145	0.00317766	0.100227	-1.95915
ENSSSCG00000021355	0.128928	6.00338	3.19924	0.00319599	0.100593	-2.14608
ENSSSCG00000009283	0.397366	3.09982	3.19841	0.00320282	0.100596	-2.01699	TNFRSF19
ENSSSCG00000045969	1.4548	-2.43238	3.19452	0.00323524	0.101242	-2.16521
ENSSSCG00000012157	0.569579	3.30619	3.19432	0.00323697	0.101242	-2.04579	PHKA2
ENSSSCG00000017818	-0.354897	6.65308	-3.1926	0.00325139	0.10148	-2.13664	SERPINF1
ENSSSCG00000036379	0.442969	1.13836	3.19033	0.00327058	0.101655	-1.7908
ENSSSCG00000023593	-0.299345	5.26269	-3.19032	0.00327061	0.101655	-2.18106	AFF1
ENSSSCG00000025834	-0.329386	2.45872	-3.18788	0.00329138	0.102088	-1.95752	FNDC5
ENSSSCG00000037234	1.49392	-3.0515	3.18531	0.00331328	0.102554	-2.3092	CLDN2
ENSSSCG00000032950	0.440385	7.21714	3.18425	0.00332239	0.102623	-2.12935	SLC25A34
ENSSSCG00000039395	0.752052	1.0781	3.18258	0.0033368	0.10278	-1.78632	GAS2L2
ENSSSCG00000022364	0.311971	8.09729	3.18207	0.00334125	0.10278	-2.08955	CPT1B
ENSSSCG00000031903	-0.370171	12.8976	-3.17531	0.00340012	0.104375	-1.89364	TNNT3
ENSSSCG00000008137	0.268518	4.80727	3.17222	0.00342739	0.104834	-2.222
ENSSSCG00000038420	-0.716982	0.469421	-3.17202	0.00342913	0.104834	-1.7721
ENSSSCG00000000751	0.342821	1.0297	3.16439	0.00349737	0.105196	-1.82947	CCDC77
ENSSSCG00000002633	0.251752	3.90269	3.16868	0.00345886	0.105196	-2.17851	GAS8
ENSSSCG00000031775	-0.173258	2.7178	-3.16491	0.00349262	0.105196	-2.04289	YAF2
ENSSSCG00000008337	-0.194342	3.42687	-3.16718	0.00347225	0.105196	-2.13415	AAK1
ENSSSCG00000031915	-0.273781	0.645984	-3.16545	0.00348781	0.105196	-1.79345	ZFP82
ENSSSCG00000014818	-0.34843	2.90501	-3.16568	0.00348571	0.105196	-2.08631	STARD10
ENSSSCG00000022975	-0.519771	0.96007	-3.16879	0.00345782	0.105196	-1.82122
ENSSSCG00000040025	-0.700091	-1.025	-3.16745	0.00346981	0.105196	-1.89137	NANOS1
ENSSSCG00000035768	0.190018	7.66949	3.16275	0.00351223	0.105231	-2.16182	RPS15A
ENSSSCG00000013335	-0.258159	3.98147	-3.1627	0.00351262	0.105231	-2.20089	LGR4
ENSSSCG00000027144	0.877981	-1.10456	3.15958	0.00354107	0.105378	-1.90349	LMNTD1
ENSSSCG00000032367	0.740029	4.43928	3.15991	0.00353799	0.105378	-2.234	CEBPD
ENSSSCG00000024488	0.170655	4.57584	3.15906	0.00354581	0.105378	-2.24868	NUBP1
ENSSSCG00000000214	-0.50985	8.64385	-3.16087	0.00352923	0.105378	-2.1034	GPD1
ENSSSCG00000009074	0.477079	3.75195	3.1574	0.00356098	0.105409	-2.19654	ABHD18
ENSSSCG00000031629	-0.272401	1.89772	-3.15802	0.00355534	0.105409	-1.94533	MOSMO
ENSSSCG00000023498	0.385634	9.81962	3.15301	0.0036015	0.106398	-2.06678	HSPB6
ENSSSCG00000011461	-0.984712	0.592611	-3.15028	0.00362692	0.106937	-1.82531	LRTM1
ENSSSCG00000010632	1.41383	1.25083	3.14547	0.00367215	0.107421	-1.85926	TECTB
ENSSSCG00000024109	0.403701	3.7587	3.14575	0.00366951	0.107421	-2.22349	BDH1
ENSSSCG00000002392	-0.257639	4.40255	-3.14548	0.00367211	0.107421	-2.27533
ENSSSCG00000011999	-0.609619	-1.30743	-3.14654	0.00366207	0.107421	-1.95239	CADM2
ENSSSCG00000013354	0.839402	9.53371	3.14312	0.00369447	0.107862	-2.10923
ENSSSCG00000039813	1.02118	-1.96743	3.13972	0.00372694	0.108598	-2.13584	COL25A1
ENSSSCG00000035666	0.190099	6.20381	3.13862	0.00373751	0.108694	-2.28505	C20orf27
ENSSSCG00000017499	0.302095	3.38483	3.13562	0.00376647	0.108899	-2.2048	STARD3
ENSSSCG00000040538	0.207309	3.62031	3.1362	0.00376087	0.108899	-2.23488	WDFY2
ENSSSCG00000034389	-0.316357	6.2204	-3.13578	0.0037649	0.108899	-2.28804
ENSSSCG00000008349	-0.360339	3.1549	-3.1348	0.0037744	0.108917	-2.16945	CNRIP1
ENSSSCG00000002754	-0.510517	4.16634	-3.13246	0.00379715	0.109362	-2.27639
ENSSSCG00000012266	-0.612727	1.80236	-3.13131	0.00380838	0.109474	-2.02908	SLC9A7
ENSSSCG00000008097	-0.204612	4.63791	-3.12914	0.00382976	0.109877	-2.32034
ENSSSCG00000047072	-1.74014	-0.519217	-3.12678	0.003853	0.110332	-1.89496	LncRNA
ENSSSCG00000024351	0.311005	3.712	3.12593	0.00386139	0.11036	-2.26276	MET
ENSSSCG00000008190	0.31464	4.29153	3.12175	0.0039031	0.110816	-2.32256	INPP4A
ENSSSCG00000004029	0.158206	7.59917	3.12136	0.00390704	0.110816	-2.26432	QKI
ENSSSCG00000032501	-0.237531	2.59815	-3.12311	0.0038895	0.110816	-2.13669
ENSSSCG00000035227	-0.29278	2.86505	-3.12164	0.00390418	0.110816	-2.1751	ESRP2
ENSSSCG00000037660	-0.214157	7.23894	-3.11801	0.00394076	0.111028	-2.28572
ENSSSCG00000011364	-0.428991	0.97918	-3.11876	0.00393322	0.111028	-1.92758	NCKIPSD
ENSSSCG00000038580	-0.52786	2.79719	-3.11844	0.00393639	0.111028	-2.15701
ENSSSCG00000016200	-0.5873	4.18047	-3.11766	0.0039443	0.111028	-2.32663
ENSSSCG00000033352	-0.555744	-0.156926	-3.11611	0.00396006	0.111262	-1.88486
ENSSSCG00000041499	0.860693	1.75707	3.11229	0.00399903	0.112146	-2.03167
ENSSSCG00000016318	0.577015	4.29671	3.11143	0.00400782	0.112181	-2.3457	ASB18
ENSSSCG00000014232	-0.659361	3.84115	-3.10964	0.00402626	0.112487	-2.2957
ENSSSCG00000022846	0.508698	3.56553	3.10799	0.00404334	0.112735	-2.2871	SLC4A3
ENSSSCG00000009233	0.374178	4.56433	3.10537	0.00407057	0.112735	-2.37179	GPAT3
ENSSSCG00000013017	-0.288883	6.79479	-3.10514	0.00407294	0.112735	-2.34424	EHD1
ENSSSCG00000008799	-0.323711	6.8734	-3.10555	0.0040687	0.112735	-2.33807	LIMCH1
ENSSSCG00000031142	-0.334222	2.40626	-3.10604	0.00406361	0.112735	-2.14858	NMNAT3
ENSSSCG00000032846	0.175271	6.0494	3.10415	0.00408333	0.112813	-2.37346
ENSSSCG00000033276	0.469246	4.17446	3.09984	0.00412862	0.113465	-2.36755	RIPPLY1
ENSSSCG00000030130	0.266631	5.14413	3.09974	0.00412973	0.113465	-2.39894	DPYSL2
ENSSSCG00000025592	-0.59384	2.01126	-3.0998	0.00412906	0.113465	-2.09384	TP63
ENSSSCG00000010071	0.465322	4.31264	3.09897	0.00413791	0.113481	-2.37824	MMP11
ENSSSCG00000032693	0.262675	8.2727	3.09559	0.00417383	0.113825	-2.2835	MAPK12
ENSSSCG00000017525	0.2144	8.18236	3.09657	0.00416333	0.113825	-2.28746	NFE2L1
ENSSSCG00000008167	-0.134002	4.46201	-3.09512	0.00417881	0.113825	-2.39584	CNOT11
ENSSSCG00000010533	-0.342272	1.96555	-3.09439	0.00418669	0.113825	-2.08307	PYROXD2
ENSSSCG00000021038	-0.443331	4.5002	-3.09421	0.00418861	0.113825	-2.39807	NRIP1
ENSSSCG00000034617	0.203947	8.36028	3.08929	0.0042416	0.115055	-2.29687	RPS27A
ENSSSCG00000010703	-0.260273	6.3091	-3.08663	0.00427056	0.115421	-2.40611	HTRA1
ENSSSCG00000015618	-0.650687	1.53724	-3.08675	0.0042693	0.115421	-2.0765	LAMB3
ENSSSCG00000016216	0.459124	8.8091	3.0847	0.00429177	0.115601	-2.27241	TUBA4A
ENSSSCG00000012784	-0.215703	6.19277	-3.08461	0.00429273	0.115601	-2.41679	SSR4
ENSSSCG00000036883	0.586601	8.76369	3.0838	0.00430156	0.115631	-2.28034
ENSSSCG00000037457	0.501573	6.82432	3.08191	0.00432246	0.115983	-2.39617
ENSSSCG00000000076	-0.209317	4.8475	-3.08077	0.00433499	0.116111	-2.4425	SGSM3
ENSSSCG00000006415	0.583922	1.84663	3.07941	0.00435018	0.116154	-2.11447	CADM3
ENSSSCG00000032720	0.311607	8.51303	3.07865	0.0043586	0.116154	-2.31301
ENSSSCG00000008433	-0.26361	6.40807	-3.07853	0.00435995	0.116154	-2.42198	STPG4
ENSSSCG00000000685	-0.447689	10.9088	-3.07738	0.00437278	0.116288	-2.19456
ENSSSCG00000044318	-1.27334	0.594596	-3.07129	0.00444125	0.117898	-1.99634
ENSSSCG00000015509	-0.147553	3.88025	-3.07046	0.00445068	0.117939	-2.41244	COP1
ENSSSCG00000041935	0.496178	7.50037	3.06868	0.00447095	0.118206	-2.39396
ENSSSCG00000000757	0.386888	7.08754	3.0661	0.00450042	0.118206	-2.41739	ADIPOR2
ENSSSCG00000034129	0.213766	5.12159	3.06596	0.00450198	0.118206	-2.47933	MRPL33
ENSSSCG00000011970	-0.227449	2.1831	-3.06658	0.00449496	0.118206	-2.19837	CMSS1
ENSSSCG00000041485	-0.305127	6.18389	-3.06542	0.00450829	0.118206	-2.4571
ENSSSCG00000010854	-0.309146	4.5732	-3.06655	0.00449521	0.118206	-2.46488	TMEM63A
ENSSSCG00000005959	0.195508	4.93194	3.06361	0.00452909	0.118543	-2.48344
ENSSSCG00000004624	0.276159	5.74116	3.06149	0.00455358	0.118767	-2.482	MAPK6
ENSSSCG00000002729	0.216011	3.89846	3.0615	0.00455351	0.118767	-2.44017
ENSSSCG00000021654	-0.292514	4.27543	-3.058	0.00459428	0.11962	-2.47439	ZNF641
ENSSSCG00000009338	-0.204674	4.86098	-3.05532	0.00462573	0.119981	-2.50339
ENSSSCG00000015582	-0.216288	3.93521	-3.05409	0.00464031	0.119981	-2.45736	PTPN14
ENSSSCG00000040599	-0.252234	2.53061	-3.05524	0.00462669	0.119981	-2.28951	TBC1D25
ENSSSCG00000010300	-0.379962	6.44914	-3.05422	0.00463878	0.119981	-2.47552	MSS51
ENSSSCG00000003492	-0.182962	4.81021	-3.05149	0.00467111	0.120568	-2.51092
ENSSSCG00000007646	0.215578	4.77288	3.04994	0.00468952	0.120834	-2.51454	LAMTOR4
ENSSSCG00000006177	0.21522	3.51343	3.04735	0.00472052	0.121214	-2.42574
ENSSSCG00000021200	-0.401735	7.05983	-3.04766	0.00471687	0.121214	-2.45995
ENSSSCG00000005036	0.61123	0.279747	3.04599	0.00473695	0.121427	-2.03812	GPR137C
ENSSSCG00000031163	0.354101	8.18536	3.04304	0.00477264	0.122132	-2.41242
ENSSSCG00000001502	0.197622	7.49385	3.03899	0.00482196	0.122987	-2.46386
ENSSSCG00000012913	0.132535	5.36624	3.03894	0.00482255	0.122987	-2.54216
ENSSSCG00000003691	0.337869	8.85002	3.03611	0.0048574	0.123176	-2.39323
ENSSSCG00000004103	-0.198307	6.36929	-3.03474	0.00487437	0.123176	-2.52536	PCMT1
ENSSSCG00000020899	-0.200765	2.78068	-3.03597	0.00485915	0.123176	-2.36212
ENSSSCG00000040728	-0.263012	3.04796	-3.0346	0.0048761	0.123176	-2.39782	EYA1
ENSSSCG00000006872	-0.396493	9.24351	-3.03536	0.0048666	0.123176	-2.37073	AGL
ENSSSCG00000031305	-1.29414	-2.12591	-3.03432	0.00487947	0.123176	-2.39859
ENSSSCG00000009889	-0.448245	5.51587	-3.0321	0.00490714	0.123665	-2.55595
ENSSSCG00000031639	0.566207	8.78299	3.03026	0.00493003	0.124032	-2.4047	ZCCHC17
ENSSSCG00000028035	-0.283043	6.90785	-3.02955	0.0049389	0.124046	-2.51606
ENSSSCG00000044446	1.26026	2.09182	3.02884	0.00494784	0.124062	-2.26366
ENSSSCG00000011885	0.333028	8.56007	3.02564	0.00498817	0.124863	-2.42608	FBXO40
ENSSSCG00000023181	0.393707	4.37798	3.01831	0.00508172	0.126992	-2.57027	ZNF385B
ENSSSCG00000000184	2.47129	-1.62581	3.01325	0.0051473	0.128201	-2.28762	DDN
ENSSSCG00000009945	0.227311	1.24525	3.01362	0.00514249	0.128201	-2.19397	FICD
ENSSSCG00000006280	0.215052	1.58712	3.01089	0.00517818	0.128756	-2.23102	GORAB
ENSSSCG00000007089	-0.134228	3.61582	-3.00541	0.00525045	0.130335	-2.53966	MGME1
ENSSSCG00000045649	0.574406	2.45893	3.00377	0.00527237	0.130445	-2.3747
ENSSSCG00000010586	-0.209332	2.29696	-3.0041	0.005268	0.130445	-2.3688	SUFU
ENSSSCG00000047910	0.252142	2.25972	3.00277	0.0052857	0.130559	-2.37412
ENSSSCG00000016959	0.589205	-0.925317	3.00071	0.00531323	0.130805	-2.17594	MARVELD2
ENSSSCG00000010608	0.473786	-0.638264	3.00128	0.00530564	0.130805	-2.14815	SFR1
ENSSSCG00000003825	0.731681	-0.913427	2.9986	0.00534165	0.131081	-2.19785
ENSSSCG00000007754	0.472027	2.49561	2.99793	0.00535077	0.131081	-2.42244	ITGAM
ENSSSCG00000012089	-0.289181	4.4093	-2.99712	0.00536172	0.131081	-2.62741	ADARB1
ENSSSCG00000010304	-0.309426	11.0628	-2.99676	0.00536656	0.131081	-2.37703	MYOZ1
ENSSSCG00000049034	-0.551314	-1.65616	-2.99663	0.00536836	0.131081	-2.27937
ENSSSCG00000036686	0.265168	5.08425	2.99449	0.0053975	0.131577	-2.6474	CDC42SE2
ENSSSCG00000014901	-0.181408	4.47489	-2.99259	0.00542339	0.131993	-2.6379	PCF11
ENSSSCG00000033213	0.253597	5.20196	2.98994	0.00545992	0.13237	-2.65814	LYRM7
ENSSSCG00000031869	0.227691	4.43477	2.9906	0.00545074	0.13237	-2.63944	VPS72
ENSSSCG00000034262	-0.457868	0.556493	-2.98953	0.0054655	0.13237	-2.18119	FIGN
ENSSSCG00000001595	-0.306671	4.7544	-2.98768	0.0054911	0.132472	-2.65926	DAAM2
ENSSSCG00000032556	-0.354199	13.2658	-2.9873	0.00549634	0.132472	-2.31098	ALDOA
ENSSSCG00000046707	-0.354218	13.2657	-2.98748	0.0054939	0.132472	-2.31058
ENSSSCG00000008729	0.215791	2.21416	2.98323	0.00555303	0.133407	-2.40355	LYAR
ENSSSCG00000031838	0.153326	7.19752	2.98338	0.00555101	0.133407	-2.61117
ENSSSCG00000006812	0.664947	-0.462858	2.98138	0.00557907	0.133602	-2.17375	ALX3
ENSSSCG00000036135	-0.762463	10.5866	-2.98166	0.00557509	0.133602	-2.43855	COL1A1
ENSSSCG00000005623	0.272567	4.87655	2.97928	0.00560875	0.133902	-2.68182
ENSSSCG00000010597	-0.168686	2.55168	-2.97922	0.00560953	0.133902	-2.46118	TAF5
ENSSSCG00000003680	0.121196	5.74363	2.97599	0.00565541	0.134781	-2.68295	RALBP1
ENSSSCG00000044691	-0.436062	-1.14692	-2.97526	0.00566582	0.134814	-2.24547
ENSSSCG00000023142	-0.341321	5.24662	-2.97177	0.00571586	0.135658	-2.69933	GAMT
ENSSSCG00000002279	-1.74732	0.151889	-2.97152	0.00571948	0.135658	-2.18682	GPX2
ENSSSCG00000030546	0.165567	7.28873	2.9705	0.00573421	0.135792	-2.63408	HSD11B1L
ENSSSCG00000034074	0.547194	-0.593299	2.96917	0.0057534	0.135815	-2.1997	ERI2
ENSSSCG00000003895	-0.108612	4.74283	-2.96926	0.00575208	0.135815	-2.70248	EFCAB14
ENSSSCG00000001892	-0.129705	4.47448	-2.96825	0.00576667	0.135913	-2.69575	SCAMP2
ENSSSCG00000028454	-0.137014	4.54935	-2.96392	0.00582986	0.137186	-2.70854	C16orf72
ENSSSCG00000010429	0.496131	4.01282	2.9598	0.00589057	0.137561	-2.68376	PRKG1
ENSSSCG00000039873	0.315663	5.24457	2.96116	0.00587058	0.137561	-2.72492	DCXR
ENSSSCG00000015659	0.25522	0.595966	2.96144	0.00586633	0.137561	-2.23864	YOD1
ENSSSCG00000031892	0.1573	6.13691	2.96053	0.00587989	0.137561	-2.70782
ENSSSCG00000007715	-0.299666	4.50075	-2.95971	0.00589192	0.137561	-2.71595	ABHD11
ENSSSCG00000004165	0.473635	5.46118	2.95762	0.00592299	0.138068	-2.73105	PDE7B
ENSSSCG00000010728	-0.653524	3.21578	-2.95701	0.00593215	0.138068	-2.59955	CPXM2
ENSSSCG00000012705	-4.84546	-1.81344	-2.95592	0.00594843	0.138231	-2.6302	ZIC3
ENSSSCG00000010483	0.522613	3.58804	2.94844	0.00606118	0.138479	-2.65561	PLCE1
ENSSSCG00000027447	0.513862	1.63045	2.94977	0.00604091	0.138479	-2.37822	TMTC1
ENSSSCG00000006290	0.246869	2.20745	2.95057	0.00602889	0.138479	-2.48149
ENSSSCG00000003761	0.182403	5.24815	2.95395	0.00597787	0.138479	-2.74193	ADGRL2
ENSSSCG00000048162	-0.3402	7.40542	-2.95119	0.00601954	0.138479	-2.66568
ENSSSCG00000023714	-0.361536	3.3379	-2.95188	0.00600906	0.138479	-2.62328	SLC31A2
ENSSSCG00000012415	-0.651652	-1.81754	-2.95307	0.00599108	0.138479	-2.36134	NAP1L2
ENSSSCG00000037254	-0.687585	5.60876	-2.94925	0.00604881	0.138479	-2.74707	RNPC3
ENSSSCG00000030140	-0.687585	5.60876	-2.94925	0.00604881	0.138479	-2.74707
ENSSSCG00000017640	-0.688357	-0.299652	-2.95248	0.00600005	0.138479	-2.22481
ENSSSCG00000051400	-1.32354	-0.63655	-2.94847	0.00606078	0.138479	-2.24337
ENSSSCG00000006622	-0.136229	4.28144	-2.94627	0.0060943	0.139023	-2.735	POGZ
ENSSSCG00000051296	0.834898	2.92412	2.9454	0.00610752	0.139112	-2.60398
ENSSSCG00000049596	-0.238948	4.75801	-2.94419	0.00612611	0.139322	-2.76164
ENSSSCG00000017421	0.243241	4.47139	2.94267	0.0061495	0.139534	-2.75456	ACLY
ENSSSCG00000025448	-0.231407	3.29052	-2.94238	0.00615412	0.139534	-2.64103	SERTAD3
ENSSSCG00000041322	0.36947	9.16329	2.93957	0.0061976	0.140306	-2.59385
ENSSSCG00000000846	-0.179978	4.02201	-2.9347	0.00627366	0.141813	-2.73993	HCFC2
ENSSSCG00000039109	0.217135	2.28538	2.93223	0.00631265	0.142263	-2.52771	MTERF2
ENSSSCG00000051311	-0.371402	2.15385	-2.93268	0.00630554	0.142263	-2.49813
ENSSSCG00000006560	-0.396917	-0.259055	-2.93003	0.00634748	0.142833	-2.27052	CREB3L4
ENSSSCG00000001641	-0.152045	5.77371	-2.92799	0.00638007	0.14335	-2.79313	UBR2
ENSSSCG00000003612	0.181803	6.04033	2.91935	0.0065194	0.145603	-2.80486
ENSSSCG00000002724	-0.199222	5.76695	-2.92092	0.00649382	0.145603	-2.80904	PDPR
ENSSSCG00000014217	-0.33498	4.75991	-2.91963	0.00651479	0.145603	-2.81799	FEM1C
ENSSSCG00000035352	-0.606447	-1.0989	-2.92023	0.00650515	0.145603	-2.32309
ENSSSCG00000004934	-0.153892	5.81251	-2.91445	0.00659978	0.147178	-2.82466	DPP8
ENSSSCG00000017289	0.165167	5.04558	2.91307	0.00662258	0.147246	-2.83638	DDX42
ENSSSCG00000032151	-0.920933	1.56093	-2.91343	0.00661653	0.147246	-2.42462	CPZ
ENSSSCG00000000216	0.697515	-0.321954	2.91003	0.00667308	0.147801	-2.31092	ASIC1
ENSSSCG00000035199	-0.203669	5.81735	-2.90978	0.00667726	0.147801	-2.83487	PTGES3L
ENSSSCG00000000010	-0.602878	5.03951	-2.91091	0.00665839	0.147801	-2.83727	FBLN1
ENSSSCG00000022353	-0.253518	3.32924	-2.90888	0.00669224	0.147913	-2.73227	RAP1GDS1
ENSSSCG00000007289	-0.133426	6.29239	-2.90635	0.0067346	0.148629	-2.82705	TRPC4AP
ENSSSCG00000040883	0.208672	3.11881	2.9052	0.00675401	0.148838	-2.71354	TMEM199
ENSSSCG00000011670	-0.254315	2.23104	-2.90174	0.00681242	0.149903	-2.57123	PXYLP1
ENSSSCG00000009729	-0.200336	3.15129	-2.90076	0.00682924	0.150052	-2.72346	ZNF84
ENSSSCG00000038614	0.188115	4.61084	2.89952	0.00685034	0.150294	-2.859	NENF
ENSSSCG00000037579	1.97265	-3.95808	2.89309	0.00696105	0.152276	-3.06518	PPBP
ENSSSCG00000010853	-0.457893	4.81118	-2.89359	0.00695239	0.152276	-2.87359
ENSSSCG00000036060	0.496977	5.42979	2.89055	0.0070051	0.153015	-2.8845	RRAD
ENSSSCG00000003465	0.346104	7.13157	2.88967	0.00702049	0.15307	-2.8259	FBLIM1
ENSSSCG00000006083	0.218975	6.17342	2.88923	0.00702814	0.15307	-2.8711	LAPTM4B
ENSSSCG00000002868	0.235718	4.17707	2.88707	0.00706607	0.153448	-2.86625	PEPD
ENSSSCG00000000133	0.169786	5.21224	2.88716	0.00706458	0.153448	-2.8963	TST
ENSSSCG00000001970	-0.125878	3.60962	-2.886	0.00708493	0.153634	-2.80804
ENSSSCG00000010289	0.289128	6.48607	2.88226	0.00715117	0.154845	-2.87517	MICU1
ENSSSCG00000000804	-0.1964	5.91146	-2.87977	0.00719551	0.155579	-2.90226	ANO6
ENSSSCG00000013366	-0.456508	11.3821	-2.87815	0.00722453	0.155981	-2.62969	LDHA
ENSSSCG00000045461	-1.52783	-0.304402	-2.87712	0.00724308	0.156155	-2.37689	Protein coding
ENSSSCG00000006627	-0.148184	3.36202	-2.87077	0.00735819	0.157952	-2.82122	ZNF687
ENSSSCG00000025126	-0.259718	2.9992	-2.87115	0.0073514	0.157952	-2.76694	LGI4
ENSSSCG00000049158	-0.264917	5.13004	-2.87141	0.00734651	0.157952	-2.93233
ENSSSCG00000000075	-0.279533	4.56016	-2.86943	0.00738285	0.158254	-2.92714	MRTFA
ENSSSCG00000037910	0.282788	3.57336	2.86801	0.00740887	0.158584	-2.84597
ENSSSCG00000016772	0.204329	4.47729	2.86428	0.00747767	0.159827	-2.93578	VPS41
ENSSSCG00000006988	-0.330593	4.75136	-2.8635	0.00749215	0.159908	-2.94513	PDGFRL
ENSSSCG00000022545	-0.23567	8.00876	-2.85857	0.00758445	0.161416	-2.84659
ENSSSCG00000007140	-0.241698	2.30019	-2.85872	0.00758153	0.161416	-2.68734	SMOX
ENSSSCG00000002639	0.356494	1.36244	2.85606	0.00763171	0.161729	-2.56046
ENSSSCG00000028113	-0.216843	7.07655	-2.85664	0.00762075	0.161729	-2.90744
ENSSSCG00000040773	-0.250454	7.06844	-2.85653	0.00762286	0.161729	-2.90639
ENSSSCG00000000038	0.337531	6.41918	2.85526	0.00764674	0.161818	-2.94021
ENSSSCG00000015901	-0.672072	-1.14599	-2.85284	0.00769271	0.16233	-2.45823	GRB14
ENSSSCG00000045624	-1.03532	3.96661	-2.85308	0.00768824	0.16233	-2.91186
ENSSSCG00000008293	-0.208508	1.50491	-2.85146	0.00771911	0.162657	-2.57776	DGUOK
ENSSSCG00000047041	0.236832	3.01524	2.84861	0.00777378	0.163183	-2.82098
ENSSSCG00000011795	-0.251367	3.72876	-2.84956	0.00775543	0.163183	-2.90406	IGF2BP2
ENSSSCG00000033941	-0.388923	1.32621	-2.84845	0.00777688	0.163183	-2.55554	C2orf88
ENSSSCG00000032985	-0.20395	9.21348	-2.8466	0.00781244	0.16347	-2.80179
ENSSSCG00000037591	-0.312244	0.679944	-2.84665	0.00781159	0.16347	-2.48531	AMMECR1
ENSSSCG00000003553	0.173285	5.49867	2.84566	0.00783073	0.16359	-2.98815	MTFR1L
ENSSSCG00000000755	-0.238362	4.51755	-2.84517	0.00784014	0.16359	-2.97906	ERC1
ENSSSCG00000015557	0.203994	2.76712	2.84352	0.0078723	0.164032	-2.79507	NMNAT2
ENSSSCG00000013401	0.852746	3.73635	2.84025	0.00793608	0.164846	-2.91489	DKK3
ENSSSCG00000001090	-0.228369	4.70924	-2.84089	0.00792371	0.164846	-2.9983
ENSSSCG00000010350	-0.352577	0.733687	-2.83982	0.00794452	0.164846	-2.52096	RGR
ENSSSCG00000008675	0.25999	6.00815	2.8385	0.00797051	0.164927	-2.99064	LETM1
ENSSSCG00000037334	-0.35566	9.73081	-2.83871	0.00796639	0.164927	-2.79274	ADSS1
ENSSSCG00000020845	-2.26025	-4.31265	-2.83792	0.00798205	0.164937	-3.22173	CDH9
ENSSSCG00000050646	0.635179	-0.979669	2.83341	0.00807145	0.165975	-2.49029
ENSSSCG00000036223	0.374796	0.810431	2.83463	0.0080472	0.165975	-2.53581
ENSSSCG00000008428	0.367417	3.40461	2.83258	0.00808793	0.165975	-2.91732
ENSSSCG00000039012	0.187017	2.01298	2.83267	0.00808624	0.165975	-2.70561	GLTP
ENSSSCG00000025238	-0.505521	0.305175	-2.83338	0.00807209	0.165975	-2.48122	SHOX2
ENSSSCG00000026106	-0.155449	5.40358	-2.8308	0.0081236	0.166478	-3.02295
ENSSSCG00000017176	-0.42268	0.131457	-2.82995	0.00814062	0.166598	-2.48866	AANAT
ENSSSCG00000028277	-0.787582	5.77501	-2.82743	0.00819135	0.167406	-3.0227
ENSSSCG00000011435	0.325208	6.58392	2.8253	0.0082345	0.167829	-2.99797	TWF2
ENSSSCG00000010077	-0.955367	-1.63666	-2.82578	0.00822489	0.167829	-2.57357
ENSSSCG00000026533	0.349211	5.49784	2.82318	0.00827782	0.168481	-3.03711
ENSSSCG00000007574	0.363625	1.68427	2.81973	0.00834833	0.168977	-2.69557	SDK1
ENSSSCG00000033920	0.197297	4.79403	2.81615	0.00842232	0.168977	-3.05588	CTU2
ENSSSCG00000024974	0.165923	8.11728	2.81695	0.0084058	0.168977	-2.9364
ENSSSCG00000025139	0.161079	3.84743	2.81668	0.00841131	0.168977	-2.99736	ZNF507
ENSSSCG00000000104	-0.166049	6.66425	-2.81925	0.00835827	0.168977	-3.01224	DDX17
ENSSSCG00000029578	-0.194232	6.28236	-2.8156	0.00843379	0.168977	-3.03485	NFATC3
ENSSSCG00000004254	-0.210645	3.0055	-2.81935	0.00835627	0.168977	-2.88899	DCBLD1
ENSSSCG00000017894	-0.225607	3.34472	-2.81539	0.00843809	0.168977	-2.94113	WSCD1
ENSSSCG00000012680	-0.27617	5.46018	-2.81692	0.00840639	0.168977	-3.05384	GPC3
ENSSSCG00000003379	-0.334413	5.88737	-2.81595	0.00842658	0.168977	-3.04467	KLHL21
ENSSSCG00000004166	-0.364317	2.99745	-2.81905	0.00836234	0.168977	-2.88689	AHI1
ENSSSCG00000029438	-0.901599	0.692367	-2.8203	0.00833659	0.168977	-2.54425	SESN2
ENSSSCG00000002697	0.394283	4.32366	2.81262	0.00849585	0.169226	-3.04406	NUDT7
ENSSSCG00000005749	-0.130618	5.91397	-2.81348	0.00847782	0.169226	-3.05197	BRD3
ENSSSCG00000047637	-0.230285	2.25457	-2.81414	0.00846421	0.169226	-2.7835
ENSSSCG00000008434	-0.366244	2.84217	-2.81262	0.00849591	0.169226	-2.87804	TTC7A
ENSSSCG00000008077	0.215829	4.14477	2.81011	0.00854852	0.170047	-3.04048	CARD19
ENSSSCG00000005488	1.7105	-3.80259	2.80901	0.00857177	0.170196	-3.20252	ORM1
ENSSSCG00000003718	0.26948	1.15554	2.80846	0.00858318	0.170196	-2.63009	TAF4B
ENSSSCG00000029760	0.210946	5.45042	2.80664	0.0086218	0.170196	-3.07639	CIPC
ENSSSCG00000009345	-0.138011	4.18515	-2.80735	0.00860682	0.170196	-3.04362	PDS5B
ENSSSCG00000016720	-0.322299	10.8266	-2.80677	0.00861902	0.170196	-2.81278	PGAM2
ENSSSCG00000046656	-0.350973	0.949737	-2.80651	0.00862446	0.170196	-2.60464
ENSSSCG00000017777	-0.200109	6.22398	-2.80578	0.0086401	0.17028	-3.05827	FLOT2
ENSSSCG00000034207	0.457827	5.22882	2.80404	0.00867707	0.170329	-3.08388
ENSSSCG00000006754	-0.269062	8.4553	-2.80361	0.00868621	0.170329	-2.94722	AMPD1
ENSSSCG00000025460	-0.373421	3.63512	-2.80377	0.00868287	0.170329	-3.00959
ENSSSCG00000021508	-0.601878	-0.754601	-2.80352	0.00868826	0.170329	-2.52912	SLC35G2
ENSSSCG00000006324	0.119784	5.71453	2.80191	0.00872271	0.170556	-3.08325
ENSSSCG00000004064	-0.156788	4.89696	-2.80243	0.00871151	0.170556	-3.08828	ARID1B
ENSSSCG00000029757	-0.614114	-1.79047	-2.79772	0.00881279	0.172092	-2.62973
ENSSSCG00000000789	1.10555	-0.914556	2.79412	0.00889105	0.172655	-2.56318	CNTN1
ENSSSCG00000029449	1.00911	-0.460849	2.79344	0.00890595	0.172655	-2.54906
ENSSSCG00000022295	0.363762	4.49638	2.79215	0.00893425	0.172655	-3.10058
ENSSSCG00000011570	0.276024	1.14055	2.79351	0.00890451	0.172655	-2.66406	IRAK2
ENSSSCG00000008773	0.241185	2.02235	2.79231	0.00893077	0.172655	-2.79898	PGM2
ENSSSCG00000014375	0.197581	3.65405	2.79274	0.00892132	0.172655	-3.02839	HARS1
ENSSSCG00000023377	-0.332661	3.66333	-2.79445	0.00888394	0.172655	-3.01639	EMP3
ENSSSCG00000025194	-0.369126	1.67973	-2.79278	0.0089204	0.172655	-2.7462	ZSWIM6
ENSSSCG00000020910	0.373293	4.0956	2.78926	0.00899768	0.173656	-3.07925	TMEM120A
ENSSSCG00000036331	-0.765865	5.87734	-2.78644	0.00906016	0.174636	-3.11255
ENSSSCG00000035493	0.156205	6.62304	2.78579	0.00907459	0.174689	-3.08714	SACS
ENSSSCG00000037646	0.313139	7.03801	2.78497	0.0090928	0.174732	-3.07147
ENSSSCG00000001523	-0.779824	0.22298	-2.78464	0.00910026	0.174732	-2.58522	GRM4
ENSSSCG00000017282	-0.220821	7.18467	-2.78408	0.00911279	0.174748	-3.06201	SCN4A
ENSSSCG00000026005	0.634084	-1.26384	2.78113	0.00917882	0.175249	-2.612	SAMD13
ENSSSCG00000009666	0.440843	3.7891	2.77896	0.00922776	0.175249	-3.0688
ENSSSCG00000038859	0.202172	4.72179	2.78001	0.00920395	0.175249	-3.13399	INO80C
ENSSSCG00000002707	0.163629	5.77881	2.78022	0.00919926	0.175249	-3.13029
ENSSSCG00000010368	0.150708	6.8091	2.78015	0.00920081	0.175249	-3.09336
ENSSSCG00000027114	0.106512	6.53349	2.7816	0.00916829	0.175249	-3.10017
ENSSSCG00000031871	-0.263561	4.73311	-2.77873	0.00923289	0.175249	-3.13653	ENTPD4
ENSSSCG00000041804	-0.593067	-1.75509	-2.77927	0.0092207	0.175249	-2.6751
ENSSSCG00000008602	-0.102481	6.22922	-2.77755	0.00925967	0.175322	-3.12326	LAPTM4A
ENSSSCG00000038867	-0.484892	3.98184	-2.77752	0.00926025	0.175322	-3.07071	PPM1K
ENSSSCG00000040252	0.193224	2.95658	2.77568	0.00930203	0.17589	-2.97486
ENSSSCG00000021466	-0.260142	3.07609	-2.77516	0.00931391	0.175891	-2.99279	BMT2
ENSSSCG00000011415	0.289247	4.83978	2.77239	0.00937726	0.176864	-3.15356	MAPKAPK3
ENSSSCG00000013594	-0.467136	3.91584	-2.77049	0.00942103	0.177465	-3.10605	FBN3
ENSSSCG00000005041	-0.171957	6.32261	-2.76972	0.00943875	0.177575	-3.13899	FERMT2
ENSSSCG00000036716	0.156562	7.22203	2.76808	0.00947671	0.17784	-3.09892
ENSSSCG00000007907	-0.104275	5.99645	-2.76837	0.00946984	0.17784	-3.15114	USP7
ENSSSCG00000025602	-0.18808	3.26783	-2.76629	0.00951825	0.178172	-3.04933	DOCK4
ENSSSCG00000013377	-0.954039	-1.41097	-2.76656	0.00951198	0.178172	-2.62178	USH1C
ENSSSCG00000013426	0.153003	5.40488	2.76529	0.00954154	0.178384	-3.17074	PWWP3A
ENSSSCG00000027294	0.215363	6.03548	2.76441	0.00956198	0.178542	-3.15923	CDV3
ENSSSCG00000008842	-0.367544	3.2113	-2.76356	0.00958185	0.17869	-3.04414
ENSSSCG00000001382	0.3026	5.08857	2.76275	0.0096009	0.178821	-3.1769	DDR1
ENSSSCG00000017520	-0.813936	-2.15618	-2.7616	0.00962784	0.179099	-2.74015	LRRC46
ENSSSCG00000049455	0.866343	-0.798113	2.75927	0.00968279	0.17945	-2.62186
ENSSSCG00000002441	-0.152931	4.8369	-2.75977	0.00967093	0.17945	-3.18244	PPP4R3A
ENSSSCG00000047044	-0.393782	-0.790894	-2.75992	0.00966752	0.17945	-2.61596
ENSSSCG00000001485	-0.161643	6.05514	-2.75855	0.00969993	0.179545	-3.16992	MLIP
ENSSSCG00000036208	-0.390724	2.81486	-2.75799	0.00971308	0.179566	-3.00462	SHMT1
ENSSSCG00000032606	0.551725	-1.63778	2.75649	0.00974869	0.179804	-2.68207
ENSSSCG00000013496	0.229257	2.17003	2.75542	0.00977417	0.179804	-2.90234
ENSSSCG00000024784	-0.300088	8.7646	-2.75568	0.00976795	0.179804	-3.03152	CACNA1S
ENSSSCG00000012411	-0.357247	7.7898	-2.75634	0.00975238	0.179804	-3.08607	PHKA1
ENSSSCG00000007133	0.412648	5.3334	2.75467	0.00979217	0.179913	-3.1939	ACSS1
ENSSSCG00000014578	0.138127	6.59929	2.75338	0.00982287	0.180255	-3.16229	DENND5A
ENSSSCG00000030538	0.175699	1.8198	2.75247	0.00984487	0.180437	-2.85244	CDCP2
ENSSSCG00000004952	0.256429	5.20889	2.75102	0.00987969	0.180853	-3.20397	SMAD3
ENSSSCG00000017604	0.244394	4.34776	2.74853	0.00993987	0.181066	-3.18768	HLF
ENSSSCG00000036311	0.227431	2.13013	2.74963	0.0099131	0.181066	-2.90428	RPAIN
ENSSSCG00000001010	0.143786	5.2601	2.74888	0.00993119	0.181066	-3.20869	WRNIP1
ENSSSCG00000010987	-0.157058	6.59461	-2.74877	0.00993395	0.181066	-3.17108	UBAP2
ENSSSCG00000024158	-0.295864	4.6134	-2.74759	0.00996255	0.181258	-3.205	ANO1
ENSSSCG00000016687	1.08941	1.74342	2.74639	0.00999166	0.181345	-2.81787
ENSSSCG00000008468	-0.336892	5.26472	-2.74655	0.00998775	0.181345	-3.21339	PKDCC
ENSSSCG00000041163	1.15745	1.45443	2.74246	0.0100879	0.1814	-2.82616
ENSSSCG00000030991	0.535866	0.350812	2.74533	0.0100175	0.1814	-2.67392
ENSSSCG00000015828	0.294878	4.28839	2.74147	0.0101122	0.1814	-3.19956	ZNF703
ENSSSCG00000046470	-0.259244	4.24709	-2.7424	0.0100892	0.1814	-3.19778
ENSSSCG00000006632	-0.265337	3.63703	-2.74293	0.0100762	0.1814	-3.13934	SCNM1
ENSSSCG00000016640	-0.290041	7.91152	-2.74239	0.0100895	0.1814	-3.11383	PPP1R3A
ENSSSCG00000031608	-0.309805	9.97521	-2.74136	0.0101148	0.1814	-2.99687
ENSSSCG00000009914	-0.439249	7.41792	-2.7413	0.0101163	0.1814	-3.14581
ENSSSCG00000035935	-1.01754	-2.27905	-2.74379	0.0100552	0.1814	-2.83036	C3orf80
ENSSSCG00000044729	-1.40771	-0.988024	-2.74488	0.0100286	0.1814	-2.6594
ENSSSCG00000036556	0.295296	3.05535	2.73729	0.0102155	0.18296	-3.07645
ENSSSCG00000014838	-0.367973	4.43674	-2.73669	0.0102306	0.183009	-3.21987	PGM2L1
ENSSSCG00000006873	-0.398487	3.06141	-2.73519	0.0102678	0.183456	-3.07734	FRRS1
ENSSSCG00000021837	0.347103	4.17659	2.73306	0.0103211	0.184187	-3.21099	STYXL1
ENSSSCG00000051663	0.940555	-1.71671	2.72986	0.0104017	0.184362	-2.77219
ENSSSCG00000009434	0.345014	4.0279	2.7316	0.0103578	0.184362	-3.20119	RGCC
ENSSSCG00000010861	0.334288	8.95981	2.72912	0.0104205	0.184362	-3.07961	COQ8A
ENSSSCG00000011723	0.284456	3.84838	2.73	0.0103982	0.184362	-3.18707	MME
ENSSSCG00000033706	0.162599	3.95551	2.72937	0.0104142	0.184362	-3.20136	NUP88
ENSSSCG00000037655	0.0934092	4.49812	2.72875	0.0104298	0.184362	-3.24117	GABPA
ENSSSCG00000004242	-0.2639	1.61872	-2.73158	0.0103582	0.184362	-2.86212	TBC1D32
ENSSSCG00000026554	-0.264739	7.00517	-2.72958	0.0104088	0.184362	-3.19244	PRXL2B
ENSSSCG00000017488	0.587212	0.939159	2.72682	0.0104789	0.184562	-2.77695	CSF3
ENSSSCG00000028790	0.228169	1.78447	2.72747	0.0104623	0.184562	-2.8946	ANKRD16
ENSSSCG00000028879	-0.273779	4.1075	-2.72636	0.0104905	0.184562	-3.22208	PLOD3
ENSSSCG00000016403	-0.979822	1.08752	-2.72636	0.0104905	0.184562	-2.7633
ENSSSCG00000042273	0.315535	0.583569	2.72535	0.0105163	0.184798	-2.72716
ENSSSCG00000021361	0.188235	3.04572	2.72398	0.0105513	0.185136	-3.1119	ZNF710
ENSSSCG00000003356	-0.263777	7.01001	-2.72363	0.0105604	0.185136	-3.20539	MMEL1
ENSSSCG00000028802	0.153893	6.57687	2.72233	0.0105937	0.185502	-3.2325
ENSSSCG00000038739	-0.276231	1.71105	-2.72118	0.0106232	0.1858	-2.91055	MYPOP
ENSSSCG00000031912	0.536348	6.22435	2.71901	0.0106794	0.186204	-3.24676
ENSSSCG00000031728	0.356356	5.94363	2.71927	0.0106727	0.186204	-3.25638
ENSSSCG00000038366	-0.311145	0.897553	-2.71884	0.0106837	0.186204	-2.79451
ENSSSCG00000038144	0.345646	7.06818	2.71785	0.0107094	0.186217	-3.22061
ENSSSCG00000034398	-0.213666	2.01138	-2.71815	0.0107016	0.186217	-2.94823	CFAP418
ENSSSCG00000004979	-0.194093	3.76005	-2.71648	0.0107451	0.186619	-3.20505	MYO9A
ENSSSCG00000002368	-0.846173	3.21346	-2.71587	0.0107608	0.186675	-3.10811	LTBP2
ENSSSCG00000007547	0.212456	4.9657	2.71307	0.0108342	0.187295	-3.28781
ENSSSCG00000006571	-0.1497	5.31076	-2.71331	0.0108278	0.187295	-3.28738	INTS3
ENSSSCG00000004907	-0.573193	1.28989	-2.71316	0.0108317	0.187295	-2.84763	CCBE1
ENSSSCG00000029785	0.154164	7.77435	2.71098	0.0108893	0.188029	-3.1949	RPS9
ENSSSCG00000043954	-0.975348	-1.61509	-2.71026	0.0109081	0.188137	-2.76509
ENSSSCG00000030326	-0.159136	4.0625	-2.70978	0.0109209	0.18814	-3.25241	TCP11L1
ENSSSCG00000010494	0.34895	6.7144	2.70817	0.0109636	0.188658	-3.25577	SORBS1
ENSSSCG00000000039	0.18088	6.20427	2.70754	0.0109802	0.188725	-3.27967	POLDIP3
ENSSSCG00000051147	0.534625	6.20237	2.70628	0.0110137	0.18891	-3.27568
ENSSSCG00000006542	-0.307018	2.83688	-2.70571	0.0110289	0.18891	-3.10659	KCNN3
ENSSSCG00000022895	-0.346406	5.5255	-2.70603	0.0110204	0.18891	-3.3007	CRYBG3
ENSSSCG00000050353	1.72559	-2.61496	2.70332	0.011093	0.189572	-2.97166	LncRNA
ENSSSCG00000033100	-0.705731	5.10318	-2.70344	0.0110899	0.189572	-3.30654
ENSSSCG00000006196	0.349605	3.9037	2.70038	0.0111722	0.190707	-3.26097	SLCO5A1
ENSSSCG00000009364	0.359766	5.46569	2.69777	0.0112428	0.191474	-3.32003	FREM2
ENSSSCG00000010626	0.326014	5.44001	2.69822	0.0112307	0.191474	-3.31884
ENSSSCG00000027684	0.528197	5.84396	2.69622	0.0112849	0.191693	-3.30864
ENSSSCG00000008687	-0.163642	5.03653	-2.69647	0.0112783	0.191693	-3.32496	MXD4
ENSSSCG00000015402	-0.212594	8.01398	-2.69588	0.0112942	0.191693	-3.21291	CACNA2D1
ENSSSCG00000035987	0.509832	2.11496	2.69306	0.0113715	0.192786	-3.02422	EHD3
ENSSSCG00000011212	-0.187896	2.31642	-2.69155	0.0114131	0.193272	-3.07124
ENSSSCG00000017415	0.403449	1.25397	2.68944	0.0114713	0.19398	-2.88791	ODAD4
ENSSSCG00000038487	-0.180328	4.47919	-2.68815	0.0115069	0.19398	-3.32716
ENSSSCG00000010593	-0.308017	-0.699918	-2.68842	0.0114996	0.19398	-2.74221	CNNM2
ENSSSCG00000021657	-0.480086	-0.84463	-2.68879	0.0114893	0.19398	-2.74594	SATB2
ENSSSCG00000011510	0.162493	3.62864	2.68446	0.0116101	0.194838	-3.26208	TMF1
ENSSSCG00000022790	-0.153741	4.55523	-2.68489	0.011598	0.194838	-3.34039	SNX2
ENSSSCG00000012746	-0.16546	5.33204	-2.68452	0.0116084	0.194838	-3.35087
ENSSSCG00000009627	-0.208402	1.52324	-2.68553	0.0115801	0.194838	-2.93668	C8orf58
ENSSSCG00000007830	-0.124738	4.73882	-2.6831	0.011648	0.195255	-3.35004	RBBP6
ENSSSCG00000001757	0.238456	5.99858	2.68217	0.0116741	0.195342	-3.34185	WDR61
ENSSSCG00000010175	-0.155684	5.86907	-2.68152	0.0116925	0.195342	-3.34657
ENSSSCG00000016925	-0.361945	3.61308	-2.68194	0.0116807	0.195342	-3.27093	PLK2
ENSSSCG00000015326	-0.645927	10.088	-2.67842	0.0117801	0.196585	-3.1381
ENSSSCG00000027573	0.1513	8.15302	2.67592	0.0118513	0.197552	-3.24684	RPL29
ENSSSCG00000003989	0.239397	0.851613	2.67375	0.0119134	0.198023	-2.873
ENSSSCG00000036083	-0.172838	4.56361	-2.67308	0.0119326	0.198023	-3.36529	PCGF5
ENSSSCG00000049239	-0.302543	1.59952	-2.67314	0.0119309	0.198023	-2.96717
ENSSSCG00000041958	-0.398952	-0.186635	-2.67311	0.0119318	0.198023	-2.77834
ENSSSCG00000004414	-0.116136	5.56317	-2.6723	0.0119551	0.198176	-3.37458	CD164
ENSSSCG00000038471	0.527836	-0.530186	2.66816	0.0120748	0.199413	-2.77978	NUAK2
ENSSSCG00000012699	0.331311	12.5172	2.6691	0.0120473	0.199413	-3.04
ENSSSCG00000007727	0.19067	4.15903	2.66802	0.0120787	0.199413	-3.35337
ENSSSCG00000040850	-0.277172	2.97025	-2.66787	0.0120832	0.199413	-3.21554	GPR17
ENSSSCG00000004511	0.659422	1.61684	2.66575	0.012145	0.200212	-3.00591
ENSSSCG00000017206	0.182929	5.65493	2.66301	0.0122251	0.200431	-3.39193
ENSSSCG00000005777	0.168745	4.2732	2.66372	0.0122044	0.200431	-3.37183	TXNL4A
ENSSSCG00000037914	0.154031	2.08821	2.66254	0.0122389	0.200431	-3.08383	IL17RB
ENSSSCG00000017743	0.135514	2.95045	2.66334	0.0122155	0.200431	-3.22372	CRLF3
ENSSSCG00000026412	-0.1923	4.48267	-2.66258	0.0122377	0.200431	-3.38543	PLXNA2
ENSSSCG00000035059	-0.310962	6.25429	-2.66305	0.012224	0.200431	-3.37289	MCM10
ENSSSCG00000008649	-0.32432	1.02867	-2.66087	0.0122881	0.201016	-2.9151	SOX11
ENSSSCG00000000185	0.28926	4.91333	2.65702	0.0124024	0.201839	-3.4102	PRKAG1
ENSSSCG00000040061	0.190308	3.43891	2.65775	0.0123806	0.201839	-3.30931	NINJ1
ENSSSCG00000012403	-0.18247	5.36791	-2.65674	0.0124107	0.201839	-3.41112	OGT
ENSSSCG00000007745	-0.267979	3.82057	-2.65779	0.0123793	0.201839	-3.35274	SUMF2
ENSSSCG00000041649	-0.507785	0.0125625	-2.65722	0.0123963	0.201839	-2.81685
ENSSSCG00000010163	-0.747774	-1.53183	-2.65644	0.0124196	0.201839	-2.85729	KCNK1
ENSSSCG00000026229	0.227436	3.41443	2.65575	0.0124403	0.201926	-3.30252
ENSSSCG00000005600	-0.147902	4.85634	-2.65519	0.0124568	0.201926	-3.4137
ENSSSCG00000010811	-0.156007	5.59415	-2.6549	0.0124655	0.201926	-3.41218	KCTD3
ENSSSCG00000037534	0.877285	0.167795	2.65197	0.0125535	0.202787	-2.84485	OPCML
ENSSSCG00000003100	0.156719	2.99239	2.65062	0.0125942	0.202787	-3.26334	CCDC61
ENSSSCG00000025440	0.150426	4.92426	2.65042	0.0126003	0.202787	-3.42489	ELOA
ENSSSCG00000002926	0.127327	4.06082	2.65147	0.0125686	0.202787	-3.3804
ENSSSCG00000039161	-0.31388	1.81877	-2.65061	0.0125943	0.202787	-3.05476	MEIS1
ENSSSCG00000042077	-0.445691	0.71664	-2.65113	0.0125788	0.202787	-2.91349
ENSSSCG00000017271	-0.271314	7.41715	-2.64648	0.0127196	0.204487	-3.35249	CACNG1
ENSSSCG00000044722	1.37099	-0.240949	2.64557	0.0127477	0.204497	-2.83641
ENSSSCG00000014812	-0.434057	2.51191	-2.64584	0.0127394	0.204497	-3.18549
ENSSSCG00000008919	0.954706	-1.28131	2.64365	0.0128062	0.204568	-2.85224	EPHA5
ENSSSCG00000038071	-0.284571	2.87369	-2.64376	0.012803	0.204568	-3.27089	RASL12
ENSSSCG00000022794	-0.477953	0.118966	-2.64363	0.0128069	0.204568	-2.8542
ENSSSCG00000007199	-0.535985	-0.202254	-2.64497	0.0127658	0.204568	-2.83746	SLC52A3
ENSSSCG00000045477	0.495386	1.11902	2.64212	0.0128533	0.204693	-2.96625
ENSSSCG00000034763	0.494547	4.82829	2.64114	0.0128834	0.204693	-3.44245	IRS2
ENSSSCG00000013513	0.32355	6.14836	2.64167	0.012867	0.204693	-3.42263	PLIN5
ENSSSCG00000028444	-0.12141	4.58374	-2.6425	0.0128417	0.204693	-3.43172
ENSSSCG00000042436	-1.28835	-3.12943	-2.64128	0.0128793	0.204693	-3.12772
ENSSSCG00000023522	0.203607	5.58679	2.63963	0.0129302	0.205219	-3.44481	TGM2
ENSSSCG00000030388	0.733846	-1.2142	2.63839	0.0129684	0.205564	-2.85424	UPP1
ENSSSCG00000015037	0.443177	-0.204819	2.63804	0.0129795	0.205564	-2.84054	IL18
ENSSSCG00000004094	0.383865	5.65747	2.63509	0.0130714	0.206085	-3.45149	PPP1R14C
ENSSSCG00000012530	0.334464	0.667837	2.63543	0.0130608	0.206085	-2.92577
ENSSSCG00000033744	0.147575	3.33006	2.63614	0.0130384	0.206085	-3.33659
ENSSSCG00000006540	-0.171534	7.34588	-2.63388	0.0131091	0.206085	-3.38509	PBXIP1
ENSSSCG00000017300	-0.332671	6.21117	-2.63463	0.0130857	0.206085	-3.43809	MRC2
ENSSSCG00000028080	-0.350778	-0.534258	-2.63518	0.0130686	0.206085	-2.84154	ELOVL4
ENSSSCG00000009134	-0.507626	6.05004	-2.63428	0.0130966	0.206085	-3.44088	EGF
ENSSSCG00000011477	0.283725	3.41029	2.63043	0.0132176	0.207477	-3.36149	ACOX2
ENSSSCG00000013405	-0.152855	9.38848	-2.63019	0.0132255	0.207477	-3.27126	EIF4G2
ENSSSCG00000031614	-0.61238	4.27073	-2.62913	0.0132589	0.207784	-3.44426	SMCO1
ENSSSCG00000011257	-0.246935	3.56542	-2.62668	0.0133367	0.208565	-3.3882	ACVR2B
ENSSSCG00000039615	-0.455919	2.65367	-2.62677	0.0133337	0.208565	-3.26487
ENSSSCG00000039921	-0.61434	4.99262	-2.62557	0.0133719	0.208896	-3.47671
ENSSSCG00000021229	0.16803	4.05937	2.62371	0.0134315	0.209388	-3.43991	MAT2B
ENSSSCG00000017836	-0.101292	6.16946	-2.62404	0.0134211	0.209388	-3.4632	PAFAH1B1
ENSSSCG00000038663	0.835451	0.969545	2.62267	0.0134649	0.209472	-3.0098
ENSSSCG00000003439	-0.350494	4.79729	-2.62273	0.013463	0.209472	-3.48265	DHRS3
ENSSSCG00000032769	-0.45555	2.65245	-2.62157	0.0135002	0.209801	-3.27584
ENSSSCG00000007478	-0.166861	5.23374	-2.62108	0.0135162	0.209831	-3.48983	ATP9A
ENSSSCG00000008232	0.14934	3.62587	2.62015	0.0135462	0.210079	-3.40785
ENSSSCG00000006874	-0.214312	5.48766	-2.61858	0.013597	0.210648	-3.49287
ENSSSCG00000032188	0.201558	3.19564	2.61805	0.0136141	0.210694	-3.35766	METTL26
ENSSSCG00000004191	0.90193	-0.435582	2.61533	0.0137027	0.211084	-2.87744	MOXD1
ENSSSCG00000014123	0.26174	1.36789	2.6151	0.0137101	0.211084	-3.06026	FAM151B
ENSSSCG00000016982	0.238498	6.92367	2.61607	0.0136784	0.211084	-3.44774
ENSSSCG00000004918	0.187081	6.65388	2.61673	0.013657	0.211084	-3.46021	ALPK2
ENSSSCG00000032505	-0.144026	3.62559	-2.61572	0.01369	0.211084	-3.41905	ING5
ENSSSCG00000038507	0.152148	7.25143	2.61421	0.0137393	0.211316	-3.43413	RPS29
ENSSSCG00000010481	0.708453	1.36594	2.61303	0.013778	0.211693	-3.06257	LGI1
ENSSSCG00000036736	0.275065	0.51411	2.61022	0.0138704	0.212504	-2.96188
ENSSSCG00000008449	0.257594	3.21015	2.60927	0.013902	0.212504	-3.37237
ENSSSCG00000024373	-0.0996239	6.76858	-2.60991	0.0138807	0.212504	-3.46772	TRIP12
ENSSSCG00000018701	-0.361433	0.547086	-2.60935	0.0138992	0.212504	-2.97453
ENSSSCG00000002829	-0.4356	7.24522	-2.61011	0.0138743	0.212504	-3.44575
ENSSSCG00000037413	0.335243	2.13378	2.60818	0.013938	0.212618	-3.21924
ENSSSCG00000016317	0.17281	3.67655	2.60848	0.0139281	0.212618	-3.43755	AGAP1
ENSSSCG00000028239	-0.257129	2.99624	-2.60775	0.0139523	0.212619	-3.3508	FBXL7
ENSSSCG00000037549	0.276589	5.69922	2.60417	0.0140717	0.213593	-3.52003	GCLM
ENSSSCG00000012059	0.180834	4.07949	2.60412	0.0140734	0.213593	-3.48396	HLCS
ENSSSCG00000012241	-0.131996	4.23641	-2.60421	0.0140704	0.213593	-3.49462
ENSSSCG00000037499	-0.306216	3.52907	-2.60514	0.0140392	0.213593	-3.42468	NEDD4
ENSSSCG00000006932	0.997338	2.44838	2.60043	0.0141975	0.214168	-3.29404	CLCA4
ENSSSCG00000040875	0.3265	2.22902	2.60184	0.0141498	0.214168	-3.25522	ZFPM1
ENSSSCG00000035845	0.176445	3.84378	2.6005	0.0141951	0.214168	-3.47216
ENSSSCG00000010968	0.159152	5.2557	2.6012	0.0141712	0.214168	-3.53256
ENSSSCG00000011114	-0.132089	4.78035	-2.60142	0.0141639	0.214168	-3.52907	SEC61A2
ENSSSCG00000033010	-0.230671	8.72624	-2.60056	0.014193	0.214168	-3.37424
ENSSSCG00000025941	-0.298968	5.18084	-2.59964	0.0142241	0.214352	-3.53586	PTP4A1
ENSSSCG00000025028	0.173001	4.79084	2.59894	0.0142477	0.214492	-3.53411	XIAP
ENSSSCG00000016686	0.84452	-2.21916	2.59455	0.0143968	0.215618	-3.0447	PRR15
ENSSSCG00000004039	0.576693	2.71246	2.59419	0.0144092	0.215618	-3.32609	SLC22A3
ENSSSCG00000030260	0.387867	6.00054	2.5948	0.0143884	0.215618	-3.53405	PFN2
ENSSSCG00000028336	-0.163507	4.35392	-2.59491	0.0143848	0.215618	-3.52356	YIPF6
ENSSSCG00000031172	-0.17777	5.89322	-2.5945	0.0143987	0.215618	-3.53434
ENSSSCG00000016111	-0.291016	4.33332	-2.5962	0.0143407	0.215618	-3.52148	FZD7
ENSSSCG00000026943	-0.597651	0.212921	-2.59228	0.0144747	0.216381	-2.95823	MRAP2
ENSSSCG00000028530	-0.272146	6.6051	-2.59128	0.0145093	0.21668	-3.51498	TMEM52
ENSSSCG00000015256	-0.235523	4.99429	-2.59022	0.0145458	0.217008	-3.55572	JAM3
ENSSSCG00000000107	0.165907	4.7947	2.58671	0.0146673	0.218602	-3.56145
ENSSSCG00000031271	-0.240638	7.0991	-2.58629	0.014682	0.218604	-3.49977	STRADB
ENSSSCG00000047967	-0.239676	1.65205	-2.58583	0.014698	0.218623	-3.17859
ENSSSCG00000002352	0.162621	6.69216	2.5844	0.0147478	0.218943	-3.52618	ZNF410
ENSSSCG00000030053	-0.0854976	5.95065	-2.58437	0.0147489	0.218943	-3.55589	ARCN1
ENSSSCG00000010669	0.179943	4.72724	2.58165	0.0148442	0.219268	-3.56912	PDZD8
ENSSSCG00000036876	0.144345	3.47962	2.58306	0.0147949	0.219268	-3.47353	THAP3
ENSSSCG00000031337	-0.140153	3.46257	-2.58191	0.0148353	0.219268	-3.4672	SNX18
ENSSSCG00000004366	-0.185724	5.44798	-2.58275	0.0148056	0.219268	-3.5699	BVES
ENSSSCG00000014443	-0.260927	8.5694	-2.58176	0.0148404	0.219268	-3.41934	CAMK2A
ENSSSCG00000004349	0.176548	5.34627	2.57949	0.0149205	0.220031	-3.578	FAXC
ENSSSCG00000011389	0.14279	4.39207	2.57852	0.0149549	0.220031	-3.56337	AMIGO3
ENSSSCG00000049962	-0.199124	2.80534	-2.57855	0.0149538	0.220031	-3.38878
ENSSSCG00000047083	-0.216799	4.56825	-2.57876	0.0149462	0.220031	-3.57326
ENSSSCG00000046569	0.839397	-1.40499	2.57718	0.0150022	0.220162	-2.96679
ENSSSCG00000007806	-0.217145	3.96835	-2.57711	0.0150049	0.220162	-3.53791	RABEP2
ENSSSCG00000012561	-0.709635	-1.78445	-2.57702	0.015008	0.220162	-3.00178	FRMPD3
ENSSSCG00000025130	0.22653	2.53843	2.57563	0.0150572	0.22045	-3.33734	KLF12
ENSSSCG00000007473	-0.0857678	5.12636	-2.57592	0.015047	0.22045	-3.58734	ADNP
ENSSSCG00000000113	0.548048	-0.450163	2.57421	0.0151079	0.220975	-2.95366	SLC16A8
ENSSSCG00000002294	-1.1478	2.40296	-2.57345	0.0151351	0.221156	-3.29807	ARG2
ENSSSCG00000001800	0.19461	4.95407	2.57242	0.0151723	0.221267	-3.59352	TM6SF1
ENSSSCG00000002444	-0.273342	4.89563	-2.57243	0.0151718	0.221267	-3.59191	FBLN5
ENSSSCG00000023784	-0.282145	5.8298	-2.57183	0.0151932	0.221355	-3.58723	SEMA3C
ENSSSCG00000015056	0.209432	3.44451	2.5709	0.0152269	0.221629	-3.48851	REXO2
ENSSSCG00000033732	-0.208709	5.65612	-2.57029	0.0152487	0.221731	-3.59246	ANKRD10
ENSSSCG00000031788	0.528284	0.3981	2.56742	0.0153524	0.222159	-3.03259	PTAFR
ENSSSCG00000043851	0.387683	8.32597	2.56742	0.0153526	0.222159	-3.46489
ENSSSCG00000010640	0.243956	10.1695	2.56831	0.0153201	0.222159	-3.36077	NRAP
ENSSSCG00000037201	0.215582	2.07958	2.56869	0.0153067	0.222159	-3.27825	MPV17
ENSSSCG00000009172	-0.174946	6.43716	-2.5679	0.0153352	0.222159	-3.57303	PPP3CA
ENSSSCG00000015247	0.224207	6.12769	2.5661	0.0154007	0.222638	-3.58974	ZBTB44
ENSSSCG00000035767	-0.34578	0.111542	-2.56539	0.0154263	0.222793	-3.0143
ENSSSCG00000011569	-0.140363	3.01715	-2.56421	0.0154694	0.222983	-3.44741
ENSSSCG00000017109	-0.569959	1.93608	-2.56428	0.0154668	0.222983	-3.26377	ADAMTS16
ENSSSCG00000039673	-0.281056	4.97515	-2.56362	0.0154908	0.223077	-3.613	ASB16
ENSSSCG00000038657	-0.195834	6.3607	-2.56309	0.0155105	0.223144	-3.58491	ATPAF1
ENSSSCG00000035859	-0.332711	1.72104	-2.56185	0.0155557	0.223579	-3.22595	WNT5A
ENSSSCG00000051325	-0.322233	0.997233	-2.55879	0.0156685	0.224767	-3.12538
ENSSSCG00000013316	-1.08737	-2.49956	-2.55911	0.0156567	0.224767	-3.15896	WT1
ENSSSCG00000042430	0.461942	4.10729	2.55675	0.015744	0.225634	-3.58224
ENSSSCG00000045813	0.30952	5.98935	2.55588	0.0157763	0.225664	-3.6175
ENSSSCG00000027428	-0.581526	6.49953	-2.55594	0.0157741	0.225664	-3.59683
ENSSSCG00000012572	0.266545	4.06199	2.55325	0.0158746	0.226605	-3.59051	COL4A5
ENSSSCG00000011377	-0.207482	8.23808	-2.5529	0.0158877	0.226605	-3.50349	LAMB2
ENSSSCG00000041708	-0.839995	-2.33477	-2.5532	0.0158765	0.226605	-3.1124
ENSSSCG00000015282	-0.15564	4.4153	-2.55226	0.0159117	0.22673	-3.61855	PPP1R15B
ENSSSCG00000009968	-0.157575	3.67955	-2.55131	0.0159473	0.22702	-3.55666	TTC28
ENSSSCG00000040727	0.171516	4.80806	2.54892	0.0160374	0.227868	-3.64217	ASPSCR1
ENSSSCG00000016845	-0.208498	3.63135	-2.54908	0.0160312	0.227868	-3.55604	NUP155
ENSSSCG00000033620	0.187429	3.21341	2.5482	0.0160647	0.228039	-3.50961
ENSSSCG00000006461	0.155133	4.41553	2.54749	0.0160915	0.228203	-3.63074	ARHGEF11
ENSSSCG00000030438	0.160884	5.07962	2.54687	0.0161151	0.22832	-3.64914
ENSSSCG00000017510	-0.176074	7.44472	-2.54637	0.0161341	0.228372	-3.56578	CACNB1
ENSSSCG00000024759	0.537469	0.218442	2.54515	0.0161804	0.22877	-3.05804
ENSSSCG00000021880	-0.388138	4.18216	-2.54482	0.0161928	0.22877	-3.61377	MXRA8
ENSSSCG00000032544	0.120215	5.68747	2.54302	0.0162618	0.229149	-3.64963	MTA1
ENSSSCG00000029291	-0.327612	2.27574	-2.54352	0.0162423	0.229149	-3.36968
ENSSSCG00000026559	-0.394132	-1.08469	-2.54291	0.0162658	0.229149	-3.00981	EML6
ENSSSCG00000016810	0.29496	4.856	2.54116	0.0163329	0.229565	-3.65889
ENSSSCG00000040470	0.160719	8.70062	2.54105	0.0163372	0.229565	-3.50184
ENSSSCG00000015664	-0.596177	2.38072	-2.54094	0.0163415	0.229565	-3.36769
ENSSSCG00000009146	0.156248	7.47653	2.53815	0.016449	0.230284	-3.58552	RPL34
ENSSSCG00000033032	-0.21341	1.51175	-2.53801	0.0164544	0.230284	-3.23629	ZBTB14
ENSSSCG00000039780	-0.372661	1.81567	-2.53837	0.0164403	0.230284	-3.28389	RTN4RL1
ENSSSCG00000025685	-1.06213	-0.0194431	-2.53818	0.0164477	0.230284	-3.05087	TP73
ENSSSCG00000002429	0.206876	4.85717	2.53735	0.0164798	0.230424	-3.66687	FOXN3
ENSSSCG00000034632	-0.317995	1.44066	-2.53439	0.0165949	0.231816	-3.23427	PDXP
ENSSSCG00000011272	0.138062	8.28114	2.53319	0.0166415	0.232114	-3.54666
ENSSSCG00000007744	-0.26868	6.38486	-2.53304	0.0166474	0.232114	-3.64609
ENSSSCG00000039498	0.86346	-1.34724	2.53138	0.0167127	0.232404	-3.04575	RBFOX3
ENSSSCG00000004082	-0.135739	6.99656	-2.53132	0.0167149	0.232404	-3.62577
ENSSSCG00000035667	-0.368107	2.68928	-2.53202	0.0166873	0.232404	-3.47558	KBTBD13
ENSSSCG00000012943	0.22041	4.56018	2.53039	0.0167514	0.232671	-3.67484	MRPL11
ENSSSCG00000001779	-0.147917	5.72433	-2.5293	0.0167942	0.232671	-3.67812	ZFAND6
ENSSSCG00000024555	-0.203441	3.96416	-2.5299	0.0167706	0.232671	-3.63294	ING2
ENSSSCG00000028974	-0.317997	2.60506	-2.52922	0.0167977	0.232671	-3.45023	UST
ENSSSCG00000036785	-0.884513	1.00184	-2.52885	0.0168121	0.232671	-3.19344	MTMR7
ENSSSCG00000016893	-0.165152	6.34547	-2.52722	0.0168765	0.233346	-3.66152	NDUFS4
ENSSSCG00000039545	0.196068	3.53043	2.52462	0.0169795	0.234554	-3.59592
ENSSSCG00000048659	0.771204	-1.03292	2.52359	0.0170206	0.234684	-3.04318
ENSSSCG00000007080	0.205247	4.39947	2.52207	0.0170816	0.234684	-3.68385	KIF16B
ENSSSCG00000034704	-0.129392	5.61038	-2.52197	0.0170856	0.234684	-3.6961	ZNF532
ENSSSCG00000010464	-0.483521	6.97679	-2.52225	0.0170743	0.234684	-3.64122	PPP1R3C
ENSSSCG00000025810	-0.515232	3.92873	-2.52176	0.0170938	0.234684	-3.65014	KCNAB1
ENSSSCG00000031311	-0.53883	4.49891	-2.52163	0.0170991	0.234684	-3.6847
ENSSSCG00000009114	-0.583523	1.62562	-2.52251	0.0170637	0.234684	-3.26497	PRSS12
ENSSSCG00000030343	-0.158487	1.83247	-2.52046	0.017146	0.234725	-3.33315	SLC38A9
ENSSSCG00000000573	-0.166419	5.53808	-2.52038	0.0171493	0.234725	-3.70175	KCNJ8
ENSSSCG00000032561	-1.02537	0.518414	-2.52077	0.0171336	0.234725	-3.13243
ENSSSCG00000041285	0.587452	1.58261	2.51605	0.017324	0.23565	-3.30308
ENSSSCG00000039215	0.259444	2.23866	2.51702	0.0172848	0.23565	-3.40536	PHYHIPL
ENSSSCG00000032787	0.22729	4.46992	2.5163	0.0173139	0.23565	-3.6979	ALAD
ENSSSCG00000006184	-0.154116	2.72751	-2.51672	0.0172969	0.23565	-3.49901	TERF1
ENSSSCG00000031380	-0.338791	3.03248	-2.51604	0.0173243	0.23565	-3.54747	MARCKSL1
ENSSSCG00000003459	-0.379623	0.544574	-2.51558	0.0173432	0.23565	-3.14267
ENSSSCG00000001570	-0.408689	5.84939	-2.51564	0.0173408	0.23565	-3.70584
ENSSSCG00000041125	-0.683245	-2.20563	-2.51731	0.0172729	0.23565	-3.13906
ENSSSCG00000050946	0.321753	2.91457	2.51406	0.0174047	0.236271	-3.53956
ENSSSCG00000032953	0.584303	-0.600087	2.51193	0.017492	0.236594	-3.06351
ENSSSCG00000044340	-0.0969131	4.69024	-2.51232	0.0174759	0.236594	-3.71523	EEA1
ENSSSCG00000016191	-0.188816	3.7073	-2.513	0.0174482	0.236594	-3.6481
ENSSSCG00000039573	-0.589303	3.0885	-2.51195	0.0174909	0.236594	-3.57854
ENSSSCG00000003552	0.173329	3.89273	2.51032	0.0175579	0.237271	-3.66882	AUNIP
ENSSSCG00000039761	-0.591917	-0.813114	-2.50921	0.0176035	0.237671	-3.06665	MYCL
ENSSSCG00000005240	0.404712	1.41398	2.508	0.0176531	0.237916	-3.28323	DOCK8
ENSSSCG00000050184	0.298503	3.35122	2.50761	0.0176694	0.237916	-3.61107
ENSSSCG00000000204	0.210417	2.88263	2.50763	0.0176685	0.237916	-3.53796	PRPF40B
ENSSSCG00000013597	0.143205	7.46555	2.5068	0.0177028	0.237945	-3.65098	RPS28
ENSSSCG00000038007	-0.218251	6.71667	-2.50678	0.0177035	0.237945	-3.69156	HACD1
ENSSSCG00000025729	-0.382177	5.77731	-2.50525	0.0177671	0.238584	-3.72557	IRS1
ENSSSCG00000017947	0.296068	8.89195	2.50434	0.0178051	0.238879	-3.55984	ACADVL
ENSSSCG00000036503	-0.375065	-0.221713	-2.50341	0.0178437	0.239182	-3.10511	RAB6B
ENSSSCG00000037269	0.587208	-1.44336	2.50163	0.0179179	0.239598	-3.1074	LANCL3
ENSSSCG00000031474	-0.213709	6.18226	-2.50125	0.0179336	0.239598	-3.72329	PTK6
ENSSSCG00000014141	-0.271545	1.0316	-2.50076	0.0179545	0.239598	-3.24646	RFESD
ENSSSCG00000023247	-0.304991	6.50868	-2.50076	0.0179544	0.239598	-3.71002	OPTN
ENSSSCG00000014213	-0.360272	0.717963	-2.50074	0.017955	0.239598	-3.19803	KCNN2
ENSSSCG00000006162	0.21972	1.46997	2.50021	0.0179775	0.239684	-3.3016	ZC2HC1A
ENSSSCG00000051574	-1.51239	-2.39108	-2.49835	0.0180557	0.240512	-3.24312	LncRNA
ENSSSCG00000006089	0.207999	7.15782	2.49692	0.0181159	0.241099	-3.68515	PTDSS1
ENSSSCG00000008723	-0.285316	5.51851	-2.49581	0.0181629	0.241508	-3.75388
ENSSSCG00000000571	-0.177837	5.34339	-2.49527	0.0181856	0.241562	-3.75729	ABCC9
ENSSSCG00000047841	-0.520914	1.0137	-2.49495	0.0181993	0.241562	-3.27441
ENSSSCG00000024725	0.781414	2.28744	2.4941	0.0182354	0.241826	-3.49941	PCARE
ENSSSCG00000008973	0.576982	1.8365	2.49194	0.0183276	0.242832	-3.38263	NAAA
ENSSSCG00000033692	-0.207557	5.51606	-2.49001	0.0184099	0.243706	-3.76535	B3GALNT2
ENSSSCG00000012038	-1.43881	-3.21662	-2.48871	0.0184656	0.244228	-3.34421	C21orf62
ENSSSCG00000040145	0.666544	3.94065	2.48684	0.0185465	0.244302	-3.7316	SNAI3
ENSSSCG00000033489	0.380798	8.05583	2.48684	0.0185462	0.244302	-3.65119
ENSSSCG00000015380	0.158708	4.90919	2.48671	0.0185521	0.244302	-3.77393	CDCA7L
ENSSSCG00000010313	-0.172913	7.17417	-2.48668	0.0185531	0.244302	-3.71015	VCL
ENSSSCG00000011928	-0.476613	6.33779	-2.48752	0.0185172	0.244302	-3.74637	CCDC80
ENSSSCG00000004290	0.492061	1.29998	2.4828	0.0187213	0.245434	-3.31311	TBX18
ENSSSCG00000015287	0.309874	1.33738	2.48287	0.0187186	0.245434	-3.32685	TMCC2
ENSSSCG00000013303	0.285224	2.6853	2.48338	0.0186961	0.245434	-3.56244	ABTB2
ENSSSCG00000004253	-0.135125	4.3729	-2.48283	0.0187204	0.245434	-3.76237
ENSSSCG00000035488	-0.166902	4.07112	-2.48353	0.0186899	0.245434	-3.73835	WDR44
ENSSSCG00000003230	0.227881	6.96137	2.48236	0.0187405	0.24547	-3.72732
ENSSSCG00000016969	0.449528	0.993211	2.48017	0.0188365	0.245665	-3.28689	SERF1A
ENSSSCG00000016690	0.325423	1.896	2.48103	0.0187987	0.245665	-3.4183	CREB5
ENSSSCG00000004510	0.306853	7.19532	2.48137	0.0187838	0.245665	-3.71869
ENSSSCG00000005243	0.210996	4.93105	2.47976	0.0188543	0.245665	-3.78942	PGM5
ENSSSCG00000017024	-0.214186	8.41484	-2.48002	0.0188429	0.245665	-3.64362
ENSSSCG00000039269	-0.273997	1.95167	-2.48012	0.0188386	0.245665	-3.44926	SHLD1
ENSSSCG00000013388	0.302542	1.39533	2.4779	0.0189362	0.246517	-3.34582	PDE3B
ENSSSCG00000010200	-0.14548	3.9001	-2.47715	0.0189691	0.24673	-3.74026	CSGALNACT2
ENSSSCG00000025578	1.21163	-1.80076	2.47391	0.0191121	0.248375	-3.20516	ALDH1A2
ENSSSCG00000004902	0.254618	0.183862	2.47278	0.0191624	0.24842	-3.20381	RNF152
ENSSSCG00000035293	-0.176283	10.7581	-2.4734	0.0191348	0.24842	-3.53312
ENSSSCG00000045769	-0.518889	1.30797	-2.47271	0.0191656	0.24842	-3.35222
ENSSSCG00000014113	-0.269742	5.91083	-2.4716	0.019215	0.248844	-3.79314	HOMER1
ENSSSCG00000034474	-0.210807	3.3008	-2.47043	0.0192674	0.249306	-3.68287	HOXC9
ENSSSCG00000032861	0.252827	3.06564	2.46927	0.0193192	0.24976	-3.64269	NUAK1
ENSSSCG00000031557	0.239041	2.85081	2.46883	0.0193392	0.249798	-3.614	CHCHD6
ENSSSCG00000036115	-0.164584	6.09183	-2.46846	0.0193556	0.249798	-3.79549
ENSSSCG00000035825	0.449156	2.98069	2.46793	0.0193796	0.249891	-3.65679	UBE2QL1
ENSSSCG00000018058	-0.274642	3.03074	-2.46713	0.0194152	0.250134	-3.64657	ARHGAP23
ENSSSCG00000011076	0.953986	2.68935	2.45898	0.0197858	0.250183	-3.62869	OTUD1
ENSSSCG00000048678	0.393809	-1.18854	2.46291	0.0196061	0.250183	-3.14891
ENSSSCG00000039609	0.344937	4.66512	2.4587	0.0197985	0.250183	-3.82746	ANKRD33B
ENSSSCG00000015784	0.301372	8.96834	2.46576	0.0194771	0.250183	-3.63915	ACSL1
ENSSSCG00000040267	0.300602	6.41537	2.46445	0.0195365	0.250183	-3.79556
ENSSSCG00000042498	0.295461	0.486236	2.46026	0.019727	0.250183	-3.25308
ENSSSCG00000026113	0.287747	0.127916	2.4615	0.0196702	0.250183	-3.21136	ZBTB20
ENSSSCG00000011918	0.225433	3.59793	2.46299	0.0196024	0.250183	-3.7322	USF3
ENSSSCG00000002755	0.221139	3.01604	2.4643	0.0195433	0.250183	-3.64947	NFAT5
ENSSSCG00000012531	0.190868	3.53425	2.46146	0.0196723	0.250183	-3.7281
ENSSSCG00000029145	0.140447	6.12545	2.46552	0.0194879	0.250183	-3.8	POMGNT1
ENSSSCG00000012910	-0.113955	3.91184	-2.46057	0.0197129	0.250183	-3.77788	RPS6KB2
ENSSSCG00000001868	-0.129794	7.33407	-2.46605	0.019464	0.250183	-3.74344
ENSSSCG00000028679	-0.149733	6.16703	-2.45894	0.0197875	0.250183	-3.81232	PLEKHB2
ENSSSCG00000028406	-0.160519	4.36954	-2.46312	0.0195966	0.250183	-3.80575	FOCAD
ENSSSCG00000013874	-0.218142	2.59009	-2.46238	0.0196302	0.250183	-3.60012	OCEL1
ENSSSCG00000032877	-0.266969	4.62666	-2.46425	0.0195453	0.250183	-3.81297
ENSSSCG00000004598	-0.301135	2.17823	-2.46088	0.0196986	0.250183	-3.52044
ENSSSCG00000016606	-0.315516	5.06606	-2.46259	0.019621	0.250183	-3.82605	ASB15
ENSSSCG00000038786	-0.351733	1.3604	-2.46472	0.0195243	0.250183	-3.37371	FBXL22
ENSSSCG00000034820	-0.424463	2.95423	-2.45893	0.0197878	0.250183	-3.66204	MAFA
ENSSSCG00000032715	-0.590848	0.172547	-2.4622	0.0196387	0.250183	-3.19522	CERS6
ENSSSCG00000044088	-0.685912	1.13766	-2.45856	0.0198047	0.250183	-3.34099
ENSSSCG00000048101	0.53952	1.75398	2.45687	0.0198827	0.250955	-3.45024
ENSSSCG00000045433	0.888989	-0.502355	2.45497	0.0199701	0.251015	-3.17815
ENSSSCG00000004236	0.347765	1.13347	2.45587	0.0199286	0.251015	-3.3626	PKIB
ENSSSCG00000037312	0.189414	2.18138	2.45587	0.0199284	0.251015	-3.54232
ENSSSCG00000023658	0.151805	3.19621	2.45521	0.0199589	0.251015	-3.69807	NR2C2AP
ENSSSCG00000045377	-1.0379	-1.01666	-2.45494	0.0199715	0.251015	-3.16081
ENSSSCG00000004691	0.142481	6.27123	2.4536	0.0200336	0.251584	-3.82056	EIF3J
ENSSSCG00000030345	0.488153	0.98854	2.45205	0.0201052	0.252251	-3.34074	INPP5J
ENSSSCG00000014170	-0.163258	6.18019	-2.45172	0.0201206	0.252251	-3.82882	CAST
ENSSSCG00000036943	1.03079	-2.06268	2.45122	0.0201442	0.252331	-3.23761
ENSSSCG00000010433	-0.18488	3.53117	-2.45086	0.0201608	0.252331	-3.75509	SGMS1
ENSSSCG00000022451	0.141975	1.92223	2.44549	0.0204122	0.255264	-3.51107	WDR73
ENSSSCG00000003859	-0.133582	4.78679	-2.44512	0.0204297	0.255268	-3.85826	TUT4
ENSSSCG00000015617	-0.631217	2.26245	-2.4436	0.0205017	0.255954	-3.57137	G0S2
ENSSSCG00000006366	-0.15303	5.80403	-2.44317	0.0205221	0.255994	-3.85619	PFDN2
ENSSSCG00000033465	0.462028	-0.98512	2.44153	0.0206001	0.256752	-3.18387
ENSSSCG00000013038	0.157312	6.19009	2.44064	0.020642	0.256959	-3.84839
ENSSSCG00000007275	0.138833	6.54619	2.44045	0.0206511	0.256959	-3.83434	RALY
ENSSSCG00000033985	0.123095	3.24453	2.43959	0.0206925	0.257259	-3.74158	FIZ1
ENSSSCG00000043159	0.505736	1.32557	2.4385	0.0207443	0.257656	-3.41028
ENSSSCG00000023122	0.120706	5.00947	2.43819	0.020759	0.257656	-3.87651	KHDRBS1
ENSSSCG00000005650	-0.258882	3.82947	-2.43669	0.020831	0.258335	-3.81822	CERCAM
ENSSSCG00000010479	0.924177	-0.0285655	2.43226	0.0210448	0.259692	-3.22844	RBP4
ENSSSCG00000023539	0.380998	2.48236	2.43356	0.0209821	0.259692	-3.61702	MBOAT2
ENSSSCG00000004620	0.159354	5.70787	2.43332	0.0209934	0.259692	-3.87973	MYO5A
ENSSSCG00000033757	0.136862	3.94294	2.43228	0.0210436	0.259692	-3.83401	FKBP2
ENSSSCG00000005057	-0.148835	2.75882	-2.43269	0.021024	0.259692	-3.68177	FBXO34
ENSSSCG00000016599	-0.702652	-0.653463	-2.43399	0.020961	0.259692	-3.2059	GPR37
ENSSSCG00000046732	1.61415	-3.18819	2.43154	0.0210798	0.259909	-3.35313	LncRNA
ENSSSCG00000003876	-0.268454	3.80318	-2.43063	0.0211239	0.260238	-3.83109	CDKN2C
ENSSSCG00000012669	0.61723	4.06728	2.42917	0.0211953	0.260573	-3.81909
ENSSSCG00000003229	0.224036	6.94506	2.429	0.0212035	0.260573	-3.83872	ETFB
ENSSSCG00000029183	-0.110032	3.82357	-2.42942	0.021183	0.260573	-3.82596	SEC11A
ENSSSCG00000015069	2.16481	-4.69111	2.42798	0.0212531	0.260862	-3.67698	Apolipoprotein C3
ENSSSCG00000012171	-0.140886	4.77131	-2.4278	0.021262	0.260862	-3.89523	PRDX4
ENSSSCG00000044058	0.583225	0.656467	2.42707	0.0212978	0.261052	-3.34452
ENSSSCG00000035774	0.206803	1.69151	2.42677	0.0213125	0.261052	-3.51639	ERRFI1
ENSSSCG00000010219	0.588816	3.66918	2.42592	0.0213543	0.261135	-3.81529	ARID5B
ENSSSCG00000030888	0.140544	3.51169	2.42597	0.0213516	0.261135	-3.80178
ENSSSCG00000038494	0.145891	8.58812	2.42483	0.0214079	0.26149	-3.74652	LPIN2
ENSSSCG00000007958	-0.193447	2.53461	-2.42461	0.0214184	0.26149	-3.66043	ZNF174
ENSSSCG00000031592	-0.189783	3.35781	-2.42314	0.0214909	0.262161	-3.79028	ZNF462
ENSSSCG00000003368	0.706515	1.04304	2.42156	0.0215693	0.262854	-3.41816	RNF207
ENSSSCG00000009764	-0.262651	1.20458	-2.42093	0.0216005	0.262854	-3.43063	CCDC92
ENSSSCG00000017232	-0.442657	2.25188	-2.42095	0.0215994	0.262854	-3.61805
ENSSSCG00000016008	0.128178	3.12285	2.42028	0.0216328	0.263031	-3.76001	CWC22
ENSSSCG00000032053	-0.500349	4.45377	-2.41731	0.0217809	0.264617	-3.90952	ST8SIA5
ENSSSCG00000015660	-0.273114	2.41687	-2.41695	0.0217992	0.264624	-3.6476	PFKFB2
ENSSSCG00000039549	-0.197168	3.44263	-2.41606	0.0218435	0.264945	-3.82277	PLEKHF2
ENSSSCG00000041267	-0.305579	1.34393	-2.41533	0.0218804	0.265177	-3.45025
ENSSSCG00000037013	0.437992	0.251836	2.41435	0.0219293	0.265555	-3.3039	WFIKKN1
ENSSSCG00000010522	0.629738	7.28611	2.41397	0.0219487	0.265574	-3.84939	ANKRD2
ENSSSCG00000031744	-0.192344	3.97486	-2.41107	0.0220949	0.266933	-3.88184
ENSSSCG00000037520	-0.257042	2.84812	-2.41104	0.0220968	0.266933	-3.72389
ENSSSCG00000022543	0.64088	-0.373433	2.40794	0.0222542	0.267851	-3.25733	VWDE
ENSSSCG00000032242	-0.149485	5.11722	-2.40852	0.0222246	0.267851	-3.93812
ENSSSCG00000038491	-0.275204	1.1427	-2.40778	0.0222626	0.267851	-3.44123	MEX3B
ENSSSCG00000015255	-0.379601	0.248521	-2.40859	0.0222211	0.267851	-3.31781	IGSF9B
ENSSSCG00000047784	-0.484194	-2.11128	-2.40786	0.0222584	0.267851	-3.29785
ENSSSCG00000038829	0.415244	3.24853	2.40517	0.0223959	0.268062	-3.79452
ENSSSCG00000015297	0.350305	2.2474	2.40498	0.0224059	0.268062	-3.63287	ADAM22
ENSSSCG00000014324	0.195553	10.2378	2.40578	0.0223648	0.268062	-3.69125	MYOT
ENSSSCG00000012995	-0.0876201	4.74661	-2.40605	0.0223507	0.268062	-3.93905	DPF2
ENSSSCG00000011833	-0.155966	4.7659	-2.40558	0.0223751	0.268062	-3.9397	DLG1
ENSSSCG00000007987	-0.217994	2.27447	-2.40544	0.0223822	0.268062	-3.65661	DECR2
ENSSSCG00000006821	-0.585111	-0.0755257	-2.40634	0.0223362	0.268062	-3.28431
ENSSSCG00000013734	0.528842	4.43764	2.40127	0.0225966	0.268185	-3.93129	HOOK2
ENSSSCG00000030165	0.444223	2.58636	2.40153	0.0225832	0.268185	-3.72664	MAFF
ENSSSCG00000004699	0.432481	0.221617	2.40241	0.0225377	0.268185	-3.33009	ELL3
ENSSSCG00000015346	0.407841	3.5457	2.4001	0.0226574	0.268185	-3.854	ICA1
ENSSSCG00000009966	0.360643	5.97681	2.40088	0.0226169	0.268185	-3.93609	MN1
ENSSSCG00000038602	0.359867	3.74565	2.40349	0.0224825	0.268185	-3.88155
ENSSSCG00000017794	0.302775	-0.539183	2.40184	0.0225676	0.268185	-3.26319	EFCAB5
ENSSSCG00000012578	0.131851	2.01352	2.40325	0.0224946	0.268185	-3.61921
ENSSSCG00000017929	-0.135601	3.83348	-2.40097	0.0226122	0.268185	-3.88925	RNASEK
ENSSSCG00000023243	-0.137548	4.00259	-2.40086	0.0226179	0.268185	-3.90446	NFIA
ENSSSCG00000013050	-0.13828	3.86608	-2.39921	0.0227038	0.268185	-3.89875	MARK2
ENSSSCG00000036494	-0.167225	3.76778	-2.39981	0.0226726	0.268185	-3.88378	ERG28
ENSSSCG00000025049	-0.24294	4.54794	-2.40357	0.0224782	0.268185	-3.93455	CYBRD1
ENSSSCG00000025672	-0.289237	4.17727	-2.40195	0.0225618	0.268185	-3.90848	RAVER2
ENSSSCG00000007151	-0.336623	3.3519	-2.39936	0.0226961	0.268185	-3.84102	CDC25B
ENSSSCG00000003479	-0.355214	4.21843	-2.40043	0.0226406	0.268185	-3.92091	MFAP2
ENSSSCG00000015398	-0.788522	-1.26425	-2.39867	0.0227317	0.268303	-3.26517	SEMA3A
ENSSSCG00000031876	0.335909	4.78464	2.39711	0.022813	0.268587	-3.95444	LDAF1
ENSSSCG00000034942	0.146666	3.03016	2.39731	0.0228023	0.268587	-3.79463
ENSSSCG00000002740	-0.116497	5.15253	-2.39771	0.0227818	0.268587	-3.96027	AP1G1
ENSSSCG00000012773	-0.756101	1.9304	-2.39683	0.0228278	0.268587	-3.60459
ENSSSCG00000017904	-0.276823	13.4678	-2.39631	0.0228547	0.268691	-3.55721
ENSSSCG00000036296	0.128442	7.72858	2.39447	0.0229513	0.269432	-3.8679	RPS25
ENSSSCG00000036062	-0.231833	4.07594	-2.39442	0.0229538	0.269432	-3.92623	RNF122
ENSSSCG00000012182	0.629934	-0.00983009	2.39364	0.0229946	0.269698	-3.31796	PCYT1B
ENSSSCG00000000970	-0.136539	6.13049	-2.39184	0.0230895	0.270599	-3.95088	PPP6R2
ENSSSCG00000038383	-0.209962	2.05269	-2.39128	0.0231189	0.27073	-3.62964	DYNC2LI1
ENSSSCG00000008237	0.385902	5.79732	2.38909	0.0232349	0.271876	-3.96921	RETSAT
ENSSSCG00000011690	-0.400613	2.37075	-2.38868	0.0232564	0.271914	-3.68919	PLSCR4
ENSSSCG00000031905	-0.55905	2.765	-2.38794	0.0232959	0.272163	-3.79157	KCNS3
ENSSSCG00000039139	0.126804	6.4961	2.38758	0.0233153	0.272176	-3.94568	AKT1
ENSSSCG00000010190	-0.218355	15.674	-2.3868	0.0233564	0.272443	-3.49395
ENSSSCG00000031407	0.201754	2.24283	2.38604	0.023397	0.272703	-3.69599	STKLD1
ENSSSCG00000014127	0.257952	1.68359	2.38447	0.0234813	0.273261	-3.59088	RASGRF2
ENSSSCG00000035619	0.191718	2.87453	2.38446	0.0234815	0.273261	-3.78651	TMEM135
ENSSSCG00000009169	0.398063	0.475207	2.38394	0.0235096	0.273328	-3.37553	SLC39A8
ENSSSCG00000025689	0.260502	7.48185	2.38253	0.0235853	0.273328	-3.89983	DVL2
ENSSSCG00000002316	0.214514	2.06166	2.38231	0.0235972	0.273328	-3.66172	COX16
ENSSSCG00000003828	0.197136	3.47664	2.38319	0.0235498	0.273328	-3.88028	FGGY
ENSSSCG00000030309	0.178541	7.83869	2.38291	0.0235648	0.273328	-3.88297	NDRG2
ENSSSCG00000028794	-0.163835	5.91174	-2.38247	0.0235883	0.273328	-3.97703
ENSSSCG00000023090	0.520348	-0.423399	2.37975	0.0237354	0.273747	-3.30165	BEST1
ENSSSCG00000003913	0.151153	5.89919	2.37958	0.0237447	0.273747	-3.98343	MAST2
ENSSSCG00000029362	0.105089	4.87695	2.38078	0.0236795	0.273747	-3.99328	CHMP2A
ENSSSCG00000036358	-0.304842	2.50701	-2.37926	0.0237618	0.273747	-3.76128
ENSSSCG00000028559	-0.379318	3.38033	-2.38066	0.023686	0.273747	-3.86708	LZTS1
ENSSSCG00000032782	-0.396656	5.41569	-2.37982	0.0237313	0.273747	-3.99325	PNPO
ENSSSCG00000040162	-0.742384	2.55316	-2.37998	0.0237228	0.273747	-3.73401	NUPR1
ENSSSCG00000000866	0.232839	12.679	2.37796	0.0238322	0.273923	-3.63091	MYBPC1
ENSSSCG00000001413	0.110772	4.60813	2.37803	0.0238285	0.273923	-3.99117	GPANK1
ENSSSCG00000018074	-0.549152	1.80277	-2.37814	0.0238224	0.273923	-3.60644
ENSSSCG00000027801	0.187955	2.79967	2.37746	0.0238591	0.274022	-3.78908
ENSSSCG00000047230	0.42464	-0.543818	2.37669	0.0239011	0.27412	-3.30541
ENSSSCG00000003600	0.391983	4.37409	2.37596	0.023941	0.27412	-3.98167	TINAGL1
ENSSSCG00000028889	0.166231	4.25136	2.37625	0.0239252	0.27412	-3.97416
ENSSSCG00000031384	-0.394303	0.45381	-2.37596	0.0239412	0.27412	-3.39857
ENSSSCG00000007530	-0.410276	3.7976	-2.37557	0.0239625	0.274153	-3.93458	PPP1R3D
ENSSSCG00000029545	0.490362	-1.1903	2.37449	0.0240215	0.274413	-3.2958	GPRC5D
ENSSSCG00000010915	-0.204636	4.45114	-2.37448	0.024022	0.274413	-3.99365	NAV1
ENSSSCG00000010131	0.200249	3.73496	2.37306	0.0240995	0.27499	-3.93914
ENSSSCG00000008451	0.199869	6.23614	2.37288	0.0241093	0.27499	-3.9861
ENSSSCG00000041398	0.187539	3.98366	2.37198	0.0241591	0.275227	-3.9601	ASDURF
ENSSSCG00000039425	-0.399442	4.47794	-2.37183	0.024167	0.275227	-4.00158	BPGM
ENSSSCG00000037246	0.423848	-0.276224	2.36996	0.0242704	0.275354	-3.33999
ENSSSCG00000041566	0.330604	5.87966	2.37018	0.0242582	0.275354	-4.00322
ENSSSCG00000051165	-0.280436	2.89321	-2.37021	0.0242564	0.275354	-3.83563
ENSSSCG00000037970	-0.378186	3.47226	-2.37078	0.0242248	0.275354	-3.90558	SOX8
ENSSSCG00000004453	-0.678542	-0.665246	-2.37119	0.0242025	0.275354	-3.30941	SNAP91
ENSSSCG00000017496	0.198267	4.35793	2.36866	0.024342	0.275956	-4.0021	MIEN1
ENSSSCG00000005604	-0.426673	1.83275	-2.36726	0.0244199	0.276629	-3.65093	PBX3
ENSSSCG00000037577	0.264287	-0.0750078	2.36604	0.0244872	0.276971	-3.37737	CHAC2
ENSSSCG00000016041	0.186931	3.98531	2.36613	0.0244825	0.276971	-3.9721	ASNSD1
ENSSSCG00000037808	-0.507434	5.51499	-2.36535	0.0245256	0.276985	-4.02257
ENSSSCG00000026516	-0.507995	2.35629	-2.36539	0.0245238	0.276985	-3.72468	EPHB3
ENSSSCG00000000997	0.380596	3.03026	2.36478	0.0245576	0.277079	-3.868	PPP1R3G
ENSSSCG00000031514	-0.327041	0.948614	-2.36454	0.0245711	0.277079	-3.50626	CCDC28B
ENSSSCG00000032658	-0.188005	2.56455	-2.36336	0.0246371	0.277614	-3.78801	TRAF4
ENSSSCG00000012783	-0.129988	6.69261	-2.36139	0.0247473	0.278645	-3.98958	IDH3G
ENSSSCG00000021490	0.465649	-0.252665	2.36089	0.0247754	0.278707	-3.35165	PRDM16
ENSSSCG00000015331	0.2223	3.69455	2.3601	0.0248199	0.278707	-3.9511	PON2
ENSSSCG00000035856	0.145477	5.38563	2.36006	0.0248223	0.278707	-4.03473
ENSSSCG00000010773	-0.153062	5.81441	-2.35997	0.0248275	0.278707	-4.02495	TUBGCP2
ENSSSCG00000032369	0.292666	4.44605	2.35913	0.0248747	0.278935	-4.02569	HSD3B7
ENSSSCG00000022901	-0.173621	8.10572	-2.35895	0.0248852	0.278935	-3.91165	KLHDC3
ENSSSCG00000041522	0.146547	4.26379	2.3583	0.0249216	0.279133	-4.01437
ENSSSCG00000033326	0.162651	7.29721	2.35773	0.0249538	0.279284	-3.96781
ENSSSCG00000011511	0.182321	8.40011	2.35671	0.0250119	0.279515	-3.89863	FRMD4B
ENSSSCG00000016074	-0.279939	1.40853	-2.35685	0.0250037	0.279515	-3.58788	ANKRD44
ENSSSCG00000034720	-0.260185	2.87125	-2.35592	0.0250563	0.279801	-3.86098	IQCK
ENSSSCG00000021562	0.214876	6.61751	2.35414	0.025158	0.280518	-4.00716	PLXNA4
ENSSSCG00000001080	-0.157883	3.06211	-2.3544	0.0251429	0.280518	-3.88239	CDKAL1
ENSSSCG00000032450	-0.198559	3.50248	-2.35192	0.0252846	0.28163	-3.9548	LYRM9
ENSSSCG00000031855	-0.299691	2.95303	-2.35173	0.0252956	0.28163	-3.86246
ENSSSCG00000020938	0.540588	-1.68914	2.35037	0.0253736	0.282289	-3.34611
ENSSSCG00000032626	0.151709	5.60802	2.34939	0.0254302	0.282707	-4.05239
ENSSSCG00000027325	0.386037	3.40254	2.34722	0.0255551	0.283252	-3.9616	TRNP1
ENSSSCG00000042767	0.223462	1.52348	2.34789	0.0255167	0.283252	-3.62726	SERGEF
ENSSSCG00000007949	-0.161317	10.7525	-2.34729	0.0255514	0.283252	-3.78209	SRL
ENSSSCG00000010348	-0.781311	-0.162964	-2.34766	0.0255299	0.283252	-3.38438	CDHR1
ENSSSCG00000014156	0.421736	4.68227	2.34625	0.0256118	0.283593	-4.05652	ARRDC3
ENSSSCG00000010594	0.32996	6.34486	2.34604	0.0256239	0.283593	-4.03978	NT5C2
ENSSSCG00000015343	0.131716	4.2406	2.34449	0.0257139	0.284167	-4.03595	MIOS
ENSSSCG00000020744	-0.16356	7.98946	-2.34474	0.0256991	0.284167	-3.94428	DUSP3
ENSSSCG00000037190	0.195383	2.46443	2.34362	0.0257646	0.284516	-3.81642	TAGLN3
ENSSSCG00000009405	-0.175963	8.11752	-2.34283	0.0258107	0.284815	-3.94215	SUCLA2
ENSSSCG00000008168	-0.12813	4.23886	-2.34233	0.0258395	0.284856	-4.04122	RNF149
ENSSSCG00000016722	-0.205717	6.64516	-2.34146	0.0258908	0.284856	-4.03088	UBE2D4
ENSSSCG00000006156	-0.206227	4.26135	-2.34167	0.0258785	0.284856	-4.04589
ENSSSCG00000017730	-0.480569	-1.37504	-2.34166	0.0258788	0.284856	-3.35251	CDK5R1
ENSSSCG00000012375	0.378688	0.0889122	2.34085	0.0259261	0.285035	-3.42254	DLG3
ENSSSCG00000014921	-0.292624	5.11358	-2.33818	0.0260834	0.286552	-4.08046	PRSS23
ENSSSCG00000033878	-0.616358	-1.89363	-2.33568	0.0262308	0.287959	-3.38576	RAB38
ENSSSCG00000051287	0.406019	-0.604468	2.33489	0.0262778	0.288263	-3.37356
ENSSSCG00000006029	0.162391	3.29229	2.33415	0.0263214	0.288318	-3.95513	NUDCD1
ENSSSCG00000045776	-0.236457	1.80963	-2.33431	0.0263121	0.288318	-3.71411
ENSSSCG00000008948	1.41856	-0.739492	2.33242	0.0264244	0.289022	-3.36481	ALB
ENSSSCG00000032465	-0.995718	-2.10627	-2.3325	0.0264196	0.289022	-3.39807
ENSSSCG00000007617	0.148869	3.82324	2.33105	0.0265064	0.289531	-4.02498
ENSSSCG00000032265	0.126551	7.31598	2.33067	0.0265292	0.289531	-4.01804	TLE5
ENSSSCG00000023158	-0.128911	4.83855	-2.33083	0.0265197	0.289531	-4.09283	RPS27L
ENSSSCG00000000384	0.14473	4.79519	2.32745	0.0267226	0.291428	-4.09952	NABP2
ENSSSCG00000014224	-0.233113	4.51557	-2.32712	0.0267425	0.291433	-4.08982	SEMA6A
ENSSSCG00000008981	-0.228207	7.5759	-2.32613	0.0268019	0.291867	-4.01317
ENSSSCG00000016156	0.226361	7.73166	2.32497	0.0268726	0.292251	-4.00846
ENSSSCG00000018009	-0.174135	2.59129	-2.32458	0.0268959	0.292251	-3.86535	ADPRM
ENSSSCG00000031719	-0.192979	2.19551	-2.32464	0.0268924	0.292251	-3.80752	SEMA4B
ENSSSCG00000034139	-0.260191	5.79313	-2.32308	0.0269869	0.293026	-4.10175	EYA4
ENSSSCG00000048085	0.458551	-1.45708	2.32256	0.0270186	0.293157	-3.38695
ENSSSCG00000038630	0.179108	2.66388	2.32206	0.0270488	0.293271	-3.87605
ENSSSCG00000021184	0.224622	3.52856	2.32168	0.0270722	0.293311	-4.01102	OSGIN2
ENSSSCG00000016768	0.180551	2.21357	2.32057	0.0271399	0.293406	-3.80257
ENSSSCG00000013736	0.177751	7.69782	2.32058	0.0271392	0.293406	-4.01457
ENSSSCG00000042535	-0.166574	2.10155	-2.32092	0.0271183	0.293406	-3.77988
ENSSSCG00000014257	-0.93995	-1.76876	-2.31995	0.0271776	0.293601	-3.39672	SLC27A6
ENSSSCG00000045106	-0.140202	4.64933	-2.31884	0.0272459	0.294125	-4.11273
ENSSSCG00000050498	0.171776	2.02802	2.31738	0.0273355	0.294453	-3.78937	PURA
ENSSSCG00000033496	-0.154343	3.09014	-2.31747	0.02733	0.294453	-3.96581	ZNF689
ENSSSCG00000034812	-0.388196	-0.586022	-2.31752	0.0273271	0.294453	-3.40818	EFCAB8
ENSSSCG00000014399	-0.201348	2.27463	-2.31523	0.0274678	0.295665	-3.83022	ARHGAP26
ENSSSCG00000048099	0.338207	1.19359	2.3109	0.0277367	0.297486	-3.62616
ENSSSCG00000024396	0.273251	1.47583	2.31207	0.0276634	0.297486	-3.68603	NOVA1
ENSSSCG00000027105	0.200342	2.57578	2.31112	0.0277226	0.297486	-3.88681	TUBGCP5
ENSSSCG00000001966	-0.132953	4.22708	-2.31153	0.0276975	0.297486	-4.09857	ARHGAP5
ENSSSCG00000001841	-0.343663	0.63262	-2.31105	0.0277271	0.297486	-3.55628	RHCG
ENSSSCG00000007527	0.439589	-0.300051	2.30943	0.0278285	0.297681	-3.42767
ENSSSCG00000006901	0.153864	2.9668	2.30933	0.0278346	0.297681	-3.95011	EVI5
ENSSSCG00000017745	0.121034	3.85841	2.30935	0.0278334	0.297681	-4.07252	UTP6
ENSSSCG00000028592	-0.152853	4.09591	-2.31022	0.0277788	0.297681	-4.09493
ENSSSCG00000033272	0.205687	7.25616	2.30809	0.0279123	0.298297	-4.06665	DNAJB6
ENSSSCG00000049711	-0.492064	-1.62377	-2.3074	0.0279557	0.298547	-3.41353
ENSSSCG00000003037	-0.158323	3.25077	-2.3062	0.0280309	0.299136	-4.0141
ENSSSCG00000045223	0.518834	1.02012	2.30564	0.0280662	0.299299	-3.61791
ENSSSCG00000035653	-0.127241	4.43812	-2.30526	0.0280901	0.29934	-4.12791	PGAP2
ENSSSCG00000004951	0.157854	5.43688	2.3047	0.0281249	0.299497	-4.14496	AAGAB
ENSSSCG00000027613	-0.16698	9.14615	-2.30425	0.0281536	0.299589	-3.95488	TRDN
ENSSSCG00000024904	-0.141829	2.37611	-2.30294	0.0282366	0.300258	-3.87291	SEC22A
ENSSSCG00000000118	-0.207473	3.99911	-2.30186	0.0283052	0.300595	-4.10504	MICALL1
ENSSSCG00000017533	-0.330194	1.01578	-2.3018	0.0283086	0.300595	-3.61062	HOXB2
ENSSSCG00000001986	-0.349839	2.46054	-2.30148	0.0283294	0.300602	-3.88113	NFATC4
ENSSSCG00000027667	-0.25204	5.60393	-2.30101	0.0283588	0.3007	-4.14886	EML1
ENSSSCG00000006078	0.322269	0.403511	2.30058	0.0283861	0.300776	-3.53319	POP1
ENSSSCG00000042596	0.539296	-1.13334	2.29683	0.0286259	0.301654	-3.42237
ENSSSCG00000010529	0.344042	2.22215	2.29821	0.0285374	0.301654	-3.85181
ENSSSCG00000038410	0.31782	0.0144912	2.29775	0.028567	0.301654	-3.49419	CPEB2
ENSSSCG00000003493	-0.142804	6.91457	-2.29721	0.0286015	0.301654	-4.10775	CAPZB
ENSSSCG00000013978	-0.158304	2.95856	-2.29675	0.0286307	0.301654	-3.97886	ZNF672
ENSSSCG00000040118	-0.190945	8.15457	-2.29857	0.0285142	0.301654	-4.0286
ENSSSCG00000002684	-0.199598	6.55287	-2.29743	0.0285874	0.301654	-4.12402
ENSSSCG00000017535	-0.387796	-0.872839	-2.29755	0.0285795	0.301654	-3.42468	HOXB4
ENSSSCG00000044155	-0.193499	5.39415	-2.29452	0.0287742	0.302951	-4.16495
ENSSSCG00000000959	0.159098	5.81376	2.2938	0.0288206	0.303226	-4.15644	LARGE1
ENSSSCG00000015894	0.276006	3.27305	2.29104	0.0289991	0.30446	-4.04179
ENSSSCG00000002771	-0.096731	5.12292	-2.29116	0.0289913	0.30446	-4.17465	EDC4
ENSSSCG00000009617	-0.250437	0.960911	-2.29107	0.0289975	0.30446	-3.64751	REEP4
ENSSSCG00000003187	-0.136066	7.38478	-2.28977	0.0290819	0.305114	-4.09663	FCGRT
ENSSSCG00000051057	0.705622	-1.48905	2.28882	0.0291436	0.30547	-3.44124
ENSSSCG00000014819	0.266442	0.519456	2.28836	0.0291735	0.30547	-3.57324	ATG16L2
ENSSSCG00000011582	-0.163097	6.69201	-2.2883	0.0291772	0.30547	-4.13352	CAND2
ENSSSCG00000022073	0.166752	3.67007	2.28793	0.0292014	0.305508	-4.09713	ZBTB38
ENSSSCG00000027197	-0.230936	7.21827	-2.28686	0.0292717	0.30603	-4.10812	DYRK1B
ENSSSCG00000033469	1.16381	-1.56517	2.28576	0.0293432	0.306563	-3.44167
ENSSSCG00000032304	-0.101234	4.61452	-2.28517	0.0293823	0.306643	-4.17865	MAEA
ENSSSCG00000034345	-0.571729	0.975732	-2.28502	0.029392	0.306643	-3.67784	SPRY3
ENSSSCG00000015350	0.288641	0.925597	2.28444	0.0294302	0.306827	-3.64588	THSD7A
ENSSSCG00000024950	0.205226	2.4042	2.28297	0.0295271	0.307407	-3.91747
ENSSSCG00000048594	-0.0967246	5.12826	-2.28314	0.029516	0.307407	-4.19051	NRN1L
ENSSSCG00000009853	0.164999	7.29178	2.28174	0.0296081	0.307821	-4.11733	WSB2
ENSSSCG00000030623	-0.219673	2.70326	-2.28191	0.0295971	0.307821	-3.97457	XKR8
ENSSSCG00000032452	-0.210628	3.9916	-2.28123	0.0296419	0.307958	-4.14743	WFS1
ENSSSCG00000006911	-0.268642	5.06109	-2.27948	0.0297575	0.308944	-4.19672	TGFBR3
ENSSSCG00000016983	0.513622	3.01397	2.27751	0.029889	0.309448	-4.0202
ENSSSCG00000009007	0.210348	4.35135	2.27774	0.0298738	0.309448	-4.178	TMEM131L
ENSSSCG00000020677	0.152496	1.59456	2.27764	0.0298803	0.309448	-3.77865
ENSSSCG00000051439	-0.957455	-2.74868	-2.27781	0.0298689	0.309448	-3.54094
ENSSSCG00000034159	-0.127844	4.75516	-2.27669	0.0299437	0.309799	-4.19905	SNAPIN
ENSSSCG00000006535	0.22898	3.0314	2.27496	0.0300595	0.310567	-4.04815	PMVK
ENSSSCG00000003404	0.126626	3.53408	2.27508	0.030051	0.310567	-4.10575	DFFA
ENSSSCG00000004081	0.492821	-1.09177	2.27273	0.0302092	0.310982	-3.46068
ENSSSCG00000016141	0.289299	0.264209	2.2725	0.0302248	0.310982	-3.5672	PLEKHM3
ENSSSCG00000036106	0.149357	6.31088	2.27268	0.0302123	0.310982	-4.18338	TUBG1
ENSSSCG00000014366	-0.151342	5.00311	-2.27403	0.0301216	0.310982	-4.20824	APBB3
ENSSSCG00000047147	-0.169972	2.77768	-2.27358	0.0301516	0.310982	-3.99999
ENSSSCG00000034989	-1.01621	-2.71118	-2.27284	0.0302016	0.310982	-3.52791	LRRTM2
ENSSSCG00000033175	0.144607	4.48246	2.27083	0.0303374	0.311561	-4.1987	SASH1
ENSSSCG00000032311	0.126043	3.06065	2.27094	0.0303297	0.311561	-4.04641
ENSSSCG00000032619	0.108402	3.57927	2.27073	0.0303438	0.311561	-4.11892	PIGB
ENSSSCG00000012619	-0.307452	3.66489	-2.26888	0.0304694	0.312636	-4.11792	SEPTIN6
ENSSSCG00000011023	0.263456	2.35144	2.26818	0.0305165	0.312905	-3.93558	ZNF438
ENSSSCG00000023807	0.212662	5.59894	2.2664	0.0306377	0.313501	-4.21722	ACO1
ENSSSCG00000014539	0.123814	3.20037	2.26669	0.0306177	0.313501	-4.07691	ZFP62
ENSSSCG00000018052	-0.198772	3.47516	-2.26674	0.0306143	0.313501	-4.12275	NT5M
ENSSSCG00000027361	0.53008	-1.14246	2.26572	0.0306843	0.313762	-3.47272	OVOL1
ENSSSCG00000027459	0.198396	4.97368	2.26269	0.0308916	0.315666	-4.22796	RNF13
ENSSSCG00000001696	-0.10751	4.74134	-2.26171	0.030959	0.315922	-4.228
ENSSSCG00000027875	-0.424069	5.57607	-2.26188	0.030947	0.315922	-4.22586	CA14
ENSSSCG00000001459	0.855506	-2.35075	2.26082	0.0310201	0.316045	-3.51397	HLA-DOB
ENSSSCG00000004215	0.34377	3.68879	2.25918	0.0311336	0.316045	-4.16396	KIAA0408
ENSSSCG00000029130	0.260629	0.484713	2.26087	0.0310168	0.316045	-3.61621	ELANE
ENSSSCG00000013991	0.112548	2.9162	2.26033	0.0310543	0.316045	-4.05066	C1orf35
ENSSSCG00000036731	-0.134764	5.13568	-2.25932	0.031124	0.316045	-4.23732	TSPAN31
ENSSSCG00000028278	-0.138982	5.79024	-2.25991	0.0310833	0.316045	-4.22568	POLR2A
ENSSSCG00000007485	-0.383533	1.45439	-2.25908	0.0311405	0.316045	-3.7763	BCAS1
ENSSSCG00000051635	-0.956927	-1.46639	-2.25951	0.0311105	0.316045	-3.48265
ENSSSCG00000016034	-0.357465	11.3505	-2.25759	0.0312437	0.316876	-3.92943
ENSSSCG00000000863	-0.249814	1.12245	-2.2572	0.0312705	0.316932	-3.7208	SYCP3
ENSSSCG00000012434	-0.114438	4.77033	-2.25664	0.0313092	0.317109	-4.23741	ATRX
ENSSSCG00000009083	0.181503	4.72462	2.25498	0.0314254	0.31807	-4.24067	SPRY1
ENSSSCG00000016047	-0.412193	3.51794	-2.25447	0.0314604	0.318209	-4.12576
ENSSSCG00000009932	0.250167	2.26356	2.2531	0.0315562	0.318529	-3.94957	MMAB
ENSSSCG00000041050	0.234029	3.51336	2.25318	0.0315512	0.318529	-4.14097
ENSSSCG00000030362	0.189062	3.82679	2.25328	0.0315438	0.318529	-4.19179
ENSSSCG00000026349	-0.848011	-0.809399	-2.25232	0.0316108	0.318865	-3.50855	ALDH3B2
ENSSSCG00000049085	0.52285	3.75672	2.2514	0.0316758	0.318934	-4.17638
ENSSSCG00000041600	-0.164204	2.01027	-2.25131	0.0316818	0.318934	-3.91452
ENSSSCG00000017521	-0.354375	2.54706	-2.25181	0.0316471	0.318934	-3.98841	SCRN2
ENSSSCG00000038255	0.295313	5.24363	2.25052	0.0317372	0.319277	-4.2539	ART1
ENSSSCG00000023334	0.177907	2.46491	2.24952	0.0318078	0.319556	-3.97904	BCLAF3
ENSSSCG00000004926	-0.143538	2.45872	-2.24982	0.0317867	0.319556	-3.9967	PDCD7
ENSSSCG00000025698	0.543377	2.07869	2.24713	0.0319767	0.319665	-3.91416
ENSSSCG00000011600	0.454854	1.46652	2.24761	0.0319425	0.319665	-3.8248	SLC6A6
ENSSSCG00000049430	0.426234	3.11257	2.2452	0.0321135	0.319665	-4.11011	ARMC6
ENSSSCG00000046710	0.373952	-0.96526	2.24432	0.0321766	0.319665	-3.50654
ENSSSCG00000034990	0.301671	2.3493	2.24638	0.0320297	0.319665	-3.9786
ENSSSCG00000016821	0.21412	3.43903	2.24578	0.0320724	0.319665	-4.1564	SLC45A2
ENSSSCG00000016545	0.203575	6.68216	2.24427	0.0321801	0.319665	-4.22185	CHCHD3
ENSSSCG00000009369	0.129251	3.07077	2.24615	0.0320462	0.319665	-4.08933	COG6
ENSSSCG00000010995	0.117557	4.82374	2.24859	0.0318739	0.319665	-4.25512
ENSSSCG00000017357	0.115741	4.66036	2.24532	0.0321053	0.319665	-4.25817
ENSSSCG00000004636	-0.151231	3.73498	-2.24888	0.0318533	0.319665	-4.17879	TRPM7
ENSSSCG00000026686	-0.159462	6.76501	-2.24437	0.0321729	0.319665	-4.21765	PDZD9
ENSSSCG00000012583	-0.166632	4.22809	-2.24764	0.0319409	0.319665	-4.23025	ACSL4
ENSSSCG00000011238	-0.194569	5.98214	-2.24423	0.0321829	0.319665	-4.25115	ARPP21
ENSSSCG00000000298	-0.251147	8.46411	-2.24678	0.0320015	0.319665	-4.10262	PPP1R1A
ENSSSCG00000003814	-0.272631	10.1686	-2.24704	0.0319832	0.319665	-4.00502	EFCAB7
ENSSSCG00000026457	-0.307076	3.19433	-2.24667	0.0320095	0.319665	-4.1165	GALNT17
ENSSSCG00000033123	0.131317	4.13861	2.24296	0.0322734	0.320261	-4.23228	TMEM97
ENSSSCG00000008756	-0.0955542	5.03376	-2.24219	0.0323286	0.320261	-4.2707
ENSSSCG00000003143	-0.228016	5.15219	-2.24219	0.0323288	0.320261	-4.27063	MAMSTR
ENSSSCG00000026130	-0.42391	1.21445	-2.24248	0.0323075	0.320261	-3.74483	EPHA3
ENSSSCG00000002950	-0.137267	3.59552	-2.24109	0.0324076	0.320465	-4.18452
ENSSSCG00000008909	-0.16866	4.49355	-2.241	0.0324138	0.320465	-4.25689	CLOCK
ENSSSCG00000032190	-0.783733	-2.16777	-2.24139	0.0323855	0.320465	-3.5488
ENSSSCG00000017952	0.22337	1.8125	2.2401	0.0324781	0.320676	-3.88662
ENSSSCG00000028609	0.155448	3.84663	2.2401	0.0324781	0.320676	-4.21131
ENSSSCG00000023451	0.681455	0.00217236	2.23817	0.032617	0.321834	-3.58115	KCNK2
ENSSSCG00000049399	-0.354413	-1.26938	-2.23673	0.0327215	0.322652	-3.51561
ENSSSCG00000015342	0.469858	2.002	2.23564	0.0328004	0.323003	-3.89959	COL28A1
ENSSSCG00000003743	0.132694	5.77298	2.2359	0.0327815	0.323003	-4.27506	GALNT1
ENSSSCG00000007531	-0.266467	3.2997	-2.23518	0.0328334	0.323114	-4.14829	FAM217B
ENSSSCG00000028282	-0.479581	3.16452	-2.23487	0.0328556	0.32312	-4.12686	SLC1A4
ENSSSCG00000001490	-0.854631	-2.16925	-2.23321	0.032977	0.3241	-3.5566	KHDRBS2
ENSSSCG00000040411	-0.288081	4.84254	-2.23235	0.0330396	0.324501	-4.28639	CCDC69
ENSSSCG00000035822	0.153237	3.67673	2.23063	0.0331651	0.325306	-4.2045	FAM120C
ENSSSCG00000048190	-0.50917	0.529566	-2.23085	0.0331486	0.325306	-3.70827
ENSSSCG00000050303	0.779029	0.0989021	2.2302	0.0331964	0.325398	-3.60006
ENSSSCG00000017255	0.273109	4.22905	2.22821	0.0333429	0.325581	-4.26591	ABCA5
ENSSSCG00000012399	0.205233	5.81427	2.22848	0.0333225	0.325581	-4.28621	FOXO4
ENSSSCG00000008021	0.180983	3.38943	2.22786	0.0333685	0.325581	-4.1848	TMEM204
ENSSSCG00000009472	0.176202	3.96189	2.2292	0.0332701	0.325581	-4.23712	FBXL3
ENSSSCG00000031769	0.121025	5.79622	2.22701	0.0334313	0.325581	-4.29104	CTTN
ENSSSCG00000022609	0.116325	3.45024	2.22733	0.0334077	0.325581	-4.18903	WWP2
ENSSSCG00000014043	0.0955229	3.69929	2.22853	0.0333189	0.325581	-4.21335
ENSSSCG00000033708	-0.167664	5.51554	-2.22698	0.0334332	0.325581	-4.29534	REPIN1
ENSSSCG00000004154	-0.248113	2.09609	-2.22897	0.0332871	0.325581	-3.96226	TNFAIP3
ENSSSCG00000010974	-0.319307	4.95767	-2.22758	0.033389	0.325581	-4.29759	CNTFR
ENSSSCG00000004811	0.581564	-0.00236145	2.22584	0.0335173	0.325823	-3.61017
ENSSSCG00000033116	0.248428	5.90361	2.22564	0.0335324	0.325823	-4.28979	YBEY
ENSSSCG00000038505	0.159241	4.50244	2.2258	0.0335205	0.325823	-4.28828	MSI2
ENSSSCG00000011121	-0.20188	4.42524	-2.22521	0.0335642	0.325823	-4.28399
ENSSSCG00000001487	-0.211366	8.58398	-2.22487	0.0335891	0.325823	-4.14488	KLHL31
ENSSSCG00000001905	-0.278231	1.27696	-2.22506	0.0335752	0.325823	-3.81174	ARID3B
ENSSSCG00000003113	0.77977	-2.59245	2.22326	0.0337085	0.325935	-3.61349	C5AR2
ENSSSCG00000004490	0.243324	3.21232	2.22294	0.0337326	0.325935	-4.15973	SETBP1
ENSSSCG00000011197	0.242118	4.37763	2.22193	0.0338076	0.325935	-4.29003	OXNAD1
ENSSSCG00000050649	0.222669	13.6932	2.22223	0.0337852	0.325935	-3.88605
ENSSSCG00000001209	0.150049	2.06355	2.22262	0.0337557	0.325935	-3.95874	ZSCAN12
ENSSSCG00000022661	0.147537	2.95746	2.22374	0.0336725	0.325935	-4.1173	FCHO2
ENSSSCG00000034227	0.121475	7.851	2.22361	0.0336826	0.325935	-4.19763
ENSSSCG00000017712	-0.127285	5.6178	-2.22177	0.0338191	0.325935	-4.30414	AP2B1
ENSSSCG00000032996	-0.623499	2.48045	-2.22257	0.0337594	0.325935	-4.03753	SLC7A5
ENSSSCG00000037156	-0.788988	-1.5623	-2.22347	0.0336926	0.325935	-3.53762	RBPJL
ENSSSCG00000011560	-0.119674	4.58276	-2.22054	0.0339111	0.3264	-4.30419	CRELD1
ENSSSCG00000027119	-0.174225	1.0659	-2.22059	0.0339076	0.3264	-3.804
ENSSSCG00000004698	0.157368	3.27321	2.21978	0.0339677	0.326734	-4.17818	SERINC4
ENSSSCG00000031426	-0.131019	2.72014	-2.21905	0.0340228	0.327052	-4.09037	ZBTB34
ENSSSCG00000005485	1.70305	-5.15522	2.21487	0.0343368	0.328247	-3.90602	AMBP
ENSSSCG00000015570	0.297945	6.96126	2.2153	0.0343045	0.328247	-4.26563	IVNS1ABP
ENSSSCG00000017239	0.140991	6.71785	2.21467	0.034352	0.328247	-4.28036	RPL38
ENSSSCG00000031088	0.131689	8.67103	2.21591	0.0342581	0.328247	-4.15705	RPS7
ENSSSCG00000005715	-0.132318	6.38187	-2.21559	0.0342826	0.328247	-4.29306	PRRC2B
ENSSSCG00000008047	-0.164817	6.56726	-2.21485	0.0343386	0.328247	-4.28454	E4F1
ENSSSCG00000024587	-0.164817	6.56726	-2.21485	0.0343386	0.328247	-4.28454
ENSSSCG00000004656	-0.174475	2.53395	-2.21447	0.034367	0.328247	-4.06894
ENSSSCG00000024752	-0.345727	5.92987	-2.21554	0.0342863	0.328247	-4.30681
ENSSSCG00000036363	-0.449097	4.77852	-2.21612	0.0342427	0.328247	-4.3184
ENSSSCG00000050054	1.53514	-2.71656	2.21288	0.0344877	0.329107	-3.66278	LncRNA
ENSSSCG00000011632	0.172328	2.64848	2.2127	0.0345012	0.329107	-4.0822
ENSSSCG00000005941	0.3463	0.481466	2.21233	0.0345295	0.329166	-3.69652	KHDRBS3
ENSSSCG00000011799	2.31713	-4.59022	2.21145	0.0345957	0.329196	-3.85697	AHSG
ENSSSCG00000051668	0.338878	0.00464037	2.21141	0.0345988	0.329196	-3.63448
ENSSSCG00000000841	0.157556	3.85114	2.21146	0.0345948	0.329196	-4.25876	APPL2
ENSSSCG00000006288	0.502044	-0.452685	2.21083	0.0346434	0.329237	-3.59727
ENSSSCG00000000469	0.112996	2.73666	2.21066	0.0346562	0.329237	-4.11099
ENSSSCG00000013361	-0.139216	2.91033	-2.21049	0.0346693	0.329237	-4.13749
ENSSSCG00000037561	0.133447	4.6075	2.20992	0.0347128	0.32944	-4.32366	ATP11A
ENSSSCG00000025507	0.116758	7.2901	2.20933	0.0347575	0.329446	-4.25992
ENSSSCG00000012352	-0.482026	-0.907071	-2.20947	0.034747	0.329446	-3.56858	KLF8
ENSSSCG00000040439	0.143784	4.936	2.20771	0.0348813	0.330199	-4.33642
ENSSSCG00000051512	-0.353913	1.02599	-2.20796	0.0348623	0.330199	-3.81405
ENSSSCG00000023585	0.152817	4.48924	2.20737	0.0349076	0.330239	-4.32669	SERINC2
ENSSSCG00000026789	0.558007	-1.43974	2.20579	0.0350289	0.330414	-3.56346	BTBD17
ENSSSCG00000028341	0.469485	-0.0704285	2.20534	0.0350636	0.330414	-3.63394
ENSSSCG00000014321	0.174854	7.76525	2.20528	0.035068	0.330414	-4.23471	KLHL3
ENSSSCG00000023792	0.0933406	5.39629	2.2067	0.0349585	0.330414	-4.33767	SNRNP70
ENSSSCG00000015014	-0.155496	2.61094	-2.20632	0.0349876	0.330414	-4.10979	ZC3H12C
ENSSSCG00000035091	-0.45905	-0.772449	-2.20511	0.0350812	0.330414	-3.57989
ENSSSCG00000008555	-0.501363	0.316037	-2.20546	0.0350541	0.330414	-3.68808
ENSSSCG00000046803	0.542507	-1.64488	2.20162	0.0353504	0.330942	-3.57284
ENSSSCG00000031346	0.349296	2.52969	2.20194	0.0353254	0.330942	-4.08822	CMKLR1
ENSSSCG00000027017	0.265234	6.12975	2.20206	0.0353166	0.330942	-4.32662
ENSSSCG00000011604	0.166282	2.80311	2.20122	0.0353812	0.330942	-4.13153
ENSSSCG00000000167	0.127322	3.9384	2.20242	0.0352882	0.330942	-4.29266	RIC8B
ENSSSCG00000003642	-0.14743	3.19005	-2.20145	0.0353638	0.330942	-4.19929	INPP5B
ENSSSCG00000021343	-0.174194	4.76579	-2.20366	0.0351924	0.330942	-4.33972	ZEB2
ENSSSCG00000014116	-0.242104	2.37531	-2.20191	0.0353283	0.330942	-4.05294	MTX3
ENSSSCG00000024043	-0.358812	5.40215	-2.2024	0.0352902	0.330942	-4.34597	ADAMTS2
ENSSSCG00000031141	-0.391708	-0.182283	-2.20304	0.0352406	0.330942	-3.62843
ENSSSCG00000003603	-0.664154	5.80486	-2.20374	0.0351863	0.330942	-4.33683	COL16A1
ENSSSCG00000003812	-0.271415	10.3072	-2.19939	0.0355237	0.332067	-4.08845	PGM1
ENSSSCG00000017983	0.379844	5.64894	2.19874	0.0355746	0.332119	-4.34725	PER1
ENSSSCG00000008170	0.114319	7.59719	2.19885	0.035566	0.332119	-4.26137
ENSSSCG00000004757	-0.112068	3.15252	-2.19789	0.0356407	0.332119	-4.20791	VPS18
ENSSSCG00000030420	-0.118526	6.60553	-2.19829	0.0356098	0.332119	-4.31626	GLG1
ENSSSCG00000032672	-0.613687	-1.06208	-2.19791	0.0356389	0.332119	-3.57484	RAB9B
ENSSSCG00000012108	-0.141437	4.30137	-2.19719	0.0356957	0.332425	-4.33319	WWC3
ENSSSCG00000010565	0.222611	3.76124	2.19623	0.0357704	0.332913	-4.28711	DPCD
ENSSSCG00000008877	0.197553	8.36193	2.19529	0.0358441	0.333182	-4.21549	ETFDH
ENSSSCG00000034524	-0.128265	3.52418	-2.19531	0.0358429	0.333182	-4.26439
ENSSSCG00000012698	-0.104867	3.69218	-2.19454	0.0359032	0.333524	-4.2784	SLC9A6
ENSSSCG00000025721	0.633415	-2.0292	2.19368	0.0359708	0.333857	-3.59941	TMPRSS7
ENSSSCG00000026006	0.185973	5.77513	2.1924	0.0360713	0.333857	-4.35718
ENSSSCG00000017509	0.107288	8.3747	2.19238	0.0360733	0.333857	-4.22306
ENSSSCG00000007085	-0.22231	4.83667	-2.19251	0.0360631	0.333857	-4.3604	DSTN
ENSSSCG00000037264	-0.239757	3.58504	-2.19282	0.0360383	0.333857	-4.27186	RAB31
ENSSSCG00000010222	-0.540293	-1.94152	-2.19285	0.036036	0.333857	-3.59412	ZNF365
ENSSSCG00000007043	-0.431435	3.83228	-2.19174	0.0361234	0.334114	-4.30428	GPCPD1
ENSSSCG00000040570	0.132655	5.2366	2.19138	0.036152	0.334171	-4.36878	C11orf58
ENSSSCG00000030371	2.35627	-4.41209	2.18931	0.0363162	0.334239	-3.8588	SERPINA3-2
ENSSSCG00000015584	0.287637	2.42202	2.18969	0.0362858	0.334239	-4.09043	PROX1
ENSSSCG00000039244	0.281647	8.09909	2.18939	0.0363097	0.334239	-4.24715	PHYH
ENSSSCG00000044447	0.23671	-0.195394	2.18941	0.0363085	0.334239	-3.664
ENSSSCG00000022212	0.119599	2.79452	2.18949	0.0363021	0.334239	-4.16332	SNRNP35
ENSSSCG00000014577	-0.115629	6.77106	-2.19011	0.0362527	0.334239	-4.32317	TMEM9B
ENSSSCG00000048350	-0.564647	-1.38585	-2.18946	0.0363044	0.334239	-3.58725
ENSSSCG00000049992	0.326668	3.18908	2.18785	0.0364322	0.3351	-4.23459
ENSSSCG00000033189	0.35839	2.43604	2.18484	0.0366729	0.336898	-4.0918
ENSSSCG00000022417	0.165485	2.36464	2.18507	0.0366545	0.336898	-4.09482	HNF1B
ENSSSCG00000001716	0.21994	5.45228	2.18419	0.0367251	0.336963	-4.37876	RCAN2
ENSSSCG00000042694	-0.184972	1.84692	-2.18431	0.0367154	0.336963	-4.00908
ENSSSCG00000008569	0.299591	8.88049	2.18276	0.0368399	0.337808	-4.20456
ENSSSCG00000049147	0.418324	0.0429762	2.18225	0.0368808	0.337976	-3.69892
ENSSSCG00000038192	0.289958	2.00903	2.18048	0.0370238	0.339078	-4.02838
ENSSSCG00000010954	0.126793	6.83477	2.17925	0.037123	0.339778	-4.34075
ENSSSCG00000038360	0.168312	5.52263	2.17766	0.0372521	0.340751	-4.39281
ENSSSCG00000049475	-0.433818	-0.776932	-2.17651	0.0373453	0.341394	-3.6253
ENSSSCG00000006810	0.500631	4.93905	2.1758	0.0374029	0.341682	-4.39353	KCNC4
ENSSSCG00000048252	-1.51774	-4.15393	-2.17556	0.0374227	0.341682	-3.82865	Pseudogene
ENSSSCG00000044261	0.162586	2.36577	2.1749	0.0374769	0.341968	-4.11906
ENSSSCG00000002650	0.236278	2.15536	2.17431	0.0375251	0.342198	-4.0699	APRT
ENSSSCG00000022446	0.266738	4.67061	2.17298	0.0376341	0.342773	-4.39894	SEL1L3
ENSSSCG00000011765	0.225428	7.9999	2.17318	0.0376175	0.342773	-4.28291	USP13
ENSSSCG00000023325	0.107608	8.4802	2.17258	0.0376663	0.342773	-4.25094
ENSSSCG00000010352	-0.643183	-2.05755	-2.17242	0.03768	0.342773	-3.62605	GRID1
ENSSSCG00000009390	0.177206	3.90967	2.1715	0.0377549	0.343245	-4.34226
ENSSSCG00000022726	0.420229	1.73827	2.17084	0.0378092	0.343321	-4.004	RHOD
ENSSSCG00000017643	-0.184272	3.53447	-2.17112	0.0377863	0.343321	-4.30636
ENSSSCG00000005955	-0.12013	5.66889	-2.17038	0.0378472	0.343456	-4.40257	EFR3A
ENSSSCG00000009748	-0.461958	-0.155774	-2.16957	0.0379144	0.343857	-3.69371	RIMBP2
ENSSSCG00000022044	0.354863	1.25943	2.16903	0.0379587	0.34405	-3.9133
ENSSSCG00000025210	0.208606	1.8877	2.16654	0.0381646	0.345706	-4.03542	ATG10
ENSSSCG00000026453	0.322369	4.56762	2.16383	0.0383901	0.347537	-4.41452	ACSM5
ENSSSCG00000028172	-0.237259	5.8456	-2.16323	0.0384405	0.347782	-4.41078	FAM78A
ENSSSCG00000013148	1.2273	-1.95891	2.16258	0.0384952	0.347856	-3.64065	GLYATL2
ENSSSCG00000038628	-0.0923745	7.04301	-2.16259	0.0384938	0.347856	-4.3637	SKP1
ENSSSCG00000014935	0.565991	-0.619041	2.16149	0.038586	0.347884	-3.65437
ENSSSCG00000016912	0.113605	5.29118	2.16179	0.0385609	0.347884	-4.4251	PLPP1
ENSSSCG00000016989	0.10792	3.14968	2.16129	0.0386031	0.347884	-4.2703
ENSSSCG00000007839	-0.203175	5.64053	-2.16089	0.0386366	0.347884	-4.42024	EEF2K
ENSSSCG00000004419	-0.272843	3.62805	-2.16087	0.0386383	0.347884	-4.34632	SLC16A10
ENSSSCG00000023031	-0.523304	3.59018	-2.16124	0.0386071	0.347884	-4.30386
ENSSSCG00000004114	0.242381	2.51285	2.15975	0.0387325	0.348312	-4.1625
ENSSSCG00000021129	-0.245613	10.5106	-2.15998	0.0387126	0.348312	-4.15279	PFKM
ENSSSCG00000038904	-0.276332	2.38446	-2.15887	0.038806	0.348553	-4.1597	FRAT2
ENSSSCG00000004923	-0.441251	-1.37651	-2.15903	0.038793	0.348553	-3.6333	SLC51B
ENSSSCG00000008019	0.154812	4.63091	2.15798	0.0388814	0.348832	-4.42519
ENSSSCG00000027928	-0.334868	2.01787	-2.15795	0.0388838	0.348832	-4.08363	TMEM9
ENSSSCG00000012138	1.18457	-1.22736	2.15371	0.0392427	0.34953	-3.64074	ACE2
ENSSSCG00000009751	0.355046	2.33457	2.15394	0.0392234	0.34953	-4.13011	FZD10
ENSSSCG00000002378	-0.108048	3.99186	-2.15516	0.0391196	0.34953	-4.38601	MLH3
ENSSSCG00000009480	-0.11213	3.46083	-2.15393	0.0392247	0.34953	-4.32583	NDFIP2
ENSSSCG00000017339	-0.113198	5.93464	-2.15455	0.0391718	0.34953	-4.42417	NMT1
ENSSSCG00000007243	-0.18586	1.52495	-2.15454	0.0391729	0.34953	-3.98411	PLAGL2
ENSSSCG00000010164	-0.192552	1.27898	-2.1564	0.0390153	0.34953	-3.93949	MAP3K21
ENSSSCG00000008444	-0.224336	2.46963	-2.15449	0.0391766	0.34953	-4.17449	PRKCE
ENSSSCG00000009842	-0.281596	4.55155	-2.15666	0.0389927	0.34953	-4.41973	CCDC60
ENSSSCG00000039392	-0.383737	0.149609	-2.15489	0.0391429	0.34953	-3.77065	SNPH
ENSSSCG00000042982	-0.674852	-1.95012	-2.1553	0.0391079	0.34953	-3.64736
ENSSSCG00000051329	-1.00019	-2.26006	-2.15547	0.0390937	0.34953	-3.66898
ENSSSCG00000009753	0.605103	-1.73976	2.15256	0.0393415	0.350048	-3.64305	TMEM132C
ENSSSCG00000000690	-0.117914	5.90522	-2.15248	0.0393478	0.350048	-4.42941	MLF2
ENSSSCG00000003157	-0.248807	1.84501	-2.1514	0.0394405	0.350663	-4.06676
ENSSSCG00000001042	0.621178	-1.91551	2.14819	0.0397152	0.351116	-3.65063	MAK
ENSSSCG00000000730	0.497379	0.89582	2.14868	0.039673	0.351116	-3.87828	PRMT8
ENSSSCG00000013400	0.405304	4.40225	2.15009	0.0395527	0.351116	-4.42513	MICAL2
ENSSSCG00000047888	0.349716	1.62465	2.14807	0.0397257	0.351116	-4.03199
ENSSSCG00000028197	0.311946	5.22601	2.14863	0.0396773	0.351116	-4.44964	PFKL
ENSSSCG00000027057	0.0956465	7.63559	2.14821	0.0397132	0.351116	-4.35418	SYVN1
ENSSSCG00000039309	-0.111257	3.93328	-2.14902	0.039644	0.351116	-4.38954	YIPF5
ENSSSCG00000013125	-0.15425	6.01218	-2.14956	0.0395973	0.351116	-4.43233	OSBP
ENSSSCG00000038604	-0.164577	4.58164	-2.14806	0.0397268	0.351116	-4.44032	DOCK6
ENSSSCG00000016127	-0.165312	7.98809	-2.14955	0.0395988	0.351116	-4.32509	NDUFS1
ENSSSCG00000007575	-0.251729	2.37489	-2.14641	0.0398684	0.352159	-4.16674	RADIL
ENSSSCG00000028771	-0.114822	5.4327	-2.14547	0.0399502	0.352673	-4.45434
ENSSSCG00000011450	0.75783	0.214047	2.14478	0.0400099	0.352991	-3.76461	ITIH1
ENSSSCG00000012532	0.181956	3.31552	2.14406	0.0400723	0.353333	-4.32719	TCEAL1
ENSSSCG00000010196	0.158029	3.45055	2.14262	0.0401971	0.353597	-4.3458	ZNF25
ENSSSCG00000009742	-0.254796	5.765	-2.14336	0.0401326	0.353597	-4.44924	ULK1
ENSSSCG00000016557	-0.318795	0.954041	-2.14268	0.0401919	0.353597	-3.88463	CPA1
ENSSSCG00000002341	-0.379299	2.94434	-2.14307	0.0401576	0.353597	-4.26531	PAPLN
ENSSSCG00000051049	-0.530999	-1.67189	-2.142	0.040251	0.353863	-3.65748
ENSSSCG00000039544	0.159092	8.58535	2.14127	0.0403144	0.354003	-4.30637
ENSSSCG00000005596	0.137793	3.78875	2.14149	0.0402953	0.354003	-4.39465
ENSSSCG00000014910	0.156783	4.10794	2.14003	0.0404223	0.354533	-4.42293
ENSSSCG00000040178	-0.2813	2.76317	-2.14023	0.0404051	0.354533	-4.2566	E2F3
ENSSSCG00000004708	0.147846	3.00099	2.13919	0.0404957	0.354759	-4.28611	TUBGCP4
ENSSSCG00000027233	-0.224496	0.211983	-2.13931	0.0404857	0.354759	-3.80721
ENSSSCG00000014179	-0.132481	4.22673	-2.13748	0.0406457	0.355472	-4.44295	FAM174A
ENSSSCG00000009300	-0.190846	2.5693	-2.13746	0.0406482	0.355472	-4.21796	WASF3
ENSSSCG00000036387	-0.192903	2.41048	-2.13718	0.0406723	0.355472	-4.20294	ATPSCKMT
ENSSSCG00000037621	-0.341346	1.14443	-2.13731	0.0406611	0.355472	-3.9382	KIAA1522
ENSSSCG00000018053	-0.103087	3.85217	-2.13686	0.0407002	0.355507	-4.41214	MED9
ENSSSCG00000033577	0.158413	1.28083	2.13552	0.0408185	0.355757	-3.97695	MED30
ENSSSCG00000039740	0.0966801	7.61078	2.13624	0.0407547	0.355757	-4.37817
ENSSSCG00000031103	-0.173902	5.6801	-2.13534	0.0408344	0.355757	-4.46967	TBK1
ENSSSCG00000013720	-0.175061	4.02029	-2.13518	0.040848	0.355757	-4.42816	MAN2B1
ENSSSCG00000034321	-0.190981	3.75394	-2.13555	0.040816	0.355757	-4.39722	TP53INP1
ENSSSCG00000015650	0.181452	6.87092	2.13472	0.0408885	0.355762	-4.42221	MAPKAPK2
ENSSSCG00000006936	0.178735	2.08778	2.13464	0.0408963	0.355762	-4.12015	ODF2L
ENSSSCG00000024983	0.133652	3.99692	2.13398	0.0409544	0.355852	-4.4244	RSL24D1
ENSSSCG00000017164	-0.2913	6.80401	-2.134	0.0409528	0.355852	-4.43082
ENSSSCG00000049216	0.463973	-1.90246	2.13282	0.0410567	0.356326	-3.67428
ENSSSCG00000023001	-0.21524	3.6857	-2.133	0.0410412	0.356326	-4.39918	CCDC149
ENSSSCG00000025228	0.209906	3.42682	2.13248	0.0410873	0.356384	-4.35934	TRAF3IP1
ENSSSCG00000017498	0.223013	3.11362	2.13191	0.0411375	0.356406	-4.31823	PPP1R1B
ENSSSCG00000037094	0.186603	4.80645	2.1321	0.0411205	0.356406	-4.47943
ENSSSCG00000033027	0.116267	3.94263	2.13144	0.041179	0.356558	-4.42705	CIAO2B
ENSSSCG00000021704	0.206347	0.82724	2.13018	0.0412912	0.357115	-3.91584	PTPDC1
ENSSSCG00000015215	-0.140585	4.80018	-2.13023	0.041287	0.357115	-4.48131	CHEK1
ENSSSCG00000011117	0.121497	4.84464	2.12939	0.041362	0.357274	-4.48396	UPF2
ENSSSCG00000027946	-0.162128	5.53638	-2.12917	0.0413814	0.357274	-4.48329	MVP
ENSSSCG00000026996	-0.219615	2.25222	-2.12922	0.0413769	0.357274	-4.18365
ENSSSCG00000016715	-0.376136	-0.489598	-2.12871	0.0414224	0.357421	-3.72354	OSBPL3
ENSSSCG00000009684	-0.222819	2.28617	-2.12843	0.0414474	0.35743	-4.19707	PRSS55
ENSSSCG00000007142	0.112934	4.23887	2.12764	0.0415183	0.357628	-4.45978	PANK2
ENSSSCG00000027550	-0.372319	3.82754	-2.12789	0.0414954	0.357628	-4.42004
ENSSSCG00000017951	-0.29207	2.17104	-2.12661	0.0416103	0.358007	-4.16165	ATP1B2
ENSSSCG00000007200	-0.344624	-0.177844	-2.12682	0.0415912	0.358007	-3.76356	FAM110A
ENSSSCG00000031053	0.394326	4.06977	2.12514	0.0417418	0.358106	-4.45397	S100A1
ENSSSCG00000009974	0.139526	6.04457	2.12518	0.0417384	0.358106	-4.47731	EWSR1
ENSSSCG00000001537	0.0979576	3.67666	2.12563	0.0416985	0.358106	-4.41147	ZNF76
ENSSSCG00000016026	-0.0862078	4.59837	-2.1254	0.0417186	0.358106	-4.48404	ZC3H15
ENSSSCG00000000466	-0.173208	5.70067	-2.1252	0.0417372	0.358106	-4.48829	XPOT
ENSSSCG00000003966	-0.124754	2.72633	-2.12412	0.041834	0.358691	-4.27302	PPCS
ENSSSCG00000016892	-0.431295	1.98076	-2.12349	0.0418904	0.358968	-4.13232
ENSSSCG00000009558	0.5302	-1.43728	2.12183	0.0420403	0.359789	-3.68658
ENSSSCG00000012842	0.185176	8.42512	2.12168	0.042054	0.359789	-4.35038
ENSSSCG00000000971	0.182462	2.07009	2.12163	0.0420586	0.359789	-4.1564	HDAC10
ENSSSCG00000011438	0.0989592	5.54178	2.12083	0.0421315	0.360207	-4.49838	BAP1
ENSSSCG00000001780	0.254212	2.68456	2.11918	0.0422811	0.360452	-4.26407	FAH
ENSSSCG00000009862	0.240168	1.69446	2.11987	0.0422183	0.360452	-4.09792	RNFT2
ENSSSCG00000023850	0.197962	1.96099	2.12018	0.0421905	0.360452	-4.13486
ENSSSCG00000027646	0.161133	3.47296	2.1192	0.0422791	0.360452	-4.39841	TIPARP
ENSSSCG00000001097	-0.321937	4.55379	-2.11919	0.0422797	0.360452	-4.49183	RIPOR2
ENSSSCG00000022445	0.795197	-0.229468	2.1188	0.042316	0.360544	-3.75587	TEX12
ENSSSCG00000015545	0.368183	8.09661	2.11729	0.0424533	0.360834	-4.37749	GLUL
ENSSSCG00000009534	0.290125	4.32468	2.11703	0.0424771	0.360834	-4.48351
ENSSSCG00000013258	0.259912	-0.668711	2.1173	0.042452	0.360834	-3.73604	HARBI1
ENSSSCG00000009244	-0.101547	5.82605	-2.11687	0.0424913	0.360834	-4.50038	SEC31A
ENSSSCG00000003909	-0.328974	3.01475	-2.11683	0.0424952	0.360834	-4.3318
ENSSSCG00000017144	-0.866745	-0.869536	-2.11759	0.0424262	0.360834	-3.71219	NPTX1
ENSSSCG00000021439	0.184437	1.60792	2.11503	0.0426596	0.361623	-4.07467	CCDC66
ENSSSCG00000034039	0.149089	4.12233	2.11495	0.0426668	0.361623	-4.47592	SLC11A2
ENSSSCG00000005899	-0.22452	2.59798	-2.11476	0.0426851	0.361623	-4.28095	MFSD3
ENSSSCG00000047560	-1.0485	-2.52579	-2.11533	0.0426324	0.361623	-3.70785
ENSSSCG00000016337	0.691978	-0.172886	2.11382	0.0427706	0.361937	-3.82305	ERFE
ENSSSCG00000006014	-0.0987803	5.94033	-2.11386	0.0427673	0.361937	-4.50282	RAD21
ENSSSCG00000044399	0.922698	-0.879052	2.11127	0.0430061	0.362864	-3.71354
ENSSSCG00000010084	0.372421	-0.529041	2.11121	0.0430114	0.362864	-3.75656
ENSSSCG00000007901	0.189768	4.92331	2.11109	0.0430222	0.362864	-4.51932	CIITA
ENSSSCG00000011378	0.138569	2.93626	2.11146	0.0429877	0.362864	-4.33156	CCDC71
ENSSSCG00000036340	-0.109182	3.57731	-2.11105	0.0430261	0.362864	-4.42581	ZBTB5
ENSSSCG00000007160	-0.180244	4.5539	-2.1118	0.0429564	0.362864	-4.51059
ENSSSCG00000007688	0.118773	4.78258	2.11074	0.0430545	0.362898	-4.51854	POLR2J2
ENSSSCG00000043645	0.974322	-2.30882	2.11015	0.043109	0.363153	-3.72234
ENSSSCG00000032836	0.136825	4.46154	2.10918	0.0431993	0.363708	-4.50839	TRIM41
ENSSSCG00000006285	0.141405	1.72656	2.10832	0.0432788	0.363981	-4.11013	METTL18
ENSSSCG00000016232	0.131058	3.98277	2.1083	0.0432809	0.363981	-4.4732
ENSSSCG00000016555	-1.10215	-2.04721	-2.10804	0.0433049	0.363981	-3.72169	CPA4
ENSSSCG00000010012	0.347952	1.76755	2.10774	0.043333	0.364012	-4.13853	SLC35E4
ENSSSCG00000013670	-0.140283	2.31364	-2.10737	0.0433666	0.364089	-4.23071	FBXL12
ENSSSCG00000003616	0.341077	2.24302	2.10654	0.0434445	0.364244	-4.20824	FAM167B
ENSSSCG00000026931	-0.222705	4.53922	-2.10648	0.04345	0.364244	-4.51929	SERTAD1
ENSSSCG00000048286	-0.520007	-0.275784	-2.10639	0.0434582	0.364244	-3.79457
ENSSSCG00000042665	0.398931	-1.24668	2.1049	0.0435972	0.364314	-3.71661
ENSSSCG00000000661	0.233865	3.73741	2.10527	0.0435626	0.364314	-4.45121
ENSSSCG00000012685	0.183514	2.83217	2.10473	0.0436132	0.364314	-4.32835	PABIR2
ENSSSCG00000025316	0.128018	2.94879	2.10521	0.0435683	0.364314	-4.33769
ENSSSCG00000014828	-0.0967986	5.62155	-2.10589	0.0435044	0.364314	-4.52538	RAB6A
ENSSSCG00000037745	-0.310285	-1.20454	-2.10507	0.0435815	0.364314	-3.72158
ENSSSCG00000032029	0.154955	5.27477	2.10434	0.0436494	0.364412	-4.53313
ENSSSCG00000016794	-0.161631	5.05382	-2.10351	0.0437269	0.364649	-4.53482	MYO10
ENSSSCG00000021072	-0.170089	2.75832	-2.10326	0.043751	0.364649	-4.32205	EPG5
ENSSSCG00000012121	-0.634974	0.702703	-2.10346	0.0437322	0.364649	-3.91927	EGFL6
ENSSSCG00000022358	0.189596	4.82855	2.10262	0.0438105	0.364747	-4.53233	RAB28
ENSSSCG00000027827	0.156554	5.19533	2.10235	0.043836	0.364747	-4.53714	GALE
ENSSSCG00000013312	-0.128256	6.40468	-2.10235	0.0438361	0.364747	-4.50668	HIPK3
ENSSSCG00000026478	0.588829	2.09723	2.10042	0.0440177	0.364834	-4.19199	PADI2
ENSSSCG00000032941	0.217481	5.10107	2.10152	0.0439137	0.364834	-4.53852	SIK2
ENSSSCG00000029198	-0.119395	5.93036	-2.10065	0.0439959	0.364834	-4.52628	CUL5
ENSSSCG00000026863	-0.132453	4.30511	-2.10092	0.0439702	0.364834	-4.51774	FARP1
ENSSSCG00000037898	-0.144347	5.67059	-2.10094	0.0439686	0.364834	-4.53299	CXXC5
ENSSSCG00000007481	-0.173394	3.02548	-2.10135	0.0439301	0.364834	-4.36906	ZFP64
ENSSSCG00000015045	-0.249881	5.21435	-2.10082	0.0439798	0.364834	-4.5397	NCAM1
ENSSSCG00000010947	-0.431932	7.66418	-2.0998	0.0440764	0.365117	-4.44155
ENSSSCG00000016988	0.134467	6.12222	2.0989	0.0441607	0.365612	-4.52309	ERGIC1
ENSSSCG00000023791	0.457122	-0.125716	2.09498	0.0445328	0.365667	-3.83981
ENSSSCG00000040961	0.45531	-2.02857	2.0921	0.0448076	0.365667	-3.73693	LIF
ENSSSCG00000043900	0.367369	-0.976333	2.09575	0.0444591	0.365667	-3.74452
ENSSSCG00000044922	0.306473	-0.297891	2.09533	0.0444996	0.365667	-3.80317
ENSSSCG00000017617	0.182624	4.96212	2.09262	0.0447581	0.365667	-4.55432	SCPEP1
ENSSSCG00000013737	0.140613	5.79557	2.09672	0.0443678	0.365667	-4.5359	RNASEH2A
ENSSSCG00000017986	0.132208	8.0841	2.09248	0.0447713	0.365667	-4.43022	NDEL1
ENSSSCG00000028377	0.126387	2.90198	2.09448	0.0445805	0.365667	-4.35461	CRYZL1
ENSSSCG00000003790	-0.102711	3.16766	-2.09222	0.044796	0.365667	-4.39879	ANKRD13C
ENSSSCG00000014811	-0.108278	6.5821	-2.09709	0.0443326	0.365667	-4.50729
ENSSSCG00000021354	-0.117743	4.0556	-2.09449	0.0445798	0.365667	-4.50909	CNOT4
ENSSSCG00000029918	-0.121199	2.41495	-2.09137	0.0448781	0.365667	-4.2818	CEPT1
ENSSSCG00000005282	-0.148565	3.91989	-2.09451	0.0445771	0.365667	-4.4947	VPS13A
ENSSSCG00000034501	-0.157643	4.83166	-2.09716	0.0443257	0.365667	-4.54279	RIOX2
ENSSSCG00000039390	-0.161364	6.67796	-2.09149	0.0448662	0.365667	-4.51203	EIF3B
ENSSSCG00000007541	-0.164111	3.48597	-2.09495	0.0445358	0.365667	-4.43484	PDGFA
ENSSSCG00000025087	-0.183625	7.593	-2.09772	0.0442724	0.365667	-4.45161	ASPH
ENSSSCG00000006631	-0.198985	8.93342	-2.09284	0.044737	0.365667	-4.36667	TMOD4
ENSSSCG00000022131	-0.20859	2.86652	-2.0968	0.0443595	0.365667	-4.34298	KCTD6
ENSSSCG00000026714	-0.213472	8.09916	-2.09528	0.0445045	0.365667	-4.41648	TAF9B
ENSSSCG00000014852	-0.216322	3.33629	-2.09387	0.0446387	0.365667	-4.42225	ARRB1
ENSSSCG00000003491	-0.230253	3.69089	-2.09546	0.0444871	0.365667	-4.46619
ENSSSCG00000029482	-0.244331	4.24705	-2.09332	0.0446913	0.365667	-4.52116	CHST15
ENSSSCG00000024232	-0.245813	2.09478	-2.09148	0.0448671	0.365667	-4.21487	CCDC91
ENSSSCG00000009285	-0.287132	4.36104	-2.09446	0.0445825	0.365667	-4.5316
ENSSSCG00000002039	-0.384551	5.87151	-2.09145	0.0448704	0.365667	-4.54814	MMP14
ENSSSCG00000037430	-0.471742	4.67697	-2.09421	0.0446062	0.365667	-4.54315	COL6A6
ENSSSCG00000004052	-0.550888	5.21783	-2.09633	0.044404	0.365667	-4.54598	FNDC1
ENSSSCG00000009228	-0.652095	-2.01335	-2.09318	0.0447048	0.365667	-3.73401	MAPK10
ENSSSCG00000024305	-0.521295	-0.471829	-2.09059	0.0449526	0.366074	-3.78345
ENSSSCG00000014960	0.183786	7.71912	2.08936	0.045071	0.366316	-4.45271	AMOTL1
ENSSSCG00000014307	0.158685	5.33407	2.08955	0.0450526	0.366316	-4.5599	MACROH2A1
ENSSSCG00000009626	0.156683	4.11144	2.089	0.045105	0.366316	-4.52467	SORBS3
ENSSSCG00000016385	-0.675894	-0.81612	-2.08908	0.0450976	0.366316	-3.79133
ENSSSCG00000030511	-1.53947	-2.11629	-2.08914	0.045092	0.366316	-3.75602	LGR5
ENSSSCG00000007422	0.130771	3.35417	2.08793	0.0452082	0.366954	-4.44098	DNTTIP1
ENSSSCG00000012181	-0.196892	3.19651	-2.08719	0.0452799	0.367336	-4.42846	PDK3
ENSSSCG00000010156	0.0976515	4.38123	2.08646	0.0453506	0.367709	-4.54504	ARID4B
ENSSSCG00000039236	-0.384584	-1.03189	-2.08595	0.0453996	0.367907	-3.75876	FGF22
ENSSSCG00000026239	-0.0880856	5.43919	-2.08562	0.0454322	0.367972	-4.56612	VPS35
ENSSSCG00000017200	0.439029	-0.558839	2.08461	0.0455295	0.36836	-3.79512	UNC13D
ENSSSCG00000022442	0.0720754	5.2373	2.08483	0.0455087	0.36836	-4.56956	PAF1
ENSSSCG00000009592	-0.458116	2.67115	-2.08429	0.0455607	0.368412	-4.3337	NFIL3
ENSSSCG00000003531	0.0875943	4.69801	2.08364	0.0456243	0.368486	-4.56469	KDM1A
ENSSSCG00000010580	-0.131171	3.90381	-2.08343	0.045644	0.368486	-4.51669	NFKB2
ENSSSCG00000008664	-0.679549	-2.30542	-2.08389	0.0455995	0.368486	-3.75112	LRATD1
ENSSSCG00000008545	0.123043	3.1425	2.08313	0.0456733	0.368524	-4.40843	ZNF512
ENSSSCG00000034608	-0.196196	5.82726	-2.08241	0.0457442	0.368896	-4.56112	TMEM94
ENSSSCG00000050209	0.216734	12.9183	2.08215	0.0457693	0.368899	-4.1786
ENSSSCG00000003414	0.837858	-0.901849	2.08104	0.0458775	0.369082	-3.76112
ENSSSCG00000005640	0.141524	5.4244	2.08055	0.0459252	0.369082	-4.57472	CIZ1
ENSSSCG00000000887	-0.142836	4.44678	-2.08056	0.0459242	0.369082	-4.55935
ENSSSCG00000006767	-0.220479	2.19252	-2.08082	0.0458995	0.369082	-4.25036	MAGI3
ENSSSCG00000008976	-0.252376	7.1476	-2.07998	0.0459813	0.369082	-4.51171	ART3
ENSSSCG00000013593	-0.278143	-0.409569	-2.07989	0.0459899	0.369082	-3.8264
ENSSSCG00000003071	-0.379204	-1.27269	-2.08034	0.0459455	0.369082	-3.75782	ZNF404
ENSSSCG00000004746	-0.451397	-1.60669	-2.08165	0.0458182	0.369082	-3.74483
ENSSSCG00000044113	0.628925	0.465965	2.07923	0.0460546	0.369402	-3.95537
ENSSSCG00000009393	0.398804	-0.00307392	2.07821	0.0461545	0.369491	-3.86101	EBPL
ENSSSCG00000009831	0.316131	0.545425	2.07851	0.0461251	0.369491	-3.94671	CUX2
ENSSSCG00000010456	0.190639	3.13699	2.07792	0.046183	0.369491	-4.43015	PANK1
ENSSSCG00000023165	0.173268	4.54648	2.07808	0.0461674	0.369491	-4.57219	SEMA7A
ENSSSCG00000005717	0.114805	3.34454	2.07786	0.0461895	0.369491	-4.45658	UCK1
ENSSSCG00000025478	0.122731	4.2124	2.07687	0.0462869	0.370072	-4.55063	MIB1
ENSSSCG00000015862	-0.233039	5.23432	-2.0763	0.0463432	0.370324	-4.58505	LIMS2
ENSSSCG00000033648	0.70336	-0.912339	2.07573	0.0463995	0.370376	-3.79265
ENSSSCG00000002915	-0.630325	-0.630217	-2.07588	0.0463847	0.370376	-3.81342	KIRREL2
ENSSSCG00000036472	-0.246782	-0.375806	-2.07498	0.0464732	0.370767	-3.82724	HIC2
ENSSSCG00000006867	0.295502	7.5213	2.07446	0.0465244	0.370977	-4.50117	LRRC39
ENSSSCG00000014367	-0.171023	5.86123	-2.07398	0.0465722	0.37116	-4.5759	SLC35A4
ENSSSCG00000034216	0.176729	3.90199	2.07289	0.0466799	0.371776	-4.53405	OGFR
ENSSSCG00000033792	0.1075	3.35764	2.0727	0.0466994	0.371776	-4.46885	RAB40C
ENSSSCG00000037647	-0.129272	5.38839	-2.07242	0.0467272	0.371799	-4.59045	TFDP2
ENSSSCG00000015534	0.13061	4.34094	2.07114	0.0468541	0.372213	-4.56887	ACBD6
ENSSSCG00000015555	-0.121357	8.43973	-2.07119	0.0468493	0.372213	-4.4443
ENSSSCG00000032215	-0.411573	-0.314991	-2.07129	0.0468391	0.372213	-3.83607	FOXD3
ENSSSCG00000035053	0.64825	-2.004	2.07061	0.0469069	0.372236	-3.75912
ENSSSCG00000031706	0.454455	4.03984	2.07069	0.0468985	0.372236	-4.5439
ENSSSCG00000009348	0.215784	3.05441	2.06969	0.046999	0.372571	-4.42013
ENSSSCG00000032575	0.212446	1.84678	2.06976	0.0469914	0.372571	-4.18982	ZBTB26
ENSSSCG00000016367	0.150726	6.29758	2.06935	0.0470329	0.372641	-4.5683	RNPEPL1
ENSSSCG00000006000	-0.100636	4.14664	-2.06899	0.047069	0.372729	-4.55969	TAF2
ENSSSCG00000038956	-0.203673	5.02471	-2.0679	0.0471773	0.373389	-4.60038	HEYL
ENSSSCG00000051232	-0.412245	1.28886	-2.0674	0.047228	0.373395	-4.12909
ENSSSCG00000032423	-0.808519	-1.63612	-2.0674	0.0472281	0.373395	-3.76361	SPOCK1
ENSSSCG00000027869	-0.171337	2.74902	-2.06629	0.047339	0.374074	-4.3695	PHF13
ENSSSCG00000014362	0.543135	5.21656	2.0656	0.0474088	0.374332	-4.60297	HBEGF
ENSSSCG00000010959	-0.441496	1.22101	-2.06547	0.0474219	0.374332	-4.07931	NTRK2
ENSSSCG00000018075	0.196283	14.7248	2.06492	0.0474769	0.374401	-4.12537
ENSSSCG00000035420	-0.400808	3.72202	-2.06488	0.0474809	0.374401	-4.51966	HES4
ENSSSCG00000045154	-0.403635	-1.20062	-2.06395	0.0475749	0.374944	-3.78285
ENSSSCG00000042798	0.723807	-2.05717	2.06359	0.047611	0.374949	-3.77164
ENSSSCG00000035521	0.40597	4.72647	2.06243	0.0477288	0.374949	-4.60638	KLHL38
ENSSSCG00000006304	0.173832	6.48445	2.06198	0.0477744	0.374949	-4.57553	MPC2
ENSSSCG00000035209	0.157022	4.45004	2.06249	0.0477229	0.374949	-4.59155	ANP32E
ENSSSCG00000000072	-0.256321	2.45495	-2.06196	0.0477766	0.374949	-4.33642	SLC25A17
ENSSSCG00000016199	-0.265983	2.57684	-2.06236	0.0477359	0.374949	-4.35802
ENSSSCG00000044654	-0.33969	-0.72463	-2.06202	0.04777	0.374949	-3.81613
ENSSSCG00000030113	-0.384866	7.15014	-2.06301	0.0476696	0.374949	-4.54684	SHISA2
ENSSSCG00000011739	0.136197	2.64878	2.06154	0.0478183	0.37508	-4.37837	PDCD10
ENSSSCG00000048425	0.438664	-0.351152	2.0598	0.0479957	0.37569	-3.85379
ENSSSCG00000022310	0.168799	3.05782	2.05979	0.0479969	0.37569	-4.44553	VPS9D1
ENSSSCG00000031086	-0.504092	1.11668	-2.06031	0.0479432	0.37569	-4.08859
ENSSSCG00000034358	-0.593654	-1.79973	-2.06022	0.0479523	0.37569	-3.77361	KCNJ16
ENSSSCG00000018076	0.184456	11.0617	2.05751	0.0482286	0.376447	-4.31435
ENSSSCG00000009192	0.180727	9.05226	2.05782	0.0481968	0.376447	-4.42576	PDLIM5
ENSSSCG00000034733	0.0931316	4.13655	2.05794	0.0481853	0.376447	-4.58085	CMAS
ENSSSCG00000002930	-0.130345	2.58113	-2.05711	0.0482694	0.376447	-4.36348	ZNF260
ENSSSCG00000026433	-0.144304	3.46398	-2.05836	0.048142	0.376447	-4.50061	CCDC73
ENSSSCG00000043752	-0.265508	0.0499397	-2.05711	0.0482702	0.376447	-3.90614
ENSSSCG00000021232	-0.26885	5.00591	-2.05821	0.0481574	0.376447	-4.61778	SYNC
ENSSSCG00000008486	-0.139621	3.90582	-2.0568	0.0483015	0.376494	-4.55433
ENSSSCG00000040849	0.846406	4.04541	2.05505	0.0484804	0.376526	-4.58906
ENSSSCG00000017915	0.464751	2.21992	2.0549	0.0484964	0.376526	-4.29396
ENSSSCG00000005638	0.404872	0.112743	2.0549	0.0484964	0.376526	-3.90637
ENSSSCG00000007108	0.205766	3.25124	2.05605	0.0483786	0.376526	-4.47935	KIZ
ENSSSCG00000002265	0.185873	2.29162	2.05454	0.0485327	0.376526	-4.31846	FAM174B
ENSSSCG00000033194	0.182372	1.75116	2.05468	0.0485186	0.376526	-4.22269	GEMIN7
ENSSSCG00000005839	0.142963	5.33053	2.0559	0.0483931	0.376526	-4.62121	FBXW5
ENSSSCG00000021451	-0.140574	1.98668	-2.05606	0.0483775	0.376526	-4.25045	CGRRF1
ENSSSCG00000031518	-0.454126	-0.156071	-2.05567	0.0484174	0.376526	-3.88226	STARD4
ENSSSCG00000000864	-0.127247	4.2325	-2.05349	0.0486408	0.377018	-4.59576	CHPT1
ENSSSCG00000027898	-0.137694	5.63493	-2.05344	0.0486467	0.377018	-4.62165	ATP2B1
ENSSSCG00000041160	-0.149387	2.63048	-2.05314	0.0486769	0.377057	-4.38075
ENSSSCG00000036572	0.779879	-2.77711	2.05201	0.048794	0.377767	-3.83379	BCO1
ENSSSCG00000011213	0.0964863	5.90587	2.05173	0.0488228	0.377794	-4.61861
ENSSSCG00000004261	0.293379	0.805473	2.05028	0.0489719	0.377968	-4.03378
ENSSSCG00000006900	0.131385	6.18117	2.05075	0.0489242	0.377968	-4.6105	DIPK1A
ENSSSCG00000009854	0.102324	3.33393	2.05043	0.0489567	0.377968	-4.50246	RFC5
ENSSSCG00000016692	0.0853852	6.21979	2.05051	0.0489482	0.377968	-4.61003	TAX1BP1
ENSSSCG00000005465	-0.607141	-0.881474	-2.0503	0.0489704	0.377968	-3.82957	SUSD1
ENSSSCG00000003917	-0.245779	3.07473	-2.04999	0.0490023	0.378007	-4.47037	TESK2
ENSSSCG00000001499	0.128735	8.59473	2.04974	0.0490285	0.378013	-4.46916	DST
ENSSSCG00000014046	0.211099	0.999228	2.0493	0.0490744	0.378172	-4.07272	ZNF346
ENSSSCG00000004412	-0.218226	2.45327	-2.04785	0.049225	0.379137	-4.3602	MICAL1
ENSSSCG00000036742	0.464405	3.37868	2.04547	0.0494727	0.380308	-4.52513	KLF15
ENSSSCG00000040207	0.317928	4.01664	2.04586	0.0494316	0.380308	-4.60644	P2RY2
ENSSSCG00000034124	0.169395	4.57286	2.04541	0.049479	0.380308	-4.63093	CIAO2A
ENSSSCG00000047247	-0.100012	4.18964	-2.04563	0.0494561	0.380308	-4.60607	DSCC1
ENSSSCG00000009784	-0.460833	-0.993945	-2.04411	0.0496148	0.380959	-3.82847	ABCB9
ENSSSCG00000041098	-0.517921	-1.49008	-2.04416	0.0496092	0.380959	-3.80764
ENSSSCG00000015947	0.164284	1.30604	2.04347	0.0496816	0.381055	-4.13892	DCAF17
ENSSSCG00000029901	-0.154656	5.14393	-2.04326	0.0497039	0.381055	-4.64597	UBE2O
ENSSSCG00000005524	-0.189058	6.08476	-2.04356	0.0496728	0.381055	-4.62409	DAB2IP
ENSSSCG00000007760	0.829938	-1.02331	2.04208	0.0498281	0.381419	-3.81405	PRSS36
ENSSSCG00000009466	0.152137	4.51247	2.0421	0.0498258	0.381419	-4.63446	UCHL3
ENSSSCG00000030877	-0.65273	-2.23133	-2.04216	0.0498193	0.381419	-3.80415	FRMPD4
ENSSSCG00000012034	0.35435	0.963386	2.0405	0.0499944	0.382495	-4.08217	TIAM1
ENSSSCG00000044342	0.489598	-1.27384	2.03922	0.0501293	0.383331	-3.81654
ENSSSCG00000024412	-0.131348	4.63187	-2.03873	0.0501816	0.383535	-4.64527	RNF139
ENSSSCG00000032357	0.0911192	4.60534	2.03819	0.0502383	0.383771	-4.64376
ENSSSCG00000003140	-0.792544	0.240572	-2.03548	0.0505259	0.38577	-3.95493
ENSSSCG00000004799	0.21653	2.76639	2.035	0.0505771	0.385964	-4.428	ZNF770
ENSSSCG00000049994	0.556376	-0.473974	2.03323	0.0507654	0.386196	-3.8824
ENSSSCG00000027013	0.420746	5.07419	2.03366	0.0507195	0.386196	-4.6623	CYP4F8
ENSSSCG00000023004	0.408371	0.67658	2.03342	0.0507451	0.386196	-4.05696	FZD9
ENSSSCG00000023186	0.205325	3.53778	2.033	0.0507902	0.386196	-4.56036
ENSSSCG00000013302	0.134552	7.72517	2.03277	0.0508146	0.386196	-4.56155	CAT
ENSSSCG00000008578	-0.12738	3.4608	-2.03395	0.050689	0.386196	-4.55083	ADCY3
ENSSSCG00000017417	-0.410347	-0.358504	-2.03372	0.0507137	0.386196	-3.91954	C17orf113
ENSSSCG00000000749	-1.00074	-2.72117	-2.03389	0.0506958	0.386196	-3.86439	SLC6A12
ENSSSCG00000016273	1.0058	-3.63669	2.03193	0.0509045	0.386442	-3.93337	HTR2B
ENSSSCG00000010992	0.377773	4.13268	2.0315	0.0509505	0.386442	-4.62756
ENSSSCG00000016948	0.0992116	3.44447	2.03168	0.0509321	0.386442	-4.55408	TRIM23
ENSSSCG00000008150	-0.132738	6.31504	-2.03156	0.0509446	0.386442	-4.63999	TMEM182
ENSSSCG00000015917	0.303826	11.9511	2.031	0.0510047	0.386656	-4.31629	XIRP2
ENSSSCG00000014347	0.155219	6.37917	2.03027	0.0510832	0.386858	-4.63631	PROB1
ENSSSCG00000011027	0.12089	6.72347	2.03043	0.051066	0.386858	-4.62306	KIF5B
ENSSSCG00000007352	0.193741	1.99976	2.02984	0.0511295	0.387012	-4.31219	DHX35
ENSSSCG00000015010	-0.412768	-0.570057	-2.02936	0.0511808	0.387204	-3.86159	EXPH5
ENSSSCG00000024108	0.267899	5.87252	2.02895	0.0512253	0.387234	-4.65677	SLC43A2
ENSSSCG00000001426	0.14073	2.07757	2.02728	0.0514053	0.387234	-4.32846
ENSSSCG00000028850	0.131838	8.06643	2.02856	0.0512667	0.387234	-4.54805	RPL26
ENSSSCG00000016147	0.124542	2.78065	2.02718	0.0514155	0.387234	-4.45556	PIKFYVE
ENSSSCG00000037566	0.103443	4.5185	2.02762	0.0513688	0.387234	-4.66214
ENSSSCG00000028925	-0.149219	3.33329	-2.02796	0.0513321	0.387234	-4.54184	CEP95
ENSSSCG00000020963	-0.171194	5.85595	-2.02716	0.0514184	0.387234	-4.66147	EPDR1
ENSSSCG00000008096	-0.187541	3.92385	-2.02859	0.0512641	0.387234	-4.61102	ZC3H6
ENSSSCG00000009004	-0.490389	2.87046	-2.02788	0.0513409	0.387234	-4.45667
ENSSSCG00000004110	-0.121612	5.72661	-2.02478	0.0516756	0.388975	-4.67172	TAB2
ENSSSCG00000040779	-0.763894	-0.995881	-2.02429	0.0517296	0.389185	-3.84196
ENSSSCG00000048711	0.274807	1.46783	2.02327	0.0518404	0.38943	-4.20468
ENSSSCG00000010400	0.181214	1.47503	2.02328	0.0518387	0.38943	-4.21069
ENSSSCG00000016402	-0.521876	-1.81712	-2.02342	0.0518241	0.38943	-3.82385	AGXT
ENSSSCG00000029830	0.133609	9.0621	2.02291	0.051879	0.389524	-4.48877
ENSSSCG00000008194	0.218168	5.58823	2.02245	0.0519293	0.389536	-4.67903	ACTR1B
ENSSSCG00000021026	-0.241029	1.17776	-2.02242	0.0519329	0.389536	-4.16295	TMEM51
ENSSSCG00000013830	0.199777	4.69497	2.02201	0.0519772	0.389672	-4.6782	ILVBL
ENSSSCG00000020876	0.300134	0.867441	2.02051	0.0521417	0.390317	-4.08926	RTL5
ENSSSCG00000036132	-0.185773	14.1864	-2.02073	0.0521168	0.390317	-4.22316	CKM
ENSSSCG00000001917	-0.230988	4.03322	-2.02093	0.0520958	0.390317	-4.63364	CD276
ENSSSCG00000029711	-0.13119	3.79038	-2.02001	0.0521956	0.390525	-4.6171	ZNF518B
ENSSSCG00000014319	-0.133071	3.87855	-2.01948	0.052254	0.390766	-4.62227	SMAD5
ENSSSCG00000016245	0.439352	0.289718	2.01883	0.0523252	0.390906	-3.99599	COL4A3
ENSSSCG00000028338	-0.617715	2.74153	-2.01889	0.0523183	0.390906	-4.43815	PAMR1
ENSSSCG00000015835	0.23777	6.97067	2.01687	0.0525411	0.390953	-4.63466	DUSP26
[truncated: 12,921 more rows]
